# Supplementary material for: Extending the Proteomic Characterization of Candida albicans Exposed to Stress and Apoptotic Inducers through Data-Independent Acquisition Mass Spectrometry
Source: mSystems. 2021 Oct 5;6(5):e00946-21. doi: 10.1128/mSystems.00946-21 (PMC8547427; doi:10.1128/mSystems.00946-21)
Supplement: TABLE S1 [file msystems.00946-21-st001.xls]

## Sheet: increase BP 5mM H2O2
Supplemental table 1: GO enrichment in biological process (BP) from proteins more abundant after treatment with 5 mM hydrogen peroxide
GOID	GO_term	Cluster frequency	Background frequency	Corrected P-value	False discovery rate	Gene(s) annotated to the term	Directly Annotated GOID List
1901565	organonitrogen compound catabolic process	72 out of 376 genes, 19.1%	302 out of 6473 background genes, 4.7%	1.15e-23	0.00%	UBP6:DUT1:UGA2:C1_02040C_A:C1_04230W_A:SSA2:RPT1:NPL4:SKP1:C1_08490W_A:DOA1:CDC48:GAD1:RPN2:RPN1:DDI1:C1_14460W_A:C2_00180C_A:KAR2:C2_01320W_A:PR26:TOM1:RPN10:PRE2:PRB1:APR1:GDH2:RPT6:C2_08930W_A:C2_09930W_A:C2_10050W_A:C2_10670W_A:RPT2:SCL1:LAP41:HRT1:PRE9:C3_04970C_A:PRE3:CYM1:TIP120:C4_00060W_A:C4_02470C_A:RPN6:C4_05860W_A:C5_02230W_A:VPS4:SAH1:CAR1:PRE1:C6_00170C_A:C6_00210W_A:C6_00760W_A:C6_…	16237:1900182:6543:19510:45324:43171:51701:16579:10992:921:15833:6913:30447:1990116:6567:71361:45454:6458:6338:6520:71712:6559:6145:7039:7035:1904382:30474:45899:9074:35103:742:45984:6546:16320:6807:6541:45329:46081:43254:30010:71285:70843:34354:45732:43248:86:31398:46294:80129:43161:90368:35719:44182:5977:51260:10995:16567:6511:71470:82:34629:9450:31204:6914:51306:42026:51228:1900035:32258:34599…
44257	cellular protein catabolic process	58 out of 376 genes, 15.4%	211 out of 6473 background genes, 3.3%	7.54e-22	0.00%	UBP6:C1_02040C_A:C1_04230W_A:SSA2:RPT1:NPL4:SKP1:DOA1:CDC48:RPN2:RPN1:DDI1:C1_14460W_A:KAR2:C2_01320W_A:PR26:TOM1:RPN10:PRE2:PRB1:APR1:RPT6:C2_08930W_A:C2_09930W_A:C2_10050W_A:C2_10670W_A:RPT2:SCL1:LAP41:HRT1:PRE9:C3_04970C_A:PRE3:CYM1:TIP120:C4_02470C_A:RPN6:C4_05860W_A:C5_02230W_A:VPS4:PRE1:C6_00170C_A:C6_00760W_A:C6_03780C_A:C6_04280W_A:PRE10:CDC34:PDI1:PUP3:C7_03860W_A:PRE5:SHP1:YDJ1:PIM1:SIS…	16237:1900182:45324:43171:51701:16579:10992:921:15833:6913:30447:1990116:71361:6458:6338:71712:7039:7035:1904382:30474:45899:35103:742:16320:43254:30010:71285:70843:45732:43248:86:31398:80129:43161:44182:35719:5977:51260:10995:16567:6511:71470:82:34629:31204:6914:51306:42026:51228:1900035:32258:34599:9267:1901799:6515:72665:34517:6616:10458:9636:747:6624:1902906:60542:6508:448:16559:209:101026:51…
51603	proteolysis involved in cellular protein catabolic process	55 out of 376 genes, 14.6%	197 out of 6473 background genes, 3.0%	6.21e-21	0.00%	UBP6:C1_02040C_A:C1_04230W_A:SSA2:RPT1:NPL4:SKP1:DOA1:CDC48:RPN2:RPN1:DDI1:C1_14460W_A:KAR2:C2_01320W_A:PR26:TOM1:RPN10:PRE2:APR1:RPT6:C2_08930W_A:C2_09930W_A:C2_10050W_A:C2_10670W_A:RPT2:SCL1:HRT1:PRE9:C3_04970C_A:PRE3:CYM1:TIP120:C4_02470C_A:RPN6:C4_05860W_A:C5_02230W_A:VPS4:PRE1:C6_00170C_A:C6_00760W_A:C6_03780C_A:C6_04280W_A:PRE10:CDC34:PDI1:PUP3:PRE5:SHP1:YDJ1:PIM1:SIS1:PUP2:PRE8:PUP1	16237:1900182:45324:43171:51701:16579:10992:921:15833:6913:30447:1990116:71361:6458:6338:71712:7035:1904382:30474:45899:35103:742:16320:43254:30010:71285:70843:45732:43248:86:31398:80129:43161:44182:35719:5977:51260:10995:16567:6511:71470:82:34629:31204:51306:42026:51228:1900035:32258:34599:9267:1901799:6515:72665:34517:6616:10458:9636:6624:1902906:60542:448:16559:209:101026:51091:9405:16236:2000…
30163	protein catabolic process	58 out of 376 genes, 15.4%	221 out of 6473 background genes, 3.4%	1.02e-20	0.00%	UBP6:C1_02040C_A:C1_04230W_A:SSA2:RPT1:NPL4:SKP1:DOA1:CDC48:RPN2:RPN1:DDI1:C1_14460W_A:KAR2:C2_01320W_A:PR26:TOM1:RPN10:PRE2:PRB1:APR1:RPT6:C2_08930W_A:C2_09930W_A:C2_10050W_A:C2_10670W_A:RPT2:SCL1:LAP41:HRT1:PRE9:C3_04970C_A:PRE3:CYM1:TIP120:C4_02470C_A:RPN6:C4_05860W_A:C5_02230W_A:VPS4:PRE1:C6_00170C_A:C6_00760W_A:C6_03780C_A:C6_04280W_A:PRE10:CDC34:PDI1:PUP3:C7_03860W_A:PRE5:SHP1:YDJ1:PIM1:SIS…	16237:1900182:45324:43171:51701:16579:10992:921:15833:6913:30447:1990116:71361:6458:6338:71712:7039:7035:1904382:30474:45899:35103:742:16320:43254:30010:71285:70843:45732:43248:86:31398:80129:43161:44182:35719:5977:51260:10995:16567:6511:71470:82:34629:31204:6914:51306:42026:51228:1900035:32258:34599:9267:1901799:6515:72665:34517:6616:10458:9636:747:6624:1902906:60542:6508:448:16559:209:101026:51…
19941	modification-dependent protein catabolic process	52 out of 376 genes, 13.8%	183 out of 6473 background genes, 2.8%	4.93e-20	0.00%	UBP6:C1_02040C_A:C1_04230W_A:SSA2:RPT1:NPL4:SKP1:DOA1:CDC48:RPN2:RPN1:DDI1:C1_14460W_A:KAR2:C2_01320W_A:PR26:TOM1:RPN10:PRE2:RPT6:C2_08930W_A:C2_09930W_A:C2_10050W_A:C2_10670W_A:RPT2:SCL1:HRT1:PRE9:C3_04970C_A:PRE3:TIP120:C4_02470C_A:RPN6:C4_05860W_A:C5_02230W_A:VPS4:PRE1:C6_00170C_A:C6_00760W_A:C6_03780C_A:C6_04280W_A:PRE10:CDC34:PDI1:PUP3:PRE5:SHP1:YDJ1:SIS1:PUP2:PRE8:PUP1	1900182:45324:43171:51701:16579:10992:921:15833:6913:30447:1990116:71361:6458:6338:71712:7035:1904382:30474:45899:35103:742:16320:43254:30010:71285:70843:45732:43248:86:31398:80129:43161:44182:35719:5977:51260:10995:16567:6511:71470:82:34629:31204:51306:42026:51228:1900035:34599:1901799:72665:34517:6616:10458:9636:1902906:60542:448:16559:209:101026:51091:9405:16236:2000766:30448:90344:6413:32968:…
6511	ubiquitin-dependent protein catabolic process	52 out of 376 genes, 13.8%	183 out of 6473 background genes, 2.8%	4.93e-20	0.00%	UBP6:C1_02040C_A:C1_04230W_A:SSA2:RPT1:NPL4:SKP1:DOA1:CDC48:RPN2:RPN1:DDI1:C1_14460W_A:KAR2:C2_01320W_A:PR26:TOM1:RPN10:PRE2:RPT6:C2_08930W_A:C2_09930W_A:C2_10050W_A:C2_10670W_A:RPT2:SCL1:HRT1:PRE9:C3_04970C_A:PRE3:TIP120:C4_02470C_A:RPN6:C4_05860W_A:C5_02230W_A:VPS4:PRE1:C6_00170C_A:C6_00760W_A:C6_03780C_A:C6_04280W_A:PRE10:CDC34:PDI1:PUP3:PRE5:SHP1:YDJ1:SIS1:PUP2:PRE8:PUP1	1900182:45324:43171:51701:16579:10992:921:15833:6913:30447:1990116:71361:6458:6338:71712:7035:1904382:30474:45899:35103:742:16320:43254:30010:71285:70843:45732:43248:86:31398:80129:43161:44182:35719:5977:51260:10995:16567:6511:71470:82:34629:31204:51306:42026:51228:1900035:34599:1901799:72665:34517:6616:10458:9636:1902906:60542:448:16559:209:101026:51091:9405:16236:2000766:30448:90344:6413:32968:…
44248	cellular catabolic process	94 out of 376 genes, 25.0%	587 out of 6473 background genes, 9.1%	3.76e-18	0.00%	UBP6:DUT1:UGA2:C1_02040C_A:GOR1:YPT1:C1_04230W_A:SSA2:ICL1:RPT1:NPL4:CAT1:SKP1:C1_08180C_A:C1_08490W_A:DOA1:MLS1:CDC48:GAD1:RPN2:RPN1:DDI1:C1_14460W_A:C2_00180C_A:KAR2:C2_01320W_A:PR26:TOM1:DCK1:C2_05720C_A:RPN10:PRE2:PRB1:APR1:GDH2:RPT6:C2_08930W_A:C2_09930W_A:C2_10050W_A:C2_10670W_A:RPT2:SCL1:LAP41:HRT1:GLX3:VTI1:PRE9:SEC7:C3_04970C_A:PRE3:TSA1:CYM1:TIP120:C4_00060W_A:C4_02470C_A:RPN6:C4_05860W…	16237:1900409:6890:45324:43171:921:30447:6567:71361:6458:11:71712:7039:30474:45899:742:45984:1900101:6546:16320:30968:6807:34497:6541:45329:43254:46081:71285:70843:45732:43248:31398:80129:90368:44182:35719:6662:51260:10995:6511:71470:70481:42780:34629:6906:6914:51306:42026:1900035:34599:1901799:72665:34517:35863:15918:6616:747:950:42542:6730:60542:6508:70301:16559:9405:48211:2000766:34472:70966:9…
43632	modification-dependent macromolecule catabolic process	52 out of 376 genes, 13.8%	201 out of 6473 background genes, 3.1%	5.66e-18	0.00%	UBP6:C1_02040C_A:C1_04230W_A:SSA2:RPT1:NPL4:SKP1:DOA1:CDC48:RPN2:RPN1:DDI1:C1_14460W_A:KAR2:C2_01320W_A:PR26:TOM1:RPN10:PRE2:RPT6:C2_08930W_A:C2_09930W_A:C2_10050W_A:C2_10670W_A:RPT2:SCL1:HRT1:PRE9:C3_04970C_A:PRE3:TIP120:C4_02470C_A:RPN6:C4_05860W_A:C5_02230W_A:VPS4:PRE1:C6_00170C_A:C6_00760W_A:C6_03780C_A:C6_04280W_A:PRE10:CDC34:PDI1:PUP3:PRE5:SHP1:YDJ1:SIS1:PUP2:PRE8:PUP1	45324:43171:921:30447:71361:6458:71712:30474:45899:742:16320:43254:71285:70843:45732:43248:31398:80129:44182:35719:51260:10995:6511:71470:34629:51306:42026:1900035:34599:1901799:72665:34517:6616:60542:16559:9405:2000766:90344:61166:30433:9306:30970:447:70880:7021:266:70536:480:6303:47484:30150:10636:45:30437:34067:7033:6457:71629:35871:70676:16050:45116:1990171:70651:10499:6998:72671:43624:51865:…
9056	catabolic process	97 out of 376 genes, 25.8%	639 out of 6473 background genes, 9.9%	4.00e-17	0.00%	UBP6:DUT1:UGA2:C1_02040C_A:GOR1:YPT1:C1_04230W_A:SSA2:ICL1:RPT1:NPL4:CAT1:SKP1:C1_08180C_A:C1_08490W_A:DOA1:MLS1:CDC48:GAD1:RPN2:RPN1:DDI1:C1_14460W_A:C2_00180C_A:KAR2:C2_01320W_A:PR26:TOM1:DCK1:C2_05720C_A:RPN10:PRE2:PRB1:APR1:GDH2:RPT6:C2_08930W_A:C2_09930W_A:C2_10050W_A:C2_10670W_A:RPT2:SCL1:LAP41:HRT1:GLX3:VTI1:PRE9:SEC7:C3_04970C_A:PRE3:TSA1:CYM1:C3_06860C_A:TIP120:C4_00060W_A:C4_02470C_A:RP…	16237:1900409:6890:45324:43171:921:30447:6567:71361:6458:11:71712:7039:30474:45899:742:45984:1900101:6546:16320:30968:6807:34497:6541:45329:43254:46081:71285:70843:19255:45732:43248:31398:80129:90368:44182:35719:6662:51260:10995:6511:71470:70481:42780:34629:6906:6914:51306:42026:42843:1900035:34599:1901799:72665:34517:35863:15918:6616:747:950:42542:6730:60542:6508:70301:16559:9405:48211:2000766:3…
1901575	organic substance catabolic process	88 out of 376 genes, 23.4%	543 out of 6473 background genes, 8.4%	4.42e-17	0.00%	UBP6:DUT1:UGA2:C1_02040C_A:GOR1:YPT1:C1_04230W_A:SSA2:ICL1:RPT1:NPL4:SKP1:C1_08490W_A:DOA1:MLS1:CDC48:GAD1:RPN2:RPN1:DDI1:C1_14460W_A:C2_00180C_A:KAR2:C2_01320W_A:PR26:TOM1:RPN10:PRE2:PRB1:APR1:GDH2:RPT6:C2_08930W_A:C2_09930W_A:C2_10050W_A:C2_10670W_A:RPT2:SCL1:LAP41:HRT1:GLX3:PRE9:C3_04970C_A:PRE3:CYM1:C3_06860C_A:TIP120:C4_00060W_A:C4_02470C_A:RPN6:C4_05860W_A:C5_00790C_A:C5_02230W_A:GRE3:VPS4:…	16237:6890:45324:43171:921:30447:6567:71361:6458:71712:7039:30474:45899:742:45984:1900101:6546:16320:30968:6807:34497:6541:45329:43254:46081:71285:70843:19255:45732:43248:31398:80129:90368:44182:35719:51260:10995:6511:71470:70481:42780:34629:6914:51306:42026:42843:1900035:34599:1901799:72665:34517:35863:6616:747:950:6730:60542:6508:16559:9405:48211:2000766:34472:70966:90344:5987:61166:19243:30433…
6508	proteolysis	61 out of 376 genes, 16.2%	288 out of 6473 background genes, 4.4%	1.04e-16	0.00%	UBP6:C1_01540W_A:C1_02040C_A:C1_04230W_A:SSA2:RPT1:NPL4:SKP1:DOA1:CDC48:RPN2:RPN1:DDI1:C1_14460W_A:KAR2:C2_01320W_A:PR26:TOM1:RPN10:PRE2:PRB1:APR1:RPT6:C2_08930W_A:C2_09930W_A:C2_10050W_A:C2_10670W_A:RPT2:SCL1:LAP41:HRT1:PRE9:C3_04970C_A:PRE3:CYM1:TIP120:C4_02470C_A:RPN6:C4_05860W_A:MAS2:C5_02230W_A:VPS4:PRE1:RPN5:C6_00170C_A:C6_00760W_A:C6_03780C_A:C6_04280W_A:PRE10:CDC34:PDI1:PUP3:C7_03860W_A:P…	16237:45324:43171:921:30447:71361:6458:71712:7039:30474:45899:742:16320:43254:71285:70843:45732:43248:31398:6627:80129:44182:35719:51260:10995:6511:71470:34629:6914:51306:42026:1900035:34599:1901799:72665:34517:6616:747:60542:6508:16559:9405:2000766:90344:61166:30433:9306:30970:447:70880:7021:266:70536:480:6303:47484:30150:10636:45:30437:34067:7033:6457:71629:338:35871:70676:16050:45116:1990171:7…
43161	proteasome-mediated ubiquitin-dependent protein catabolic process	39 out of 376 genes, 10.4%	127 out of 6473 background genes, 2.0%	9.87e-16	0.00%	UBP6:SSA2:NPL4:SKP1:DOA1:CDC48:RPN1:C1_14460W_A:KAR2:PRE2:RPT6:C2_08930W_A:C2_09930W_A:C2_10670W_A:SCL1:HRT1:PRE9:C3_04970C_A:PRE3:TIP120:C4_02470C_A:C4_05860W_A:C5_02230W_A:PRE1:C6_00170C_A:C6_00760W_A:C6_03780C_A:C6_04280W_A:PRE10:CDC34:PDI1:PUP3:PRE5:SHP1:YDJ1:SIS1:PUP2:PRE8:PUP1	921:30447:71361:6458:71712:30474:45899:742:16320:43254:70843:43248:31398:80129:44182:35719:6511:71470:51306:42026:1900035:34599:1901799:72665:34517:6616:60542:16559:2000766:90344:61166:30433:30970:70880:7021:266:6303:47484:30150:10636:45:30437:34067:6457:71629:16050:45116:1990171:70651:10499:72671:43624:51865:70682:1900182:51701:16579:10992:15833:1990116:6338:7035:1904382:35103:30010:86:43161:597…
44265	cellular macromolecule catabolic process	63 out of 376 genes, 16.8%	321 out of 6473 background genes, 5.0%	1.50e-15	0.00%	UBP6:C1_02040C_A:YPT1:C1_04230W_A:SSA2:RPT1:NPL4:SKP1:DOA1:CDC48:RPN2:RPN1:DDI1:C1_14460W_A:KAR2:C2_01320W_A:PR26:TOM1:RPN10:PRE2:PRB1:APR1:RPT6:C2_08930W_A:C2_09930W_A:C2_10050W_A:C2_10670W_A:RPT2:SCL1:LAP41:HRT1:PRE9:C3_04970C_A:PRE3:CYM1:TIP120:C4_02470C_A:RPN6:C4_05860W_A:C5_00790C_A:C5_02230W_A:VPS4:PRE1:C6_00170C_A:C6_00760W_A:NAB3:C6_03780C_A:SKI8:C6_04280W_A:PRE10:CDC34:PDI1:PUP3:C7_03860…	16237:6890:45324:43171:921:30447:71361:6458:71712:7039:30474:45899:742:1900101:16320:30968:34497:43254:71285:70843:45732:43248:31398:80129:44182:35719:51260:10995:6511:71470:70481:42780:34629:6914:51306:42026:1900035:34599:1901799:72665:34517:6616:747:60542:6508:16559:9405:48211:2000766:34472:70966:90344:61166:30433:34498:30970:9306:447:6888:61709:70880:7021:266:70536:480:6303:47484:30150:90114:1…
10498	proteasomal protein catabolic process	39 out of 376 genes, 10.4%	130 out of 6473 background genes, 2.0%	2.48e-15	0.00%	UBP6:SSA2:NPL4:SKP1:DOA1:CDC48:RPN1:C1_14460W_A:KAR2:PRE2:RPT6:C2_08930W_A:C2_09930W_A:C2_10670W_A:SCL1:HRT1:PRE9:C3_04970C_A:PRE3:TIP120:C4_02470C_A:C4_05860W_A:C5_02230W_A:PRE1:C6_00170C_A:C6_00760W_A:C6_03780C_A:C6_04280W_A:PRE10:CDC34:PDI1:PUP3:PRE5:SHP1:YDJ1:SIS1:PUP2:PRE8:PUP1	921:30447:71361:6458:71712:30474:45899:742:16320:43254:70843:43248:31398:80129:44182:35719:6511:71470:51306:42026:1900035:34599:1901799:72665:34517:6616:60542:16559:2000766:90344:61166:30433:30970:70880:7021:266:6303:47484:30150:10636:45:30437:34067:6457:71629:16050:45116:1990171:70651:10499:72671:43624:51865:70682:1900182:51701:16579:10992:15833:1990116:6338:7035:1904382:35103:30010:86:43161:597…
8152	metabolic process	262 out of 376 genes, 69.7%	3145 out of 6473 background genes, 48.6%	1.74e-14	0.00%	UBP6:TTR1:RRS1:C1_01150C_A:DUT1:SOD2:C1_01540W_A:UGA2:C1_02040C_A:MGM101:TIF34:GOR1:EHD3:YPT1:HFL1:C1_04230W_A:SSA2:ICL1:C1_04910C_A:RPT1:C1_05650W_A:NPL4:C1_06760C_A:CAT1:CCS1:SKP1:C1_07630W_A:ADE4:GCS1:C1_08180C_A:TKL1:C1_08490W_A:FAD1:ZWF1:DOA1:C1_09670C_A:MLS1:C1_10280C_A:TBP1:NIT3:CDC48:GAD1:MRF1:C1_11790W_A:RPN2:C1_12810W_A:RPN1:TIF35:NPL3:DDI1:C1_14460W_A:C2_00180C_A:MUQ1:RFA1:C2_00600C_A:…	16237:6261:45324:43171:70893:6361:1178:30447:463:43409:71361:7004:6227:6882:6458:722:42254:7039:30174:9113:45899:71139:742:1900101:16320:30968:34497:6541:45329:6740:10520:31030:6233:44774:71285:70843:10994:19255:45732:6749:80129:61806:90368:1902281:1900050:35719:6662:34975:19265:51260:7155:70785:71470:42780:706:51306:42026:30466:32784:1901799:6267:34517:30001:35863:60303:6616:6098:2188:950:98789:…
9057	macromolecule catabolic process	63 out of 376 genes, 16.8%	337 out of 6473 background genes, 5.2%	1.98e-14	0.00%	UBP6:C1_02040C_A:YPT1:C1_04230W_A:SSA2:RPT1:NPL4:SKP1:DOA1:CDC48:RPN2:RPN1:DDI1:C1_14460W_A:KAR2:C2_01320W_A:PR26:TOM1:RPN10:PRE2:PRB1:APR1:RPT6:C2_08930W_A:C2_09930W_A:C2_10050W_A:C2_10670W_A:RPT2:SCL1:LAP41:HRT1:PRE9:C3_04970C_A:PRE3:CYM1:TIP120:C4_02470C_A:RPN6:C4_05860W_A:C5_00790C_A:C5_02230W_A:VPS4:PRE1:C6_00170C_A:C6_00760W_A:NAB3:C6_03780C_A:SKI8:C6_04280W_A:PRE10:CDC34:PDI1:PUP3:C7_03860…	16237:45324:43171:30447:71361:6458:7039:45899:742:1900101:16320:30968:34497:71285:70843:45732:80129:35719:51260:71470:42780:51306:42026:1901799:34517:6616:60542:9405:34472:70966:61166:30970:447:7021:480:6303:30150:10636:45:30437:7033:71041:6457:31126:6998:43624:1900182:51701:15833:6913:1990116:30010:30847:43161:16567:82:31204:9267:10458:45727:35494:101026:51091:30448:71028:70478:30435:6997:43328:…
9987	cellular process	298 out of 376 genes, 79.3%	3942 out of 6473 background genes, 60.9%	5.44e-12	0.00%	KEL1:C1_00160C_A:SVF1:UBP6:TTR1:RRS1:C1_01150C_A:DUT1:SOD2:C1_01540W_A:UGA2:C1_02030C_A:C1_02040C_A:SEP7:AGE3:MGM101:TIF34:GOR1:YPT1:HFL1:C1_04230W_A:SSA2:ICL1:RPT1:NPL4:C1_06600W_A:C1_06760C_A:CAT1:RIA1:CCS1:YPD1:SKP1:C1_07630W_A:ADE4:GCS1:PFY1:C1_08180C_A:TKL1:C1_08490W_A:FAD1:ZWF1:DOA1:C1_09670C_A:MLS1:C1_10280C_A:TBP1:CDC48:ARL3:GAD1:MRF1:C1_11790W_A:RPN2:C1_12810W_A:RPN1:HSP70:MYO2:C1_14090W…	2000601:16237:32581:6261:45324:43171:70893:6361:1178:30447:463:43409:71361:7004:6227:48311:6882:6458:722:6325:42254:7039:30174:9113:45899:71139:742:7107:10421:1900101:16320:30968:45048:51666:34497:6541:45329:6740:90156:10520:31030:6233:44774:71285:70843:10994:19255:45732:6749:80129:61806:90368:1902281:1900050:35719:6662:34975:19265:917:6033:51260:7155:31929:70785:71470:42780:43085:61163:706:51306…
10499	proteasomal ubiquitin-independent protein catabolic process	13 out of 376 genes, 3.5%	15 out of 6473 background genes, 0.2%	9.26e-12	0.00%	PRE2:SCL1:PRE9:PRE3:C4_02470C_A:C5_02230W_A:PRE1:PRE10:PUP3:PRE5:PUP2:PRE8:PUP1	80129:30010:43161:43248:6511:10499
34599	cellular response to oxidative stress	36 out of 376 genes, 9.6%	140 out of 6473 background genes, 2.2%	1.23e-11	0.00%	SVF1:TTR1:SOD2:CAT1:CCS1:C1_07630W_A:GAD1:NDT80:GRE2:PST1:C2_07070W_A:RAS1:CMK2:RAD50:CCP1:GLX3:TSA1:C3_06860C_A:SOD1:GST2:GLR1:C5_02110W_A:TRR1:GRE3:C6_00850W_A:CIP1:MCR1:HAT2:ERV1:YDJ1:TPS1:CR_06530W_A:ATX1:HSP104:FDH3:TRX1	30447:6882:6458:722:10421:10520:71285:6749:35719:6662:34975:7155:71470:42026:30001:36177:70301:9405:71963:1990355:19243:1901856:6348:1900231:1315:6303:77:6970:30437:70414:36168:36091:16117:7009:2000377:43065:5992:1900118:6357:1900182:1900439:1320:1900445:51701:45454:71280:6284:19379:90441:71333:106057:45892:9847:46294:42744:33554:1990918:10621:9267:32078:71218:31573:43153:36170:51091:947:30448:36…
6979	response to oxidative stress	38 out of 376 genes, 10.1%	156 out of 6473 background genes, 2.4%	1.44e-11	0.00%	SVF1:TTR1:SOD2:CAT1:CCS1:C1_07630W_A:GCS1:ZWF1:GAD1:NDT80:GRE2:PST1:C2_07070W_A:RAS1:CMK2:RAD50:CCP1:GLX3:TSA1:C3_06860C_A:SOD1:GST2:GLR1:C5_02110W_A:TRR1:GRE3:C6_00850W_A:CIP1:MCR1:HAT2:ERV1:YDJ1:TPS1:CR_06530W_A:ATX1:HSP104:FDH3:TRX1	30447:6882:6458:722:10421:6740:10520:71285:6749:35719:6662:34975:7155:71470:42026:30001:36177:70301:9405:71963:1990355:19243:1901856:6348:1900231:1315:6303:77:6970:30437:70414:36168:6750:36091:16117:7009:2000377:43065:5992:1900118:6357:1900182:1900439:1320:1900445:51701:45454:71280:6284:19379:90441:71333:106057:45892:9847:46294:42744:33554:1990918:10621:9267:32078:71218:31573:43153:36170:51091:94…
6950	response to stress	101 out of 376 genes, 26.9%	854 out of 6473 background genes, 13.2%	3.02e-10	0.00%	SVF1:TTR1:SOD2:C1_02030C_A:MGM101:TIF34:HFL1:NPL4:CAT1:CCS1:YPD1:C1_07630W_A:GCS1:ZWF1:DOA1:C1_09670C_A:CDC48:ARL3:GAD1:HSP70:MYO2:NDT80:RFA1:KAR2:POB3:SGT2:RNR1:DCK1:WH11:GRE2:PST1:C2_07070W_A:APR1:VRP1:RPT6:C2_09930W_A:RAS1:CMK2:C2_10670W_A:RAD50:CCP1:GLX3:C3_04590W_A:C3_04970C_A:TSA1:C3_06400C_A:APN1:C3_06860C_A:PRO2:SUB2:C4_00390W_A:SOD1:GST2:C4_03290W_A:PYC2:C4_04800W_A:MYO5:C4_05860W_A:TOP2…	2000601:16237:32581:6261:1178:30447:71361:7004:6882:6458:722:7039:45899:71139:742:7107:10421:16320:30968:51666:6740:10520:44774:71285:70843:10994:6749:61806:1902281:1900050:35719:6662:34975:7155:71470:706:51306:42026:30466:6267:34517:30001:60303:6616:2188:36177:9651:70301:9405:30518:71963:70966:723:1990355:90399:61166:19243:1901856:44416:30970:6348:1900231:1315:7021:6303:6260:77:36187:6970:10636:…
33554	cellular response to stress	95 out of 376 genes, 25.3%	794 out of 6473 background genes, 12.3%	1.00e-09	0.00%	SVF1:TTR1:SOD2:C1_02030C_A:MGM101:TIF34:HFL1:NPL4:CAT1:CCS1:YPD1:C1_07630W_A:DOA1:C1_09670C_A:CDC48:ARL3:GAD1:HSP70:MYO2:NDT80:RFA1:KAR2:POB3:RNR1:DCK1:GRE2:PST1:C2_07070W_A:APR1:VRP1:RPT6:C2_09930W_A:RAS1:CMK2:C2_10670W_A:RAD50:CCP1:GLX3:C3_04590W_A:C3_04970C_A:TSA1:C3_06400C_A:APN1:C3_06860C_A:SUB2:C4_00390W_A:SOD1:GST2:C4_03290W_A:PYC2:C4_04800W_A:MYO5:C4_05860W_A:TOP2:C5_00560W_A:GLR1:HSP12:C…	2000601:16237:32581:6261:1178:30447:71361:7004:6882:6458:722:7039:45899:71139:742:7107:10421:16320:30968:51666:10520:44774:71285:70843:10994:6749:61806:1902281:1900050:35719:6662:34975:7155:71470:706:51306:42026:30466:6267:34517:30001:60303:6616:2188:36177:9651:70301:9405:30518:71963:70966:723:1990355:90399:61166:19243:1901856:44416:30970:6348:1900231:1315:7021:6303:6260:77:36187:6970:10636:45:30…
43248	proteasome assembly	15 out of 376 genes, 4.0%	30 out of 6473 background genes, 0.5%	2.14e-08	0.00%	RPT1:RPN2:C1_14460W_A:C2_01320W_A:PR26:PRE2:C2_07220W_A:RPT6:RPT2:PRE9:RPN6:C5_02230W_A:HSP90:HSM3:CR_09580C_A	43171:30447:45899:45732:80129:9405:30518:723:6457:42981:30010:43161:6298:51091:61641:70924:1900429:43433:492:43248:44182:6511:34629:16559:266:70651:10499:70682:16579:6338:34605:1902906:32968:6289:35690
44237	cellular metabolic process	227 out of 376 genes, 60.4%	2833 out of 6473 background genes, 43.8%	2.75e-08	0.00%	UBP6:TTR1:RRS1:C1_01150C_A:DUT1:SOD2:C1_01540W_A:UGA2:C1_02040C_A:MGM101:TIF34:GOR1:YPT1:HFL1:C1_04230W_A:SSA2:ICL1:RPT1:NPL4:C1_06760C_A:CAT1:CCS1:SKP1:C1_07630W_A:ADE4:GCS1:C1_08180C_A:TKL1:C1_08490W_A:FAD1:ZWF1:DOA1:C1_09670C_A:MLS1:C1_10280C_A:TBP1:CDC48:GAD1:MRF1:C1_11790W_A:RPN2:C1_12810W_A:RPN1:TIF35:NPL3:DDI1:C1_14460W_A:C2_00180C_A:MUQ1:RFA1:C2_00600C_A:KAR2:COX17:C2_01320W_A:CDC55:ARO3:…	16237:6261:45324:43171:70893:6361:1178:30447:463:43409:71361:7004:6227:6882:6458:722:42254:7039:30174:9113:45899:71139:742:1900101:16320:30968:34497:6541:45329:6740:10520:31030:6233:44774:71285:70843:10994:19255:45732:6749:80129:61806:90368:1902281:1900050:35719:6662:34975:19265:51260:7155:70785:71470:42780:706:51306:42026:30466:32784:1901799:6267:34517:30001:35863:60303:6616:6098:2188:950:98789:…
71704	organic substance metabolic process	223 out of 376 genes, 59.3%	2815 out of 6473 background genes, 43.5%	2.20e-07	0.00%	UBP6:TTR1:RRS1:C1_01150C_A:DUT1:C1_01540W_A:UGA2:C1_02040C_A:MGM101:TIF34:GOR1:YPT1:HFL1:C1_04230W_A:SSA2:ICL1:RPT1:NPL4:C1_06760C_A:CCS1:SKP1:C1_07630W_A:ADE4:GCS1:TKL1:C1_08490W_A:FAD1:ZWF1:DOA1:C1_09670C_A:MLS1:C1_10280C_A:TBP1:CDC48:GAD1:C1_11790W_A:RPN2:C1_12810W_A:RPN1:TIF35:NPL3:DDI1:C1_14460W_A:C2_00180C_A:MUQ1:RFA1:C2_00600C_A:KAR2:COX17:C2_01320W_A:CDC55:ARO3:C2_02300W_A:POB3:C2_02540W_…	16237:6261:45324:43171:70893:6361:1178:30447:463:43409:71361:7004:6227:6882:6458:722:42254:7039:30174:9113:45899:71139:742:1900101:16320:30968:34497:6541:45329:6740:10520:31030:6233:44774:71285:70843:10994:19255:45732:6749:80129:61806:90368:1902281:1900050:35719:6662:34975:19265:51260:7155:70785:71470:42780:706:51306:42026:30466:32784:1901799:6267:34517:30001:35863:60303:6616:6098:2188:950:98789:…
302	response to reactive oxygen species	15 out of 376 genes, 4.0%	36 out of 6473 background genes, 0.6%	5.56e-07	0.00%	TTR1:SOD2:CAT1:CCS1:GCS1:ZWF1:CCP1:TSA1:SOD1:TRR1:C6_00850W_A:HAT2:CR_06530W_A:HSP104:TRX1	30447:6882:10421:6740:71285:6749:6662:34975:42026:30001:70301:9405:1990355:1901856:6348:1315:77:70414:6750:36091:16117:1320:51701:45454:19379:42744:33554:9267:71218:43153:36170:51091:6111:55114:50821:80058:31505:43335:15680:9051:19430:1900429:42262:42743:1302:43433:61692:72593:1900409:6974:6006:6890:6333:11:44182:35617:34599:2000221:42542:90344:6801:6888:1319:98869:33194:34614:10378:71585:6878:19…
44238	primary metabolic process	208 out of 376 genes, 55.3%	2637 out of 6473 background genes, 40.7%	4.20e-06	0.00%	UBP6:RRS1:C1_01150C_A:DUT1:C1_01540W_A:UGA2:C1_02040C_A:MGM101:TIF34:YPT1:HFL1:C1_04230W_A:SSA2:ICL1:RPT1:NPL4:C1_06760C_A:CCS1:SKP1:C1_07630W_A:ADE4:C1_08490W_A:FAD1:ZWF1:DOA1:C1_09670C_A:MLS1:C1_10280C_A:TBP1:CDC48:GAD1:C1_11790W_A:RPN2:RPN1:TIF35:NPL3:DDI1:C1_14460W_A:C2_00180C_A:MUQ1:RFA1:C2_00600C_A:KAR2:COX17:C2_01320W_A:CDC55:ARO3:C2_02300W_A:C2_02540W_A:PR26:C2_03130W_A:RNR1:TOM1:GNA1:C2_…	16237:6261:45324:43171:70893:6361:1178:30447:463:43409:71361:7004:6227:6882:6458:722:42254:7039:30174:9113:45899:71139:742:1900101:16320:30968:34497:6541:45329:6740:10520:31030:6233:44774:71285:70843:10994:19255:45732:6749:80129:61806:90368:1902281:1900050:35719:6662:34975:19265:51260:7155:70785:71470:42780:706:51306:42026:32784:1901799:6267:34517:30001:35863:60303:6616:6098:2188:950:98789:8202:7…
1901700	response to oxygen-containing compound	23 out of 376 genes, 6.1%	97 out of 6473 background genes, 1.5%	5.68e-06	0.00%	TTR1:SOD2:CAT1:CCS1:GCS1:ZWF1:NDT80:RAS1:CCP1:C3_04970C_A:TSA1:SOD1:GLR1:TRR1:C6_00850W_A:HAT2:PDI1:TPS1:CR_06530W_A:HSP104:CR_09670C_A:FDH3:TRX1	30447:71361:6882:10421:6740:71285:6749:6662:34975:42026:30001:36177:70301:9405:71963:1990355:1901856:6348:1900231:1315:77:30437:70414:6457:36168:6750:36091:16117:2000377:43065:5992:1900118:6357:1900182:1900439:1320:1900445:51701:45454:71280:19379:90441:71333:9847:46294:42744:33554:16567:9267:71218:43153:36170:51091:947:30448:36245:6111:55114:1900241:50821:80058:31505:43335:15680:9051:19430:190042…
51716	cellular response to stimulus	116 out of 376 genes, 30.9%	1216 out of 6473 background genes, 18.8%	6.07e-06	0.00%	SVF1:TTR1:RRS1:SOD2:C1_02030C_A:AGE3:MGM101:TIF34:YPT1:HFL1:NPL4:C1_06760C_A:CAT1:CCS1:YPD1:C1_07630W_A:DOA1:C1_09670C_A:CDC48:ARL3:GAD1:HSP70:MYO2:GDI1:NDT80:RFA1:C2_00770W_A:KAR2:CDC55:POB3:RNR1:DCK1:AMO2:GRE2:PST1:C2_07070W_A:APR1:VRP1:RPT6:KIS1:SGT1:C2_09930W_A:RAS1:CMK2:C2_10670W_A:RAD50:GFA1:CCP1:GLX3:C3_04590W_A:SEC7:C3_04970C_A:TSA1:C3_06400C_A:APN1:C3_06860C_A:SUB2:C4_00390W_A:SOD1:GST2:…	2000601:16237:32581:6261:45324:1178:30447:71361:7004:48311:6882:6458:722:6325:7039:30174:45899:71139:742:7107:10421:1900101:16320:30968:51666:34497:10520:31030:44774:71285:70843:10994:6749:61806:1902281:1900050:35719:6662:34975:51260:7155:31929:71470:706:51306:42026:30466:6267:34517:30001:60303:6616:2188:36177:9651:70301:9405:30518:71963:70966:723:1990355:90399:61166:19243:1901856:44416:30970:447…
34614	cellular response to reactive oxygen species	13 out of 376 genes, 3.5%	31 out of 6473 background genes, 0.5%	7.72e-06	0.00%	TTR1:SOD2:CAT1:CCS1:CCP1:TSA1:SOD1:TRR1:C6_00850W_A:HAT2:CR_06530W_A:HSP104:TRX1	30447:6882:10421:71285:6749:6662:34975:42026:30001:70301:9405:1990355:1901856:6348:1315:77:70414:36091:16117:1320:51701:45454:19379:42744:33554:9267:71218:43153:36170:51091:6111:55114:50821:80058:31505:43335:15680:19430:1900429:42262:42743:1302:43433:61692:72593:1900409:6974:6890:6333:11:44182:35617:34599:2000221:42542:90344:6801:6888:1319:98869:33194:34614:10378:6878:19538:7623:34605:51085:44011…
70887	cellular response to chemical stimulus	71 out of 376 genes, 18.9%	615 out of 6473 background genes, 9.5%	8.16e-06	0.00%	SVF1:TTR1:RRS1:SOD2:AGE3:MGM101:TIF34:YPT1:NPL4:C1_06760C_A:CAT1:CCS1:C1_07630W_A:CDC48:GAD1:NDT80:C2_00770W_A:KAR2:AMO2:GRE2:PST1:C2_07070W_A:KIS1:SGT1:RAS1:CMK2:RAD50:GFA1:CCP1:GLX3:SEC7:C3_04970C_A:TSA1:C3_06860C_A:C4_00390W_A:SOD1:GST2:C4_05860W_A:GLR1:RPN8:C5_02110W_A:TRR1:GRE3:VPS4:C6_00170C_A:C6_00760W_A:C6_00850W_A:CIP1:MCR1:CDC37:C6_03320W_A:HAT2:HSP90:RBP1:C7_04260W_A:SPT6:ERV1:YDJ1:NOC…	45324:1178:30447:71361:48311:6882:6458:722:6325:30174:742:10421:1900101:16320:30968:34497:10520:71285:70843:6749:1900050:35719:6662:34975:51260:7155:31929:71470:51306:42026:6267:34517:30001:60303:6616:2188:36177:70301:9405:30518:71963:70966:723:1990355:61166:19243:1901856:30970:447:6348:1900231:1315:7021:6303:32012:77:6031:6970:10636:45:6042:30437:70414:7033:36168:6457:43410:6369:36091:16117:7009…
1901701	cellular response to oxygen-containing compound	20 out of 376 genes, 5.3%	77 out of 6473 background genes, 1.2%	1.11e-05	0.00%	TTR1:SOD2:CAT1:CCS1:NDT80:RAS1:CCP1:C3_04970C_A:TSA1:SOD1:GLR1:TRR1:C6_00850W_A:HAT2:TPS1:CR_06530W_A:HSP104:CR_09670C_A:FDH3:TRX1	30447:71361:6882:10421:71285:6749:6662:34975:42026:30001:36177:70301:9405:71963:1990355:1901856:6348:1900231:1315:77:30437:70414:36168:36091:16117:2000377:43065:5992:1900118:6357:1900182:1900439:1320:1900445:51701:45454:71280:19379:90441:71333:9847:46294:42744:33554:16567:9267:71218:43153:36170:51091:947:30448:36245:6111:55114:1900241:50821:80058:31505:43335:15680:19430:1900429:7265:42262:42743:3…
55114	oxidation-reduction process	52 out of 376 genes, 13.8%	408 out of 6473 background genes, 6.3%	4.94e-05	0.00%	SOD2:UGA2:GOR1:CAT1:CCS1:TKL1:ZWF1:C1_10280C_A:MRF1:C1_12810W_A:COX17:RNR1:AMO2:C2_06890C_A:C2_07070W_A:GDH2:IFM3:ARA1:KGD1:CCP1:TSA1:C3_06860C_A:PRO2:FUM12:PRO3:SOD1:OYE32:GLR1:C5_02140C_A:TRR1:GRE3:C6_00850W_A:EBP1:OYE2:OYE23:MCR1:C6_02480W_A:GLC3:C7_03030W_A:POT1:SHP1:PGM2:ERV1:IFR2:TAL1:FUM11:CR_04870C_A:IFE2:KGD2:FDH3:TRX1:XYL2	30447:6882:45329:6740:71285:19255:6749:6662:71470:30001:6098:8202:70301:9405:9060:1990355:1901856:5978:1315:6260:77:6011:45:30437:36091:16117:5992:6106:1320:51701:9231:45454:6520:19379:8152:46294:42744:33554:46704:9267:43153:46456:36170:51091:947:5975:6235:6099:36245:6111:55114:50821:19551:80058:31505:15680:9051:34727:19430:1900429:19388:42262:42743:33859:1302:31134:43433:61692:9308:6874:72593:19…
1901564	organonitrogen compound metabolic process	142 out of 376 genes, 37.8%	1648 out of 6473 background genes, 25.5%	5.40e-05	0.00%	UBP6:TTR1:C1_01150C_A:DUT1:C1_01540W_A:UGA2:C1_02040C_A:TIF34:C1_04230W_A:SSA2:RPT1:NPL4:CCS1:SKP1:C1_07630W_A:ADE4:GCS1:C1_08490W_A:FAD1:DOA1:C1_10280C_A:CDC48:GAD1:C1_11790W_A:RPN2:C1_12810W_A:RPN1:TIF35:NPL3:DDI1:C1_14460W_A:C2_00180C_A:RFA1:C2_00600C_A:KAR2:COX17:C2_01320W_A:CDC55:ARO3:PR26:C2_03130W_A:RNR1:TOM1:CDC21:C2_05720C_A:RPN10:AMO2:PRE2:PRB1:APR1:HEM15:GDH2:RPT6:C2_08930W_A:KIS1:LEU4…	16237:45324:43171:30447:71361:7004:6227:6458:722:42254:7039:9113:45899:742:16320:6541:45329:31030:6233:71285:70843:10994:45732:6749:80129:90368:35719:6662:34975:19265:51260:7155:71470:51306:42026:1901799:34517:30001:35863:6616:2188:950:98789:60542:1905213:9405:9060:1990355:35336:61166:30970:447:6348:7021:480:6303:6260:6031:30150:6970:6880:10636:45:6042:30437:70414:7033:6457:6750:43410:2000805:428…
6807	nitrogen compound metabolic process	192 out of 376 genes, 51.1%	2450 out of 6473 background genes, 37.8%	7.59e-05	0.00%	UBP6:TTR1:RRS1:C1_01150C_A:DUT1:C1_01540W_A:UGA2:C1_02040C_A:MGM101:TIF34:YPT1:HFL1:C1_04230W_A:SSA2:RPT1:NPL4:C1_06760C_A:CCS1:SKP1:C1_07630W_A:ADE4:GCS1:C1_08490W_A:FAD1:DOA1:C1_09670C_A:C1_10280C_A:TBP1:NIT3:CDC48:GAD1:C1_11790W_A:RPN2:C1_12810W_A:RPN1:TIF35:NPL3:DDI1:C1_14460W_A:C2_00180C_A:RFA1:C2_00600C_A:KAR2:COX17:C2_01320W_A:CDC55:ARO3:C2_02300W_A:C2_02540W_A:PR26:C2_03130W_A:RNR1:TOM1:G…	16237:6261:45324:43171:70893:6361:1178:30447:463:43409:71361:7004:6227:6458:722:42254:7039:30174:9113:45899:71139:742:1900101:16320:30968:34497:6541:45329:10520:31030:6233:44774:71285:70843:10994:19255:45732:6749:80129:61806:90368:1902281:1900050:35719:6662:34975:19265:51260:7155:70785:71470:42780:706:51306:42026:32784:1901799:6267:34517:30001:35863:60303:6616:2188:950:98789:70783:60542:1905213:7…
42221	response to chemical	81 out of 376 genes, 21.5%	780 out of 6473 background genes, 12.1%	7.84e-05	0.00%	SVF1:TTR1:RRS1:SOD2:AGE3:MGM101:TIF34:YPT1:SSA2:NPL4:C1_06760C_A:CAT1:CCS1:C1_07630W_A:GCS1:ZWF1:CDC48:GAD1:HSP70:NDT80:C2_00770W_A:KAR2:AMO2:GRE2:PST1:C2_07070W_A:KIS1:SGT1:C2_09930W_A:RAS1:CMK2:C2_10670W_A:RAD50:GFA1:CCP1:GLX3:SEC7:C3_04970C_A:TSA1:C3_06860C_A:PRO2:C4_00390W_A:SOD1:GST2:C4_05860W_A:GLR1:RPN8:C5_02110W_A:TRR1:GRE3:VPS4:C6_00170C_A:C6_00760W_A:C6_00850W_A:CIP1:MCR1:CDC37:C6_03320…	45324:1178:30447:71361:48311:6882:6458:722:6325:30174:742:10421:1900101:16320:30968:34497:6740:10520:71285:70843:6749:1900050:35719:6662:34975:51260:7155:31929:71470:51306:42026:6267:34517:30001:60303:6616:2188:36177:70301:9405:30518:71963:70966:723:1990355:61166:19243:1901856:44416:30970:447:6348:1900231:1315:7021:6303:32012:77:6031:30150:6970:10636:45:6042:30437:70414:7033:36168:6457:6750:43410…
9636	response to toxic substance	15 out of 376 genes, 4.0%	50 out of 6473 background genes, 0.8%	0.00010	0.00%	TTR1:SSA2:CAT1:CCS1:GCS1:ZWF1:HSP70:C3_04970C_A:TSA1:PRO2:TRR1:C6_00850W_A:CR_06530W_A:CR_09670C_A:FDH3	30447:71361:10421:6740:6749:35719:30001:6616:70301:9405:44416:1315:77:30150:6457:6750:36091:51701:15833:45454:46294:43161:42744:33554:16567:9267:36170:947:30260:6111:55114:31505:15680:9051:19430:42262:42743:33859:1302:43433:61692:6006:6546:31398:6561:34599:42542:90344:30433:6069:98869:33194:10378:71585:6878:34605:9636:36171:71248:61077:7163
50896	response to stimulus	124 out of 376 genes, 33.0%	1398 out of 6473 background genes, 21.6%	0.00012	0.00%	SVF1:TTR1:RRS1:SOD2:C1_02030C_A:AGE3:MGM101:TIF34:YPT1:HFL1:SSA2:NPL4:C1_06760C_A:CAT1:CCS1:YPD1:C1_07630W_A:GCS1:ZWF1:DOA1:C1_09670C_A:CDC48:ARL3:GAD1:HSP70:MYO2:GDI1:NDT80:RFA1:C2_00770W_A:KAR2:CDC55:POB3:SGT2:RNR1:DCK1:WH11:AMO2:GRE2:PST1:C2_07070W_A:APR1:VRP1:RPT6:KIS1:SGT1:C2_09930W_A:RAS1:CMK2:C2_10670W_A:RAD50:GFA1:CCP1:GLX3:C3_04590W_A:SEC7:C3_04970C_A:TSA1:C3_06400C_A:APN1:C3_06860C_A:PR…	2000601:16237:32581:6261:45324:1178:30447:71361:7004:48311:6882:6458:722:6325:7039:30174:45899:71139:742:7107:10421:1900101:16320:30968:51666:34497:6740:10520:31030:44774:71285:70843:10994:6749:61806:1902281:1900050:35719:6662:34975:51260:7155:31929:71470:706:51306:42026:30466:6267:34517:30001:60303:6616:2188:36177:9651:70301:9405:30518:71963:70966:723:1990355:90399:61166:19243:1901856:44416:3097…
72593	reactive oxygen species metabolic process	10 out of 376 genes, 2.7%	22 out of 6473 background genes, 0.3%	0.00018	0.00%	TTR1:SOD2:CAT1:CCS1:RAS1:TSA1:SOD1:TRR1:C6_00850W_A:TRX1	30447:6882:71285:6749:6662:30001:70301:9405:71963:1990355:1901856:1900231:1315:77:36168:36091:16117:2000377:43065:1900182:1900439:1320:1900445:51701:45454:19379:71333:9847:42744:33554:9267:43153:36170:51091:6111:55114:1900241:50821:80058:31505:15680:19430:1900429:7265:42262:42743:1302:43433:61692:72593:32922:1900409:6890:48315:75306:11:44413:34307:44182:34599:42542:7189:90344:6801:6888:1900433:75…
98754	detoxification	10 out of 376 genes, 2.7%	22 out of 6473 background genes, 0.3%	0.00018	0.00%	TTR1:CAT1:CCS1:GCS1:TSA1:PRO2:TRR1:C6_00850W_A:CR_09670C_A:FDH3	30447:6749:30001:70301:9405:1315:77:6750:36091:51701:45454:46294:42744:33554:9267:36170:947:6111:55114:31505:15680:19430:42262:42743:33859:1302:43433:61692:6546:6561:34599:42542:90344:6069:98869:33194:10378:71585:6878:36171:71248:61077
65003	protein-containing complex assembly	50 out of 376 genes, 13.3%	424 out of 6473 background genes, 6.6%	0.00108	0.00%	RRS1:SEP7:YPT1:RPT1:C1_06600W_A:C1_06760C_A:RIA1:SKP1:PFY1:TBP1:RPN2:C1_14090W_A:C1_14460W_A:COX17:C2_01320W_A:C2_02540W_A:PR26:PRE2:C2_07220W_A:RPT6:SGT1:RPT2:C3_02020W_A:PRE9:C4_00390W_A:C4_02770C_A:RPN6:C4_04800W_A:C4_05860W_A:CDC68:C5_00560W_A:GCD11:C5_02230W_A:C5_02740W_A:VPS4:SKI8:RVS161:HSP90:C7_03380W_A:HSM3:SPT6:NAP1:MCM2:PIM1:CDC10:CR_07080W_A:TUB1:CR_09580C_A:MSS51:DRS1	32581:6261:45324:43171:70893:6361:1178:30447:463:48311:30174:45899:1900101:51666:34497:71285:10994:45732:80129:1900050:917:6033:51260:43085:61163:42026:32784:6267:60303:70783:60542:90338:9405:30518:71963:9060:723:34462:6337:447:7021:6303:480:6970:7033:6457:6369:98863:6998:31440:30041:75297:43618:1900445:27:6913:7052:6336:42789:1731:42981:70914:30010:34463:43161:6301:30473:82:70898:9267:6298:33108…
98869	cellular oxidant detoxification	6 out of 376 genes, 1.6%	8 out of 6473 background genes, 0.1%	0.00130	0.00%	TTR1:CAT1:CCS1:TSA1:TRR1:C6_00850W_A	30447:6749:30001:70301:9405:1315:77:36091:51701:45454:42744:33554:9267:36170:6111:55114:31505:15680:19430:42262:42743:1302:43433:61692:34599:42542:90344:98869:33194:10378:6878:36171:71248:61077
6081	cellular aldehyde metabolic process	8 out of 376 genes, 2.1%	16 out of 6473 background genes, 0.2%	0.00143	0.00%	GOR1:ICL1:MLS1:GLX3:GRP2:CR_09100C_A:CR_09670C_A:FDH3	9405:19243:42821:6097:45454:15976:46294:947:55114:33859:9438:6546:6090:34599:9062:6069:9436:45733:31669
44092	negative regulation of molecular function	16 out of 376 genes, 4.3%	68 out of 6473 background genes, 1.1%	0.00154	0.00%	NPL4:PFY1:CDC48:CDC55:PRB1:RPT6:RAD50:C3_04590W_A:TSA1:C4_02340W_A:HSP12:C5_02110W_A:SBA1:C7_03860W_A:MCM2:PTP3	30447:722:7039:45899:16320:10520:31030:1902281:7155:71470:51306:6267:34517:70301:90338:61166:30970:6303:77:10636:7033:6457:36091:7009:30041:43624:1900182:51701:2000786:1990116:45454:6284:43161:42744:33554:1990918:9267:32078:31573:6283:45014:36170:51091:30448:46907:34260:30435:43328:6111:55114:8154:1903614:10971:31505:34727:2001168:32212:43086:1902450:16973:42262:1902975:1302:61692:43433:31134:120…
43933	protein-containing complex subunit organization	57 out of 376 genes, 15.2%	519 out of 6473 background genes, 8.0%	0.00180	0.00%	RRS1:SEP7:YPT1:RPT1:C1_06600W_A:C1_06760C_A:RIA1:SKP1:PFY1:TBP1:CDC48:RPN2:C1_14090W_A:TIF35:NPL3:C1_14460W_A:COX17:C2_01320W_A:POB3:C2_02540W_A:PR26:PRE2:C2_07220W_A:RPT6:SGT1:C2_10050W_A:RPT2:C3_02020W_A:PRE9:C4_00390W_A:C4_02770C_A:RPN6:C4_04800W_A:C4_05860W_A:CDC68:C5_00560W_A:GCD11:C5_02230W_A:C5_02740W_A:VPS4:SKI8:RVS161:HSP90:C7_03380W_A:HSM3:C7_04260W_A:SPT6:NAP1:MCM2:PIM1:CDC10:CR_07080W…	32581:6261:45324:43171:70893:6361:1178:30447:463:48311:30174:45899:1900101:16320:30968:51666:34497:71285:10994:45732:80129:1900050:34975:917:6033:51260:43085:61163:51306:42026:30466:32784:6267:34517:60303:2188:70783:60542:90338:9405:30518:71963:9060:70966:723:61166:34462:6337:30970:447:7021:6303:480:6970:10636:70414:7033:6457:6369:2000805:98863:6998:31440:30041:43624:75297:43618:1900182:1900445:2…
34622	cellular protein-containing complex assembly	48 out of 376 genes, 12.8%	408 out of 6473 background genes, 6.3%	0.00198	0.00%	RRS1:SEP7:YPT1:RPT1:C1_06600W_A:C1_06760C_A:RIA1:SKP1:PFY1:TBP1:RPN2:C1_14090W_A:C1_14460W_A:COX17:C2_01320W_A:C2_02540W_A:PR26:PRE2:C2_07220W_A:RPT6:SGT1:RPT2:C3_02020W_A:PRE9:C4_00390W_A:RPN6:C4_04800W_A:C4_05860W_A:CDC68:C5_00560W_A:GCD11:C5_02230W_A:C5_02740W_A:SKI8:RVS161:HSP90:C7_03380W_A:HSM3:SPT6:NAP1:MCM2:PIM1:CDC10:CR_07080W_A:TUB1:CR_09580C_A:MSS51:DRS1	32581:6261:43171:70893:6361:1178:30447:463:48311:30174:45899:1900101:51666:34497:10994:45732:80129:1900050:917:6033:43085:61163:42026:32784:6267:60303:70783:60542:90338:9405:30518:71963:9060:723:34462:6337:447:7021:6303:480:6970:6457:6369:98863:31440:30041:75297:43618:1900445:27:6913:7052:6336:42789:1731:42981:70914:30010:34463:43161:6301:30473:82:70898:9267:6298:33108:6606:16584:10458:35494:4227…
44282	small molecule catabolic process	21 out of 376 genes, 5.6%	113 out of 6473 background genes, 1.7%	0.00221	0.00%	UGA2:GOR1:ICL1:C1_08490W_A:MLS1:GAD1:GDH2:GLX3:C3_06860C_A:GRE3:SAH1:CAR1:ARD:C6_00210W_A:POT1:PGM2:CR_04880W_A:ARO10:URA2:CR_09670C_A:FDH3	6541:45329:19255:90368:71470:950:9405:19243:19571:5978:6011:6097:5992:6641:6543:45454:6520:9074:15976:46294:19547:46456:6569:947:30448:10121:6207:55114:6656:19551:19388:33859:70409:951:6874:6567:45984:6546:6807:42843:34599:6730:9062:6069:6538:9058:9436:19510:6559:34354:9450:6635:45733:6552:949:19528:19568:6545:31669
17001	antibiotic catabolic process	8 out of 376 genes, 2.1%	17 out of 6473 background genes, 0.3%	0.00257	0.00%	ICL1:CAT1:MLS1:TSA1:C6_00850W_A:CR_09670C_A:FDH3:TRX1	30447:6662:70301:9405:1990355:1315:77:36091:6097:51701:45454:19379:15976:46294:42744:33554:9267:36170:947:6111:55114:80058:31505:1900429:42262:42743:33859:1302:43433:61692:1900409:6890:11:6546:44182:34599:42542:90344:6888:9062:6069:33194:34614:36171:42144:61077:45733
1990748	cellular detoxification	8 out of 376 genes, 2.1%	18 out of 6473 background genes, 0.3%	0.00439	0.00%	TTR1:CAT1:CCS1:TSA1:TRR1:C6_00850W_A:CR_09670C_A:FDH3	30447:6749:30001:70301:9405:1315:77:36091:51701:45454:46294:42744:33554:9267:36170:947:6111:55114:31505:15680:19430:42262:42743:33859:1302:43433:61692:6546:34599:42542:90344:6069:98869:33194:10378:6878:36171:71248:61077
22607	cellular component assembly	62 out of 376 genes, 16.5%	599 out of 6473 background genes, 9.3%	0.00443	0.00%	RRS1:SEP7:YPT1:RPT1:C1_06600W_A:C1_06760C_A:RIA1:SKP1:C1_07630W_A:PFY1:TBP1:RPN2:MYO2:C1_14090W_A:C1_14460W_A:C2_00600C_A:COX17:C2_01320W_A:C2_02540W_A:PR26:PRE2:C2_07220W_A:RPT6:SGT1:C2_10670W_A:RPT2:C3_02020W_A:PRE9:SEC7:C4_00390W_A:C4_02770C_A:RPN6:C4_04800W_A:MYO5:NBP35:C4_05860W_A:CDC68:C5_00560W_A:GCD11:C5_02230W_A:C5_02740W_A:VPS4:CDC37:SKI8:RVS161:HSP90:C7_03380W_A:HSM3:SSQ1:SPT6:NAP1:SHP…	2000601:32581:6261:45324:43171:70893:6361:1178:30447:463:48311:6458:30174:45899:7107:1900101:51666:34497:71285:10994:45732:80129:1900050:35719:917:6033:51260:71470:43085:61163:42026:32784:6267:60303:70783:9651:60542:90338:9405:30518:71963:9060:723:34462:6337:447:7021:6303:480:32012:36187:6970:6880:45:30437:7033:6457:36168:1:43410:6369:98863:6998:31440:30041:75297:43618:1904601:1900445:51726:27:69…
45454	cell redox homeostasis	10 out of 376 genes, 2.7%	30 out of 6473 background genes, 0.5%	0.00570	0.00%	TTR1:C1_07630W_A:TSA1:SOD1:OYE32:GLR1:TRR1:C6_00850W_A:FDH3:TRX1	30447:6882:6749:6662:70301:9405:1990355:1901856:77:6970:36091:16117:1320:51701:45454:19379:46294:42744:33554:43153:36170:51091:947:36245:6111:55114:50821:80058:31505:19430:1900429:42262:33859:1302:43433:61692:1900409:6890:11:6546:10731:44182:34599:42542:90344:6801:6888:6069:98869:33194:34614:10378:6878:7623:36171:44571:42144:61077:106034
43086	negative regulation of catalytic activity	12 out of 376 genes, 3.2%	46 out of 6473 background genes, 0.7%	0.01110	0.00%	NPL4:CDC48:CDC55:PRB1:RAD50:C3_04590W_A:C4_02340W_A:HSP12:C5_02110W_A:C7_03860W_A:MCM2:PTP3	722:7039:16320:10520:31030:1902281:7155:71470:51306:6267:34517:61166:30970:6303:10636:7033:7009:43624:1900182:2000786:1990116:6284:33554:1990918:9267:32078:31573:6283:45014:30448:34260:30435:43328:1903614:10971:34727:2001168:43086:1902450:16973:1902975:31134:120174:35307:97552:6281:48315:71712:44818:10972:1903211:727:6914:34599:72665:747:6508:31292:30433:35753:42752:61586:34067:1990898:188:71629:…
9063	cellular amino acid catabolic process	11 out of 376 genes, 2.9%	40 out of 6473 background genes, 0.6%	0.01535	0.00%	UGA2:C1_08490W_A:GAD1:GDH2:SAH1:CAR1:C6_00210W_A:CR_04880W_A:ARO10:URA2:FDH3	6541:45329:90368:950:9405:6641:6543:45454:6520:9074:46294:19547:6569:947:30448:10121:6207:55114:6656:19551:33859:70409:951:6567:45984:6546:6807:34599:6730:6069:6538:9058:19510:6559:34354:9450:6552:949:6545
44281	small molecule metabolic process	60 out of 376 genes, 16.0%	597 out of 6473 background genes, 9.2%	0.01680	0.00%	DUT1:UGA2:GOR1:ICL1:ADE4:C1_08490W_A:FAD1:ZWF1:MLS1:C1_10280C_A:GAD1:C1_11790W_A:C1_12810W_A:C2_00180C_A:ARO3:RNR1:GNA1:CDC21:GDH2:ARA1:LEU42:PHA2:GLX3:ATF1:BAT22:C3_06860C_A:PRO2:FUM12:PRO3:C4_02620C_A:PYC2:GRP2:GRE3:SAH1:C5_04360C_A:CAR1:ARD:C6_00210W_A:FCA1:PEX7:C6_01050W_A:MCR1:C6_02480W_A:HBR2:ILS1:ACB1:POT1:LEU1:PGM2:FUM11:CR_04880W_A:ARO10:URA2:KGD2:AAT21:CR_09100C_A:CR_09670C_A:FAA4:FDH3:…	30447:6227:9113:6541:45329:6740:6233:19255:90368:6662:19265:71470:35863:950:9405:1990355:35336:19243:6631:19571:5978:6260:6011:42821:6097:5992:6641:9408:6106:9116:6543:9231:45454:6520:6145:19379:9074:8152:15976:46294:42744:1676:46704:9267:46083:19547:46456:36170:6569:947:8655:30448:6235:10121:6099:6207:55114:6656:19551:80058:9051:16560:1900429:19388:33859:6048:70409:9081:9098:6189:9438:951:6874:1…
6457	protein folding	17 out of 376 genes, 4.5%	90 out of 6473 background genes, 1.4%	0.01768	0.00%	SSA2:HSP70:C1_14090W_A:KAR2:TSA1:C4_05860W_A:STI1:HCH1:CDC37:SBA1:HSP90:RBP1:PDI1:YDJ1:SIS1:HSP104:CPR6	30447:6458:6325:742:70843:35719:34975:31929:71470:42026:6616:70301:9405:30518:723:44416:7021:77:30150:70414:6457:43410:36091:51726:51701:15833:161:45454:413:42981:43161:42744:33554:31204:71218:36170:30260:6111:55114:50821:31505:43335:70924:32212:1900429:42262:1302:43433:61692:43392:492:30474:43248:44182:1900035:35617:34599:747:42542:45041:90344:30433:70880:1319:71629:33194:19538:1904382:34605:519…
97237	cellular response to toxic substance	10 out of 376 genes, 2.7%	34 out of 6473 background genes, 0.5%	0.02019	0.04%	TTR1:CAT1:CCS1:C3_04970C_A:TSA1:TRR1:C6_00850W_A:CR_06530W_A:CR_09670C_A:FDH3	30447:71361:10421:6749:30001:70301:9405:1315:77:36091:51701:45454:46294:42744:33554:16567:9267:36170:947:6111:55114:31505:15680:19430:42262:42743:33859:1302:43433:61692:6546:31398:34599:42542:90344:30433:6069:98869:33194:10378:6878:36171:71248:61077
10035	response to inorganic substance	18 out of 376 genes, 4.8%	101 out of 6473 background genes, 1.6%	0.02281	0.04%	TTR1:SOD2:CAT1:CCS1:GCS1:ZWF1:CDC48:NDT80:CMK2:TSA1:PRO2:GST2:TRR1:VPS4:C6_00850W_A:CIP1:TPS1:CR_06530W_A	45324:30447:10421:16320:6740:71285:6749:51260:51306:34517:30001:36177:70301:9405:61166:30970:1900231:1315:77:10636:30437:7033:36168:6750:36091:6998:43624:5992:1900118:6357:1900182:1900439:1320:1900445:51701:1990116:45454:71280:90441:106057:42744:33554:10621:9267:36170:30448:43328:6111:55114:45053:31505:15680:9051:34727:2001168:19430:42262:42743:36003:1302:43433:31134:61692:71465:120174:72593:6006…
34976	response to endoplasmic reticulum stress	14 out of 376 genes, 3.7%	66 out of 6473 background genes, 1.0%	0.02639	0.03%	NPL4:CDC48:ARL3:KAR2:C2_09930W_A:C2_10670W_A:C3_04970C_A:C4_04800W_A:C6_03320W_A:C6_04280W_A:PDI1:C7_04260W_A:SHP1:YDJ1	32581:30447:71361:6458:742:16320:30968:35719:71470:51306:42026:34517:6616:70966:61166:30970:10636:45:30437:6457:43624:1900182:1990116:16567:31204:45727:30448:30435:43328:70924:34727:2001168:34976:43001:31134:120174:71712:30474:31398:44182:1900035:34599:72665:51292:30433:70880:34067:71629:9058:16050:1990171:70651:72671:32790:1904382:35103:71788:86:5977:51228:48309:6886:45047:36498:71630:42177:6626…
16054	organic acid catabolic process	15 out of 376 genes, 4.0%	76 out of 6473 background genes, 1.2%	0.03328	0.03%	UGA2:GOR1:ICL1:C1_08490W_A:MLS1:GAD1:GDH2:SAH1:CAR1:C6_00210W_A:POT1:CR_04880W_A:ARO10:URA2:FDH3	6541:45329:90368:950:9405:6097:6641:6543:45454:6520:9074:15976:46294:19547:46456:6569:947:30448:10121:6207:55114:6656:19551:33859:70409:951:6567:45984:6546:6807:34599:6730:9062:6069:6538:9058:9436:19510:6559:34354:9450:6635:45733:6552:949:6545
46395	carboxylic acid catabolic process	15 out of 376 genes, 4.0%	76 out of 6473 background genes, 1.2%	0.03328	0.03%	UGA2:GOR1:ICL1:C1_08490W_A:MLS1:GAD1:GDH2:SAH1:CAR1:C6_00210W_A:POT1:CR_04880W_A:ARO10:URA2:FDH3	6541:45329:90368:950:9405:6097:6641:6543:45454:6520:9074:15976:46294:19547:46456:6569:947:30448:10121:6207:55114:6656:19551:33859:70409:951:6567:45984:6546:6807:34599:6730:9062:6069:6538:9058:9436:19510:6559:34354:9450:6635:45733:6552:949:6545
6801	superoxide metabolic process	6 out of 376 genes, 1.6%	12 out of 6473 background genes, 0.2%	0.03531	0.13%	TTR1:SOD2:CCS1:RAS1:SOD1:TRR1	30447:6882:71285:6749:30001:9405:71963:1901856:1900231:36168:36091:16117:2000377:43065:1900182:1900439:1320:1900445:45454:71333:9847:43153:36170:51091:55114:1900241:50821:31505:15680:19430:7265:1302:72593:32922:48315:75306:44413:34307:44182:34599:7189:6801:1900433:750:98869:36164:10378:6878:43709:97308:45762:7623:97271:753:34605:36166:19933:44011:36171:71248:71216:72659:1900430:36180
19538	protein metabolic process	101 out of 376 genes, 26.9%	1218 out of 6473 background genes, 18.8%	0.07142	0.26%	UBP6:C1_01540W_A:C1_02040C_A:TIF34:C1_04230W_A:SSA2:RPT1:NPL4:CCS1:SKP1:C1_07630W_A:DOA1:CDC48:RPN2:RPN1:TIF35:NPL3:DDI1:C1_14460W_A:RFA1:C2_00600C_A:KAR2:COX17:C2_01320W_A:CDC55:PR26:C2_03130W_A:TOM1:RPN10:PRE2:PRB1:APR1:RPT6:C2_08930W_A:KIS1:C2_09930W_A:C2_10050W_A:CMK2:C2_10670W_A:RPT2:C3_00520W_A:SCL1:LAP41:GFA1:HRT1:PRE9:C3_04970C_A:C3_05440C_A:PRE3:CAM1:CYM1:UBA1:TIP120:C4_02470C_A:RPN6:C4_…	16237:45324:43171:30447:71361:7004:6458:722:42254:7039:45899:742:16320:31030:71285:70843:10994:45732:6749:80129:35719:6662:34975:51260:7155:71470:51306:42026:1901799:34517:30001:6616:2188:98789:60542:1905213:9405:9060:1990355:61166:30970:447:6348:7021:480:6303:6031:30150:6970:6880:10636:45:6042:30437:70414:7033:6457:43410:2000805:45184:6998:43624:1900182:51726:51701:15833:6913:161:2000786:1990116…
1315	age-dependent response to reactive oxygen species	4 out of 376 genes, 1.1%	5 out of 6473 background genes, 0.1%	0.07467	0.32%	SOD2:CAT1:SOD1:HSP104	30447:6882:71285:34975:42026:70301:9405:1901856:1315:70414:36091:16117:1320:51701:45454:42744:9267:71218:43153:36170:51091:55114:50821:31505:43335:42743:1302:61692:72593:35617:34599:42542:6801:1319:6878:19538:7623:34605:51085:44011:36171:70370
42744	hydrogen peroxide catabolic process	4 out of 376 genes, 1.1%	5 out of 6473 background genes, 0.1%	0.07467	0.31%	CAT1:TSA1:C6_00850W_A:TRX1	30447:6662:70301:9405:1990355:1315:77:36091:51701:45454:19379:42744:33554:9267:36170:6111:55114:80058:31505:1900429:42262:42743:1302:43433:61692:1900409:6890:11:44182:34599:42542:90344:6888:33194:34614:36171:42144:61077
6404	RNA import into nucleus	4 out of 376 genes, 1.1%	5 out of 6473 background genes, 0.1%	0.07467	0.31%	SSA2:MTR10:YDJ1:SIS1	6458:70843:35719:71470:42026:6616:30150:6457:51701:15833:43161:6606:51031:70924:1900035:34599:90344:30433:9636:6413:6404:7163:45047:71630:6626
61687	detoxification of inorganic compound	5 out of 376 genes, 1.3%	9 out of 6473 background genes, 0.1%	0.09328	0.33%	CAT1:GCS1:TSA1:PRO2:C6_00850W_A	30447:70301:9405:1315:77:6750:36091:51701:45454:42744:33554:9267:36170:6111:55114:31505:42262:42743:1302:43433:61692:6561:34599:42542:90344:33194:71585:36171:61077
*Relevant processes represented in heatmaps in figure 4 are shaded

## Sheet: decrease BP 5 mM H2O2
Supplemental table 1: GO enrichment in biological process (BP) from proteins less abundant after treatment with 5 mM hydrogen peroxide
GOID	GO_term	Cluster frequency	Background frequency	Corrected P-value	False discovery rate	Gene(s) annotated to the term	Directly Annotated GOID List
46034	ATP metabolic process	8 out of 47 genes, 17.0%	71 out of 6473 background genes, 1.1%	9.92e-06	0.00%	C1_06050C_A:COX5:COX4:COX6:COX8:PMA1:PDC11:QCR7	6122:1904263:6559:9060:19655:1902906:6970:34551:51453:6569:949:6754:6123:120029
42773	ATP synthesis coupled electron transport	6 out of 47 genes, 12.8%	29 out of 6473 background genes, 0.4%	1.39e-05	0.00%	C1_06050C_A:COX5:COX4:COX6:COX8:QCR7	6122:9060:34551:6123
42775	mitochondrial ATP synthesis coupled electron transport	6 out of 47 genes, 12.8%	29 out of 6473 background genes, 0.4%	1.39e-05	0.00%	C1_06050C_A:COX5:COX4:COX6:COX8:QCR7	6122:9060:34551:6123
6119	oxidative phosphorylation	6 out of 47 genes, 12.8%	30 out of 6473 background genes, 0.5%	1.73e-05	0.00%	C1_06050C_A:COX5:COX4:COX6:COX8:QCR7	6122:9060:34551:6123
22904	respiratory electron transport chain	6 out of 47 genes, 12.8%	31 out of 6473 background genes, 0.5%	2.14e-05	0.00%	C1_06050C_A:COX5:COX4:COX6:COX8:QCR7	6122:9060:34551:6123
55114	oxidation-reduction process	15 out of 47 genes, 31.9%	408 out of 6473 background genes, 6.3%	2.81e-05	0.00%	C1_06050C_A:COX5:COX13:COX4:COX6:COX8:ECM17:LYS9:C4_03720C_A:PDC11:ADH1:QCR7:PRX1:ADH5:FRE7	6122:55114:44011:6559:9060:51701:909:97250:44416:97:19655:45454:34551:19878:6569:70814:103:949:44407:6123:46686:34599
22900	electron transport chain	6 out of 47 genes, 12.8%	34 out of 6473 background genes, 0.5%	3.85e-05	0.00%	C1_06050C_A:COX5:COX4:COX6:COX8:QCR7	6122:9060:34551:6123
9060	aerobic respiration	7 out of 47 genes, 14.9%	72 out of 6473 background genes, 1.1%	0.00021	0.00%	C1_06050C_A:COX5:COX13:COX4:COX6:COX8:QCR7	6122:9060:97250:34551:6123
19646	aerobic electron transport chain	4 out of 47 genes, 8.5%	11 out of 6473 background genes, 0.2%	0.00024	0.00%	COX5:COX4:COX6:COX8	9060:6123
6123	mitochondrial electron transport, cytochrome c to oxygen	4 out of 47 genes, 8.5%	11 out of 6473 background genes, 0.2%	0.00024	0.00%	COX5:COX4:COX6:COX8	9060:6123
15980	energy derivation by oxidation of organic compounds	8 out of 47 genes, 17.0%	112 out of 6473 background genes, 1.7%	0.00035	0.00%	C1_06050C_A:COX5:COX13:COX4:COX6:COX8:PDC11:QCR7	6122:6559:9060:97250:19655:34551:6569:949:6123
45333	cellular respiration	7 out of 47 genes, 14.9%	89 out of 6473 background genes, 1.4%	0.00093	0.00%	C1_06050C_A:COX5:COX13:COX4:COX6:COX8:QCR7	6122:9060:97250:34551:6123
6091	generation of precursor metabolites and energy	8 out of 47 genes, 17.0%	141 out of 6473 background genes, 2.2%	0.00202	0.00%	C1_06050C_A:COX5:COX13:COX4:COX6:COX8:PDC11:QCR7	6122:6559:9060:97250:19655:34551:6569:949:6123
34407	cell wall (1->3)-beta-D-glucan metabolic process	2 out of 47 genes, 4.3%	3 out of 6473 background genes, 0.0%	0.04885	1.00%	PHR2:PGA4	6342:71467:30447:9651:48315:34412:31505:9409:31321:35690:9405:71970
34411	cell wall (1->3)-beta-D-glucan biosynthetic process	2 out of 47 genes, 4.3%	3 out of 6473 background genes, 0.0%	0.04885	0.93%	PHR2:PGA4	6342:71467:30447:9651:48315:34412:31505:9409:31321:35690:9405:71970
71969	fungal-type cell wall (1->3)-beta-D-glucan metabolic process	2 out of 47 genes, 4.3%	3 out of 6473 background genes, 0.0%	0.04885	0.88%	PHR2:PGA4	6342:71467:30447:9651:48315:34412:31505:9409:31321:35690:9405:71970
71970	fungal-type cell wall (1->3)-beta-D-glucan biosynthetic process	2 out of 47 genes, 4.3%	3 out of 6473 background genes, 0.0%	0.04885	0.82%	PHR2:PGA4	6342:71467:30447:9651:48315:34412:31505:9409:31321:35690:9405:71970
51274	beta-glucan biosynthetic process	3 out of 47 genes, 6.4%	18 out of 6473 background genes, 0.3%	0.08598	1.44%	PHR2:KRE6:PGA4	920:6342:71467:30447:9651:48315:34412:31505:9409:31321:6078:35690:9405:71970

## Sheet: decrease CC 5 mM H2O2 
Supplemental table 1: GO enrichment in cellular component (CC) from proteins less abundant after treatment with 5 mM hydrogen peroxide
GOID	GO_term	Cluster frequency	Background frequency	Corrected P-value	False discovery rate	Gene(s) annotated to the term	Directly Annotated GOID List
5886	plasma membrane	19 out of 47 genes, 40.4%	467 out of 6473 background genes, 7.2%	1.62e-08	0.00%	PHR2:ECM33:COX5:PGA52:COX13:COX4:COX6:COX8:PMA1:MSS4:C3_02190C_A:SAP9:KRE6:SEC61:PDC11:ADH1:PGA4:QCR7:PST3	30176:5628:9986:42645:46658:324:30133:31966:30134:30427:16021:5750:5621:5886:35841:30445:30446:62040:5829:936:5739:5783:35840:935:9277:31934:16020:5634:5751:31225:34399:5576:45121:5784
71944	cell periphery	22 out of 47 genes, 46.8%	719 out of 6473 background genes, 11.1%	8.08e-08	0.00%	PHR2:ECM33:COX5:PGA52:COX13:COX4:COX6:COX8:DDR48:PMA1:MSS4:TOS1:C3_02190C_A:SAP9:KRE6:SEC61:PDC11:ADH1:PGA4:SUN41:QCR7:PST3	30176:5628:9986:42645:46658:324:30133:31966:30134:30427:16021:5750:5621:5886:35841:30445:30446:62040:5829:936:5783:5739:35840:935:9277:31934:16020:5634:31225:5751:34399:5576:5784:45121
9986	cell surface	11 out of 47 genes, 23.4%	203 out of 6473 background genes, 3.1%	1.56e-05	0.00%	PHR2:ECM33:PGA52:DDR48:PMA1:TOS1:SAP9:PDC11:ADH1:PGA4:SUN41	5628:9986:46658:30134:16021:5621:5886:35841:30445:30446:62040:5829:936:5739:35840:9277:16020:5634:31225:34399:5576:45121
5618	cell wall	10 out of 47 genes, 21.3%	163 out of 6473 background genes, 2.5%	1.98e-05	0.00%	PHR2:ECM33:PGA52:DDR48:TOS1:SAP9:PDC11:ADH1:PGA4:SUN41	5628:9986:46658:30134:5621:5886:35841:30445:30446:62040:5829:936:5739:35840:9277:16020:5634:31225:34399:5576:45121
9277	fungal-type cell wall	10 out of 47 genes, 21.3%	163 out of 6473 background genes, 2.5%	1.98e-05	0.00%	PHR2:ECM33:PGA52:DDR48:TOS1:SAP9:PDC11:ADH1:PGA4:SUN41	5628:9986:46658:30134:5621:5886:35841:30445:30446:62040:5829:936:5739:35840:9277:16020:5634:31225:34399:5576:45121
30312	external encapsulating structure	10 out of 47 genes, 21.3%	164 out of 6473 background genes, 2.5%	2.10e-05	0.00%	PHR2:ECM33:PGA52:DDR48:TOS1:SAP9:PDC11:ADH1:PGA4:SUN41	5628:9986:46658:30134:5621:5886:35841:30445:30446:62040:5829:936:5739:35840:9277:16020:5634:31225:34399:5576:45121
46658	anchored component of plasma membrane	5 out of 47 genes, 10.6%	20 out of 6473 background genes, 0.3%	2.55e-05	0.00%	PHR2:ECM33:PGA52:SAP9:PGA4	5628:9986:46658:30134:5621:5886:35841:30445:30446:936:35840:9277:16020:31225:34399:5576:45121
31225	anchored component of membrane	5 out of 47 genes, 10.6%	21 out of 6473 background genes, 0.3%	3.32e-05	0.00%	PHR2:ECM33:PGA52:SAP9:PGA4	5628:9986:46658:30134:5621:5886:35841:30445:30446:936:35840:9277:16020:31225:34399:5576:45121
30446	hyphal cell wall	7 out of 47 genes, 14.9%	69 out of 6473 background genes, 1.1%	5.65e-05	0.00%	PHR2:ECM33:DDR48:TOS1:PDC11:ADH1:PGA4	5628:9986:46658:30134:5621:5886:35841:30445:30446:62040:5829:936:5739:35840:9277:16020:5634:34399:5576:45121
5576	extracellular region	9 out of 47 genes, 19.1%	191 out of 6473 background genes, 3.0%	0.00079	0.00%	ECM33:TOS1:PDC11:ADH1:PGA4:SUN41:PRX1:PST3:CR_08050C_A	5628:9986:46658:9514:5886:30445:30446:62040:5737:5829:30288:5739:9277:31934:16020:5634:5576:45121
16020	membrane	23 out of 47 genes, 48.9%	1322 out of 6473 background genes, 20.4%	0.00122	0.00%	PHR2:C1_00450C_A:ECM33:C1_06050C_A:COX5:PGA52:COX13:COX4:COX6:COX8:PMA1:MSS4:C3_02190C_A:NUO2:SAP9:KRE6:SEC61:PDC11:DAP2:ADH1:PGA4:QCR7:PST3	30176:5628:9986:42645:46658:324:30133:31966:30134:9514:329:30427:16021:5750:5621:5886:35841:30445:30446:62040:5829:44284:936:5783:5739:35840:935:9277:31934:16020:5634:61617:31225:5751:34399:5576:5784:45121
30445	yeast-form cell wall	5 out of 47 genes, 10.6%	56 out of 6473 background genes, 0.9%	0.00516	0.17%	PHR2:ECM33:PDC11:ADH1:PGA4	5628:9986:46658:30134:5621:5886:35841:30445:30446:62040:5829:936:5739:35840:9277:16020:5634:34399:5576:45121
44464	cell part	40 out of 47 genes, 85.1%	3750 out of 6473 background genes, 57.9%	0.00649	0.31%	PHR2:C1_00450C_A:ECM33:C1_06050C_A:COX5:PGA52:COX13:COX4:COX6:AAT1:COX8:ECM17:C2_07290W_A:DDR48:PMA1:MSS4:TOS1:C3_02190C_A:NUO2:SAP9:ARF2:KRE6:SEC61:CPA1:PDC11:DAP2:ADH1:PGA4:SUN41:C6_02690C_A:RBF1:QCR7:PRX1:HHO1:PST3:HMO1:RPS27:CR_08050C_A:CR_08400C_A:TSR1	30176:5763:5628:9986:33553:32040:9337:42645:46658:324:30133:31966:30134:9514:329:30427:16021:5750:5621:5886:790:35841:30686:22627:30445:5951:30446:62040:5737:5829:44284:936:30288:5783:5739:5794:35840:932:935:30688:9277:5730:31934:16020:5634:61617:31225:5751:10494:34399:5576:5784:45121
5623	cell	40 out of 47 genes, 85.1%	3750 out of 6473 background genes, 57.9%	0.00649	0.29%	PHR2:C1_00450C_A:ECM33:C1_06050C_A:COX5:PGA52:COX13:COX4:COX6:AAT1:COX8:ECM17:C2_07290W_A:DDR48:PMA1:MSS4:TOS1:C3_02190C_A:NUO2:SAP9:ARF2:KRE6:SEC61:CPA1:PDC11:DAP2:ADH1:PGA4:SUN41:C6_02690C_A:RBF1:QCR7:PRX1:HHO1:PST3:HMO1:RPS27:CR_08050C_A:CR_08400C_A:TSR1	30176:5763:5628:9986:33553:32040:9337:42645:46658:324:30133:31966:30134:9514:329:30427:16021:5750:5621:5886:790:35841:30686:22627:30445:5951:30446:62040:5737:5829:44284:936:30288:5783:5739:5794:35840:932:935:30688:9277:5730:31934:16020:5634:61617:31225:5751:10494:34399:5576:5784:45121
31226	intrinsic component of plasma membrane	5 out of 47 genes, 10.6%	70 out of 6473 background genes, 1.1%	0.01518	0.53%	PHR2:ECM33:PGA52:SAP9:PGA4	5628:9986:46658:30134:5621:5886:35841:30445:30446:936:35840:9277:16020:31225:34399:5576:45121
70069	cytochrome complex	3 out of 47 genes, 6.4%	15 out of 6473 background genes, 0.2%	0.01689	0.50%	C1_06050C_A:COX13:QCR7	5886:5750:5739:5751
5739	mitochondrion	14 out of 47 genes, 29.8%	699 out of 6473 background genes, 10.8%	0.03221	0.94%	C1_00450C_A:C1_06050C_A:COX5:COX13:COX4:COX6:AAT1:PMA1:NUO2:CPA1:ADH1:QCR7:PRX1:CR_08400C_A	5763:9986:42645:31966:9514:16021:5886:5750:30445:5951:30446:62040:5737:44284:5739:9277:16020:5634:61617:5751:10494:5576:45121
45121	membrane raft	3 out of 47 genes, 6.4%	24 out of 6473 background genes, 0.4%	0.07178	1.22%	PHR2:PMA1:PST3	9986:46658:30134:16021:5621:5886:35841:30445:30446:62040:5829:936:5739:35840:9277:31934:16020:34399:45121
98589	membrane region	3 out of 47 genes, 6.4%	24 out of 6473 background genes, 0.4%	0.07178	1.16%	PHR2:PMA1:PST3	9986:46658:30134:16021:5621:5886:35841:30445:30446:62040:5829:936:5739:35840:9277:31934:16020:34399:45121
98857	membrane microdomain	3 out of 47 genes, 6.4%	24 out of 6473 background genes, 0.4%	0.07178	1.10%	PHR2:PMA1:PST3	9986:46658:30134:16021:5621:5886:35841:30445:30446:62040:5829:936:5739:35840:9277:31934:16020:34399:45121
5737	cytoplasm	28 out of 47 genes, 59.6%	2341 out of 6473 background genes, 36.2%	0.09691	1.62%	PHR2:C1_00450C_A:C1_06050C_A:COX5:COX13:COX4:COX6:AAT1:ECM17:C2_07290W_A:PMA1:NUO2:ARF2:KRE6:SEC61:CPA1:PDC11:DAP2:ADH1:C6_02690C_A:RBF1:QCR7:PRX1:PST3:HMO1:RPS27:CR_08400C_A:TSR1	30176:5763:9986:33553:32040:9337:42645:46658:324:30133:31966:30134:9514:329:30427:16021:5750:5621:5886:790:35841:30686:22627:30445:5951:30446:62040:5737:5829:44284:936:5783:5739:5794:35840:932:30688:9277:5730:31934:16020:5634:61617:5751:10494:34399:5576:5784:45121

## Sheet: increase BP 10 mM H2O2
Supplemental table 1: GO enrichment in biological process (BP) from proteins more abundant after treatment with 10 mM hydrogen peroxide
GOID	GO_term	Cluster frequency	Background frequency	Corrected P-value	False discovery rate	Gene(s) annotated to the term	Directly Annotated GOID List
9987	cellular process	182 out of 216 genes, 84.3%	3942 out of 6473 background genes, 60.9%	2.45e-11	0.00%	C1_00160C_A:SVF1:TTR1:TUF1:ZPR1:TRM2:SOD2:C1_01580W_A:MGM101:MIA40:HFL1:C1_03790C_A:ACS2:SSA2:NOP4:ICL1:ELC1:MSI3:C1_06760C_A:MRPL19:CAT1:CCS1:YPD1:C1_07630W_A:DOA1:DJP1:C1_10620W_A:TBP1:UBA4:C1_11000C_A:C1_11150W_A:ARL3:GAD1:MRF1:CHR1:C1_12610W_A:C1_13060C_A:C1_13370W_A:HSP70:C1_14090W_A:NPL3:DDI1:C1_14450C_A:MPP10:C2_00220C_A:C2_00400C_A:C2_00600C_A:KAR2:RAD23:C2_02270C_A:C2_02300W_A:C2_02620W_…	1900535:43162:97676:32581:1900409:6974:6890:70893:6777:44237:6361:1178:9435:31939:30447:6281:463:46488:48315:6429:71361:6882:6458:45292:9097:722:16239:75306:11:15914:70901:30174:15031:30474:71277:742:10421:7114:6546:1990236:45048:6807:45329:10731:44413:34307:90156:10972:71285:31497:70843:6725:6038:43248:16226:71027:31398:6749:80129:19358:1900050:44182:6334:35719:6662:727:33696:495:70785:6511:6561…
43161	proteasome-mediated ubiquitin-dependent protein catabolic process	25 out of 216 genes, 11.6%	127 out of 6473 background genes, 2.0%	2.91e-10	0.00%	SSA2:MSI3:DOA1:C1_13370W_A:KAR2:RAD23:PRE2:SCL1:C3_00940W_A:PRE9:C3_04970C_A:PRE3:TIP120:C4_02470C_A:PRE1:C6_00760W_A:C6_03780C_A:PRE10:CDC34:RAD6:PRE5:SHP1:SIS1:PUP2:UBC4	43162:6974:31939:30447:71361:722:742:31497:70843:31398:80129:44182:35719:6511:42276:6366:42026:34517:31571:6616:61186:10390:9405:6517:90344:60049:6353:30433:6348:70880:6303:70987:71596:30150:71455:45:30437:6457:71629:10499:72671:51865:122:51701:10992:15833:70534:35103:34605:30010:724:86:71894:43161:1990920:5977:16567:31204:51569:9636:209:6513:6413:2000639:7163:42275:36498:6289:34727:34644:1900429…
10498	proteasomal protein catabolic process	25 out of 216 genes, 11.6%	130 out of 6473 background genes, 2.0%	5.10e-10	0.00%	SSA2:MSI3:DOA1:C1_13370W_A:KAR2:RAD23:PRE2:SCL1:C3_00940W_A:PRE9:C3_04970C_A:PRE3:TIP120:C4_02470C_A:PRE1:C6_00760W_A:C6_03780C_A:PRE10:CDC34:RAD6:PRE5:SHP1:SIS1:PUP2:UBC4	43162:6974:31939:30447:71361:722:742:31497:70843:31398:80129:44182:35719:6511:42276:6366:42026:34517:31571:6616:61186:10390:9405:6517:90344:60049:6353:30433:6348:70880:6303:70987:71596:30150:71455:45:30437:6457:71629:10499:72671:51865:122:51701:10992:15833:70534:35103:34605:30010:724:86:71894:43161:1990920:5977:16567:31204:51569:9636:209:6513:6413:2000639:7163:42275:36498:6289:34727:34644:1900429…
34599	cellular response to oxidative stress	25 out of 216 genes, 11.6%	140 out of 6473 background genes, 2.2%	2.93e-09	0.00%	SVF1:TTR1:SOD2:CAT1:CCS1:C1_07630W_A:UBA4:GAD1:GRE2:C2_07070W_A:RAS1:CMK2:GLX3:POS5:SOD1:GLR1:TRR1:MCR1:C7_03350C_A:C7_04140C_A:TPS1:CR_06530W_A:ATX1:FDH3:TRX1	1900409:6890:6777:44237:30447:48315:6882:75306:11:71277:10421:7114:6546:10731:44413:34307:10972:71285:6725:6749:44182:6662:34599:30001:42542:70301:6879:9405:71963:42180:7189:2143:1990355:2000220:19243:6801:1901856:34759:6888:1900231:1315:1900433:42752:6970:750:30437:36168:6069:98869:6538:36164:32880:36091:34614:16117:2000377:43065:10378:122:5992:1403:1900118:6878:1900182:1900439:1320:1900445:4370…
10499	proteasomal ubiquitin-independent protein catabolic process	10 out of 216 genes, 4.6%	15 out of 6473 background genes, 0.2%	3.37e-09	0.00%	MSI3:PRE2:SCL1:PRE9:PRE3:C4_02470C_A:PRE1:PRE10:PRE5:PUP2	80129:6511:42026:9405:10499:30010:43161:35690
8152	metabolic process	152 out of 216 genes, 70.4%	3145 out of 6473 background genes, 48.6%	3.27e-08	0.00%	TTR1:TUF1:TRM2:SOD2:C1_01580W_A:MGM101:HFL1:ACS2:SSA2:NOP4:FMA1:ICL1:ELC1:C1_04910C_A:MSI3:C1_06760C_A:MRPL19:CAT1:CCS1:C1_07630W_A:DOA1:C1_10620W_A:TBP1:UBA4:C1_11000C_A:GAD1:MRF1:CHR1:C1_12610W_A:C1_13060C_A:C1_13370W_A:NPL3:DDI1:MPP10:C2_00220C_A:C2_00400C_A:C2_00600C_A:KAR2:RAD23:C2_02270C_A:C2_02300W_A:ADE8:RPC40:GRE2:PRE2:C2_07070W_A:C2_07630C_A:GDH2:C2_10060C_A:RAS1:SET2:CMK2:C3_00500C_A:S…	1900535:43162:97676:1900409:6974:6890:70893:6777:44237:6361:1178:9435:31939:30447:6281:463:46488:48315:6429:71361:6882:6458:45292:9097:722:75306:11:15914:70901:30174:15031:30474:71277:742:7114:6546:6807:45329:10731:44413:34307:10972:71285:31497:70843:6725:6038:16226:71027:31398:6749:80129:19358:1900050:6334:44182:35719:6662:727:33696:495:70785:6511:6561:48254:42276:184:6366:45128:30702:42026:7144…
6979	response to oxidative stress	25 out of 216 genes, 11.6%	156 out of 6473 background genes, 2.4%	3.51e-08	0.00%	SVF1:TTR1:SOD2:CAT1:CCS1:C1_07630W_A:UBA4:GAD1:GRE2:C2_07070W_A:RAS1:CMK2:GLX3:POS5:SOD1:GLR1:TRR1:MCR1:C7_03350C_A:C7_04140C_A:TPS1:CR_06530W_A:ATX1:FDH3:TRX1	1900409:6890:6777:44237:30447:48315:6882:75306:11:71277:10421:7114:6546:10731:44413:34307:10972:71285:6725:6749:44182:6662:34599:30001:42542:70301:6879:9405:71963:42180:7189:2143:1990355:2000220:19243:6801:1901856:34759:6888:1900231:1315:1900433:42752:6970:750:30437:36168:6069:98869:6538:36164:32880:36091:34614:16117:2000377:43065:10378:122:5992:1403:1900118:6878:1900182:1900439:1320:1900445:4370…
19941	modification-dependent protein catabolic process	27 out of 216 genes, 12.5%	183 out of 6473 background genes, 2.8%	3.98e-08	0.00%	SSA2:ELC1:MSI3:DOA1:C1_13370W_A:DDI1:KAR2:RAD23:PRE2:SCL1:C3_00940W_A:PRE9:C3_04970C_A:PRE3:TIP120:C4_02470C_A:PRE1:C6_00760W_A:C6_03780C_A:PRE10:CDC34:RAD6:PRE5:SHP1:SIS1:PUP2:UBC4	43162:6974:31939:30447:71361:722:742:31497:70843:31398:80129:44182:35719:6511:42276:6366:42026:34517:31571:6616:61186:10390:9405:6517:90344:60049:6353:30433:9306:6348:70880:6303:70987:71596:30150:71455:45:30437:6457:71629:10499:72671:51865:122:51701:10992:15833:70534:35103:34605:30010:724:86:71894:43161:1990920:5977:16567:31204:51569:9636:209:70911:6513:6413:2000639:43328:7163:42275:36498:6289:34…
6511	ubiquitin-dependent protein catabolic process	27 out of 216 genes, 12.5%	183 out of 6473 background genes, 2.8%	3.98e-08	0.00%	SSA2:ELC1:MSI3:DOA1:C1_13370W_A:DDI1:KAR2:RAD23:PRE2:SCL1:C3_00940W_A:PRE9:C3_04970C_A:PRE3:TIP120:C4_02470C_A:PRE1:C6_00760W_A:C6_03780C_A:PRE10:CDC34:RAD6:PRE5:SHP1:SIS1:PUP2:UBC4	43162:6974:31939:30447:71361:722:742:31497:70843:31398:80129:44182:35719:6511:42276:6366:42026:34517:31571:6616:61186:10390:9405:6517:90344:60049:6353:30433:9306:6348:70880:6303:70987:71596:30150:71455:45:30437:6457:71629:10499:72671:51865:122:51701:10992:15833:70534:35103:34605:30010:724:86:71894:43161:1990920:5977:16567:31204:51569:9636:209:70911:6513:6413:2000639:43328:7163:42275:36498:6289:34…
51603	proteolysis involved in cellular protein catabolic process	28 out of 216 genes, 13.0%	197 out of 6473 background genes, 3.0%	4.20e-08	0.00%	SSA2:ELC1:MSI3:DOA1:C1_13370W_A:DDI1:KAR2:RAD23:PRE2:SCL1:C3_00940W_A:PRE9:C3_04970C_A:PRE3:CYM1:TIP120:C4_02470C_A:PRE1:C6_00760W_A:C6_03780C_A:PRE10:CDC34:RAD6:PRE5:SHP1:SIS1:PUP2:UBC4	43162:6974:31939:30447:71361:722:742:31497:70843:31398:80129:44182:35719:6511:42276:6366:42026:34517:31571:6616:61186:10390:9405:6517:90344:60049:6353:30433:9306:6348:70880:6303:70987:71596:30150:71455:45:30437:6457:71629:10499:72671:51865:122:51701:10992:15833:70534:35103:34605:30010:724:86:71894:43161:1990920:5977:16567:31204:51569:9636:209:70911:6513:6413:2000639:43328:7163:42275:36498:6289:34…
1901565	organonitrogen compound catabolic process	35 out of 216 genes, 16.2%	302 out of 6473 background genes, 4.7%	4.87e-08	0.00%	SSA2:ELC1:MSI3:DOA1:GAD1:C1_13370W_A:DDI1:KAR2:RAD23:PRE2:GDH2:SCL1:C3_00940W_A:PRE9:C3_04970C_A:PRE3:CYM1:TIP120:C4_00060W_A:CAR2:C4_02470C_A:SAH1:PRE1:C6_00760W_A:C6_03780C_A:PRE10:CDC34:RAD6:PRE5:SHP1:FDH1:SIS1:PUP2:UBC4:FDH3	43162:6974:31939:30447:71361:722:742:6546:6807:31497:70843:31398:80129:44182:35719:6511:42276:6366:42026:34599:34517:31571:6616:61186:10390:6730:9405:6517:90344:60049:6353:30433:9306:6348:70880:6303:70987:71596:30150:71455:45:30437:6457:6069:71629:6538:15942:10499:72671:51865:122:6641:19510:51701:10992:15833:45454:70534:42183:6520:35103:34605:30010:724:86:46294:71894:43161:1990920:5977:16567:3120…
43632	modification-dependent macromolecule catabolic process	28 out of 216 genes, 13.0%	201 out of 6473 background genes, 3.1%	6.85e-08	0.00%	SSA2:ELC1:MSI3:DOA1:C1_13370W_A:DDI1:KAR2:RAD23:PRE2:SCL1:C3_00940W_A:PRE9:C3_04970C_A:PRE3:TIP120:C4_02470C_A:PRE1:C6_00760W_A:C6_03780C_A:PRE10:CDC34:RAD6:PRE5:SHP1:DBP2:SIS1:PUP2:UBC4	43162:6974:31939:30447:71361:722:742:31497:70843:31398:80129:44182:35719:6511:42276:184:6366:42026:34517:31571:6616:71042:61186:10390:9405:6517:90344:60049:6353:30433:9306:6348:70880:6303:70987:71596:30150:71455:45:30437:6457:71629:10499:72671:51865:122:51701:10992:15833:70534:1990120:35103:34605:30010:724:86:71894:43161:1990920:5977:16567:31204:51569:9636:209:70911:6513:6413:2000639:43328:7163:4…
44237	cellular metabolic process	141 out of 216 genes, 65.3%	2833 out of 6473 background genes, 43.8%	7.39e-08	0.00%	TTR1:TUF1:TRM2:SOD2:C1_01580W_A:MGM101:HFL1:ACS2:SSA2:NOP4:ICL1:ELC1:MSI3:C1_06760C_A:MRPL19:CAT1:CCS1:C1_07630W_A:DOA1:C1_10620W_A:TBP1:UBA4:C1_11000C_A:GAD1:MRF1:CHR1:C1_12610W_A:C1_13060C_A:C1_13370W_A:NPL3:DDI1:MPP10:C2_00220C_A:C2_00600C_A:KAR2:RAD23:C2_02270C_A:C2_02300W_A:ADE8:RPC40:GRE2:PRE2:C2_07630C_A:GDH2:C2_10060C_A:RAS1:SET2:CMK2:C3_00500C_A:SOF1:SCL1:KGD1:C3_00940W_A:C3_01560W_A:C3_…	1900535:43162:97676:1900409:6974:6890:70893:6777:44237:6361:1178:9435:31939:30447:6281:463:46488:48315:6429:71361:6882:6458:45292:9097:722:75306:11:15914:70901:30174:30474:71277:742:7114:6546:6807:45329:10731:44413:34307:10972:71285:31497:70843:6725:6038:16226:71027:31398:6749:80129:19358:1900050:6334:44182:35719:6662:727:33696:495:70785:6511:6561:48254:42276:184:6366:45128:30702:42026:71441:3459…
44257	cellular protein catabolic process	28 out of 216 genes, 13.0%	211 out of 6473 background genes, 3.3%	2.19e-07	0.00%	SSA2:ELC1:MSI3:DOA1:C1_13370W_A:DDI1:KAR2:RAD23:PRE2:SCL1:C3_00940W_A:PRE9:C3_04970C_A:PRE3:CYM1:TIP120:C4_02470C_A:PRE1:C6_00760W_A:C6_03780C_A:PRE10:CDC34:RAD6:PRE5:SHP1:SIS1:PUP2:UBC4	43162:6974:31939:30447:71361:722:742:31497:70843:31398:80129:44182:35719:6511:42276:6366:42026:34517:31571:6616:61186:10390:9405:6517:90344:60049:6353:30433:9306:6348:70880:6303:70987:71596:30150:71455:45:30437:6457:71629:10499:72671:51865:122:51701:10992:15833:70534:35103:34605:30010:724:86:71894:43161:1990920:5977:16567:31204:51569:9636:209:70911:6513:6413:2000639:43328:7163:42275:36498:6289:34…
30163	protein catabolic process	28 out of 216 genes, 13.0%	221 out of 6473 background genes, 3.4%	6.56e-07	0.00%	SSA2:ELC1:MSI3:DOA1:C1_13370W_A:DDI1:KAR2:RAD23:PRE2:SCL1:C3_00940W_A:PRE9:C3_04970C_A:PRE3:CYM1:TIP120:C4_02470C_A:PRE1:C6_00760W_A:C6_03780C_A:PRE10:CDC34:RAD6:PRE5:SHP1:SIS1:PUP2:UBC4	43162:6974:31939:30447:71361:722:742:31497:70843:31398:80129:44182:35719:6511:42276:6366:42026:34517:31571:6616:61186:10390:9405:6517:90344:60049:6353:30433:9306:6348:70880:6303:70987:71596:30150:71455:45:30437:6457:71629:10499:72671:51865:122:51701:10992:15833:70534:35103:34605:30010:724:86:71894:43161:1990920:5977:16567:31204:51569:9636:209:70911:6513:6413:2000639:43328:7163:42275:36498:6289:34…
44238	primary metabolic process	130 out of 216 genes, 60.2%	2637 out of 6473 background genes, 40.7%	3.42e-06	0.00%	TUF1:TRM2:C1_01580W_A:MGM101:HFL1:ACS2:SSA2:NOP4:ICL1:ELC1:MSI3:C1_06760C_A:MRPL19:CCS1:C1_07630W_A:DOA1:C1_10620W_A:TBP1:UBA4:C1_11000C_A:GAD1:CHR1:C1_12610W_A:C1_13060C_A:C1_13370W_A:NPL3:DDI1:MPP10:C2_00220C_A:C2_00600C_A:KAR2:RAD23:C2_02270C_A:C2_02300W_A:ADE8:RPC40:PRE2:C2_07630C_A:GDH2:C2_10060C_A:SET2:CMK2:C3_00500C_A:SOF1:SCL1:KGD1:C3_00940W_A:C3_01560W_A:C3_02020W_A:GFA1:ILV2:C3_02350W_A…	1900535:43162:97676:1900409:6974:6890:70893:6777:6361:1178:9435:31939:30447:6281:463:46488:48315:6429:71361:6882:6458:45292:9097:722:11:15914:70901:30174:30474:71277:742:7114:6546:6807:10731:10972:31497:70843:6038:16226:71027:6749:31398:80129:19358:1900050:6334:44182:35719:6662:727:33696:495:70785:6511:6561:48254:42276:184:6366:45128:30702:42026:71441:34599:51604:6267:34517:30001:31571:19954:6030…
1901575	organic substance catabolic process	44 out of 216 genes, 20.4%	543 out of 6473 background genes, 8.4%	1.57e-05	0.00%	ACS2:SSA2:ICL1:ELC1:MSI3:DOA1:GAD1:C1_13370W_A:DDI1:KAR2:RAD23:PRE2:GDH2:SCL1:C3_00940W_A:GLX3:PRE9:C3_04970C_A:PRE3:CYM1:TIP120:C4_00060W_A:CAR2:C4_02470C_A:HAM1:SAH1:C5_04910W_A:PRE1:ARD:C6_00760W_A:C6_03780C_A:GBP2:C7_00830C_A:PRE10:CDC34:RAD6:PRE5:SHP1:DBP2:FDH1:SIS1:PUP2:UBC4:FDH3	43162:6974:31939:30447:71361:722:742:6546:6807:31497:70843:71027:31398:80129:44182:35719:6511:42276:184:6366:42026:34599:34517:31571:6616:71042:61186:10390:6730:9405:6517:90344:723:60049:6353:19243:30433:19571:9306:6348:70880:6303:9062:70987:71596:30150:71455:6085:45:30437:6457:6069:71629:6538:15942:10499:6097:72671:51865:122:6641:19510:51701:10992:15833:45454:70534:42183:6520:1990120:35103:34605…
44265	cellular macromolecule catabolic process	32 out of 216 genes, 14.8%	321 out of 6473 background genes, 5.0%	1.60e-05	0.00%	SSA2:ELC1:MSI3:DOA1:C1_13370W_A:DDI1:KAR2:RAD23:PRE2:SCL1:C3_00940W_A:PRE9:C3_04970C_A:PRE3:CYM1:TIP120:C4_02470C_A:C5_04910W_A:PRE1:C6_00760W_A:C6_03780C_A:GBP2:C7_00830C_A:PRE10:CDC34:RAD6:PRE5:SHP1:DBP2:SIS1:PUP2:UBC4	43162:6974:31939:30447:71361:722:742:31497:70843:71027:31398:80129:44182:35719:6511:42276:184:6366:42026:34517:31571:6616:71042:61186:10390:9405:6517:90344:723:60049:6353:30433:9306:6348:70880:6303:70987:71596:30150:71455:45:30437:6457:71629:10499:72671:51865:122:51701:10992:15833:70534:1990120:35103:34605:30010:724:321:86:17148:71894:43161:1990920:5977:16567:31204:51569:9636:209:70911:6513:6413:…
71704	organic substance metabolic process	134 out of 216 genes, 62.0%	2815 out of 6473 background genes, 43.5%	1.78e-05	0.00%	TTR1:TUF1:TRM2:C1_01580W_A:MGM101:HFL1:ACS2:SSA2:NOP4:ICL1:ELC1:MSI3:C1_06760C_A:MRPL19:CCS1:C1_07630W_A:DOA1:C1_10620W_A:TBP1:UBA4:C1_11000C_A:GAD1:CHR1:C1_12610W_A:C1_13060C_A:C1_13370W_A:NPL3:DDI1:MPP10:C2_00220C_A:C2_00600C_A:KAR2:RAD23:C2_02270C_A:C2_02300W_A:ADE8:RPC40:PRE2:C2_07630C_A:GDH2:C2_10060C_A:SET2:CMK2:C3_00500C_A:SOF1:SCL1:C3_00940W_A:C3_01560W_A:C3_02020W_A:GFA1:ILV2:C3_02350W_A…	1900535:43162:97676:1900409:6974:6890:70893:6777:6361:1178:9435:31939:30447:6281:463:46488:48315:6429:71361:6882:6458:45292:9097:722:11:15914:70901:30174:30474:71277:742:7114:6546:6807:45329:10731:10972:31497:70843:6725:6038:16226:71027:31398:6749:80129:19358:1900050:6334:44182:35719:6662:727:33696:495:70785:6511:6561:48254:42276:184:6366:45128:30702:42026:71441:34599:51604:6267:34517:30001:31571…
44248	cellular catabolic process	46 out of 216 genes, 21.3%	587 out of 6473 background genes, 9.1%	1.97e-05	0.00%	ACS2:SSA2:ICL1:ELC1:MSI3:CAT1:DOA1:GAD1:C1_13370W_A:DDI1:KAR2:RAD23:PRE2:GDH2:SCL1:C3_00940W_A:GLX3:PRE9:C3_04970C_A:PRE3:CYM1:TIP120:C4_00060W_A:CAR2:C4_02470C_A:HAM1:SAH1:C5_04910W_A:PRE1:ARD:C6_00760W_A:C6_03780C_A:GBP2:C7_00830C_A:PRE10:CDC34:RAD6:PRE5:SHP1:DBP2:FDH1:SIS1:PUP2:UBC4:FDH3:TRX1	43162:1900409:6974:6890:31939:30447:71361:722:11:742:6546:6807:31497:70843:71027:31398:80129:44182:35719:6662:6511:42276:184:6366:42026:34599:34517:31571:6616:71042:42542:61186:10390:6730:70301:9405:6517:90344:723:1990355:60049:6353:19243:30433:19571:9306:6348:6888:1315:70880:6303:9062:70987:71596:30150:71455:6085:45:30437:6457:6069:71629:6538:15942:34614:10499:6097:72671:51865:122:6641:19510:517…
9057	macromolecule catabolic process	32 out of 216 genes, 14.8%	337 out of 6473 background genes, 5.2%	5.17e-05	0.00%	SSA2:ELC1:MSI3:DOA1:C1_13370W_A:DDI1:KAR2:RAD23:PRE2:SCL1:C3_00940W_A:PRE9:C3_04970C_A:PRE3:CYM1:TIP120:C4_02470C_A:C5_04910W_A:PRE1:C6_00760W_A:C6_03780C_A:GBP2:C7_00830C_A:PRE10:CDC34:RAD6:PRE5:SHP1:DBP2:SIS1:PUP2:UBC4	43162:6974:31939:30447:71361:722:742:31497:70843:71027:31398:80129:44182:35719:6511:42276:184:6366:42026:34517:31571:6616:71042:61186:10390:9405:6517:90344:723:60049:6353:30433:9306:6348:70880:6303:70987:71596:30150:71455:45:30437:6457:71629:10499:72671:51865:122:51701:10992:15833:70534:1990120:35103:34605:30010:724:321:86:17148:71894:43161:1990920:5977:16567:31204:51569:9636:209:70911:6513:6413:…
70887	cellular response to chemical stimulus	46 out of 216 genes, 21.3%	615 out of 6473 background genes, 9.5%	8.28e-05	0.00%	SVF1:TTR1:SOD2:MGM101:NOP4:MSI3:C1_06760C_A:CAT1:CCS1:C1_07630W_A:UBA4:C1_11000C_A:GAD1:KAR2:C2_02920W_A:GRE2:C2_07070W_A:RAS1:CMK2:C3_00940W_A:GFA1:GLX3:C3_04970C_A:POS5:CAR2:SOD1:C4_05010W_A:FAS1:GLR1:TRR1:C5_04910W_A:C6_00760W_A:MCR1:CDC37:C7_03350C_A:RAD6:C7_04140C_A:SPT6:TPS1:SIS1:CR_06530W_A:ATX1:UBC4:FDH3:PTP3:TRX1	43162:1900409:6974:6890:6777:44237:1178:31939:30447:463:48315:71361:6882:722:75306:11:30174:30474:71277:742:10421:7114:6546:10731:44413:34307:10972:71285:31497:70843:6725:6038:71027:31398:6749:1900050:35719:6334:44182:6662:42276:6366:30702:42026:71441:34599:6267:30001:31571:60303:6616:42542:61186:10390:70301:6879:9405:71963:42180:7189:2143:1990355:60049:433:6353:2000220:19243:6801:1901856:30433:3…
33554	cellular response to stress	54 out of 216 genes, 25.0%	794 out of 6473 background genes, 12.3%	0.00012	0.00%	SVF1:TTR1:ZPR1:SOD2:MGM101:HFL1:ELC1:CAT1:CCS1:YPD1:C1_07630W_A:DOA1:UBA4:ARL3:GAD1:C1_13370W_A:HSP70:KAR2:RAD23:C2_02920W_A:GRE2:C2_07070W_A:RAS1:CMK2:C3_00940W_A:GLX3:C3_04970C_A:POS5:SOD1:C4_04800W_A:BDF1:GLR1:TRR1:RFC3:C6_00760W_A:MCR1:CDC37:VPS51:C7_03350C_A:HSM3:RAD6:C7_04140C_A:SPT6:PIN4:SHP1:MCM2:TPS1:SIS1:HSP60:CR_06530W_A:ATX1:UBC4:FDH3:TRX1	43162:32581:1900409:6974:6890:6777:44237:1178:31939:30447:6281:48315:71361:6882:6458:722:16239:75306:11:30474:71277:742:10421:7114:6546:10731:44413:34307:90156:10972:71285:31497:70843:6725:31398:6749:1900050:35719:6334:44182:6662:727:33696:6511:42276:6366:42026:71441:34599:51604:6267:34517:30001:31571:60303:6616:51292:42542:61186:10390:90054:70301:6879:45041:9405:71963:42180:7189:2143:6517:199035…
42221	response to chemical	53 out of 216 genes, 24.5%	780 out of 6473 background genes, 12.1%	0.00016	0.00%	SVF1:TTR1:SOD2:MGM101:SSA2:NOP4:MSI3:C1_06760C_A:CAT1:CCS1:C1_07630W_A:UBA4:C1_11000C_A:GAD1:C1_13370W_A:HSP70:KAR2:RAD23:C2_02920W_A:GRE2:C2_07070W_A:RAS1:CMK2:C3_00940W_A:GFA1:GLX3:C3_04970C_A:POS5:PRO2:CAR2:SOD1:C4_05010W_A:FAS1:GLR1:TRR1:C5_04910W_A:C6_00760W_A:MCR1:CDC37:C7_00250C_A:C7_03350C_A:RAD6:C7_04140C_A:SPT6:SHP1:TPS1:SIS1:CR_06530W_A:ATX1:UBC4:FDH3:PTP3:TRX1	43162:1900409:6974:6890:6777:44237:1178:31939:30447:463:48315:71361:6882:722:75306:11:30174:30474:71277:742:10421:7114:6546:10731:44413:34307:10972:71285:31497:70843:6725:6038:71027:31398:6749:1900050:6334:44182:35719:6662:6561:42276:6366:30702:42026:71441:34599:6267:30001:31571:60303:6616:42542:61186:10390:70301:6879:9405:71963:42180:7189:2143:6517:90344:1990355:60049:433:6353:2000220:19243:6801…
6457	protein folding	15 out of 216 genes, 6.9%	90 out of 6473 background genes, 1.4%	0.00020	0.00%	MIA40:C1_03790C_A:SSA2:MSI3:HSP70:C1_14090W_A:KAR2:STI1:HCH1:CDC37:SBA1:MGE1:SIS1:HSP60:CPR6	6458:30474:742:70843:35719:6334:42026:51604:6616:51598:9405:45041:90344:30433:44416:70880:30150:6457:44267:43410:10499:51726:51701:15833:161:413:34605:43161:51972:31204:9636:30260:51131:6413:7163:50821:36498:32212:71630:6626:43392:35690
6950	response to stress	56 out of 216 genes, 25.9%	854 out of 6473 background genes, 13.2%	0.00022	0.00%	SVF1:TTR1:ZPR1:SOD2:MGM101:HFL1:ELC1:CAT1:CCS1:YPD1:C1_07630W_A:DOA1:UBA4:ARL3:GAD1:C1_13370W_A:HSP70:KAR2:RAD23:C2_02920W_A:GRE2:C2_07070W_A:RAS1:CMK2:C3_00940W_A:GLX3:C3_04970C_A:HAL3:POS5:PRO2:SOD1:C4_04800W_A:BDF1:GLR1:TRR1:RFC3:C6_00760W_A:MCR1:CDC37:VPS51:C7_03350C_A:HSM3:RAD6:C7_04140C_A:SPT6:PIN4:SHP1:MCM2:TPS1:SIS1:HSP60:CR_06530W_A:ATX1:UBC4:FDH3:TRX1	43162:32581:1900409:6974:6890:6777:44237:1178:31939:30447:6281:48315:71361:6882:6458:722:16239:75306:11:30474:71277:742:10421:7114:6546:10731:44413:34307:90156:10972:71285:31497:70843:6725:31398:6749:1900050:35719:6334:44182:6662:727:33696:6511:6561:42276:6366:42026:71441:34599:51604:6267:34517:30001:31571:60303:6616:51292:9651:42542:61186:10390:90054:70301:6879:45041:9405:71963:42180:7189:2143:6…
6508	proteolysis	28 out of 216 genes, 13.0%	288 out of 6473 background genes, 4.4%	0.00023	0.00%	SSA2:ELC1:MSI3:DOA1:C1_13370W_A:DDI1:KAR2:RAD23:PRE2:SCL1:C3_00940W_A:PRE9:C3_04970C_A:PRE3:CYM1:TIP120:C4_02470C_A:PRE1:C6_00760W_A:C6_03780C_A:PRE10:CDC34:RAD6:PRE5:SHP1:SIS1:PUP2:UBC4	43162:6974:31939:30447:71361:722:742:31497:70843:31398:80129:44182:35719:6511:42276:6366:42026:34517:31571:6616:61186:10390:9405:6517:90344:60049:6353:30433:9306:6348:70880:6303:70987:71596:30150:71455:45:30437:6457:71629:10499:72671:51865:122:51701:10992:15833:70534:35103:34605:30010:724:86:71894:43161:1990920:5977:16567:31204:51569:9636:209:70911:6513:6413:2000639:43328:7163:42275:36498:6289:34…
6807	nitrogen compound metabolic process	118 out of 216 genes, 54.6%	2450 out of 6473 background genes, 37.8%	0.00024	0.00%	TTR1:TUF1:TRM2:C1_01580W_A:MGM101:HFL1:ACS2:SSA2:NOP4:ELC1:MSI3:C1_06760C_A:MRPL19:CCS1:C1_07630W_A:DOA1:C1_10620W_A:TBP1:UBA4:C1_11000C_A:GAD1:CHR1:C1_12610W_A:C1_13060C_A:C1_13370W_A:NPL3:DDI1:MPP10:C2_00220C_A:C2_00600C_A:KAR2:RAD23:C2_02270C_A:C2_02300W_A:ADE8:RPC40:PRE2:C2_07630C_A:GDH2:C2_10060C_A:SET2:CMK2:C3_00500C_A:SOF1:SCL1:C3_00940W_A:C3_01560W_A:C3_02020W_A:GFA1:ILV2:C3_02350W_A:PHA2…	43162:97676:1900409:6974:6890:70893:6777:6361:1178:9435:31939:30447:6281:463:48315:6429:71361:6458:45292:9097:722:11:70901:30174:30474:71277:742:7114:6546:6807:45329:10731:10972:31497:70843:6725:6038:16226:71027:31398:6749:80129:19358:1900050:6334:44182:35719:6662:727:33696:495:70785:6511:6561:48254:42276:184:6366:45128:30702:42026:71441:34599:51604:6267:34517:30001:31571:19954:60303:6616:71042:9…
9056	catabolic process	46 out of 216 genes, 21.3%	639 out of 6473 background genes, 9.9%	0.00026	0.00%	ACS2:SSA2:ICL1:ELC1:MSI3:CAT1:DOA1:GAD1:C1_13370W_A:DDI1:KAR2:RAD23:PRE2:GDH2:SCL1:C3_00940W_A:GLX3:PRE9:C3_04970C_A:PRE3:CYM1:TIP120:C4_00060W_A:CAR2:C4_02470C_A:HAM1:SAH1:C5_04910W_A:PRE1:ARD:C6_00760W_A:C6_03780C_A:GBP2:C7_00830C_A:PRE10:CDC34:RAD6:PRE5:SHP1:DBP2:FDH1:SIS1:PUP2:UBC4:FDH3:TRX1	43162:1900409:6974:6890:31939:30447:71361:722:11:742:6546:6807:31497:70843:71027:31398:80129:44182:35719:6662:6511:42276:184:6366:42026:34599:34517:31571:6616:71042:42542:61186:10390:6730:70301:9405:6517:90344:723:1990355:60049:6353:19243:30433:19571:9306:6348:6888:1315:70880:6303:9062:70987:71596:30150:71455:6085:45:30437:6457:6069:71629:6538:15942:34614:10499:6097:72671:51865:122:6641:19510:517…
72593	reactive oxygen species metabolic process	8 out of 216 genes, 3.7%	22 out of 6473 background genes, 0.3%	0.00026	0.00%	TTR1:SOD2:CAT1:CCS1:RAS1:SOD1:TRR1:TRX1	1900409:6890:30447:48315:6882:75306:11:44413:34307:71285:6749:44182:6662:34599:30001:42542:70301:9405:71963:7189:1990355:6801:1901856:6888:1900231:1315:1900433:750:36168:98869:36164:36091:34614:16117:2000377:43065:10378:6878:1900182:1900439:1320:1900445:43709:97308:51701:45762:7623:45454:97271:753:19379:34605:71333:9847:36166:42744:19933:9267:44011:43153:36171:36170:51091:71248:42144:71216:55114:…
6801	superoxide metabolic process	6 out of 216 genes, 2.8%	12 out of 6473 background genes, 0.2%	0.00093	0.00%	TTR1:SOD2:CCS1:RAS1:SOD1:TRR1	30447:48315:6882:75306:44413:34307:71285:6749:44182:34599:30001:9405:71963:7189:6801:1901856:1900231:1900433:750:36168:98869:36164:36091:16117:2000377:43065:10378:6878:1900182:1900439:1320:1900445:43709:97308:45762:7623:45454:97271:753:34605:71333:9847:36166:19933:44011:43153:36171:36170:51091:71248:71216:55114:1900241:50821:72659:31505:15680:1900430:36180:19430:7265:1302:72593:32922
1901701	cellular response to oxygen-containing compound	13 out of 216 genes, 6.0%	77 out of 6473 background genes, 1.2%	0.00114	0.00%	TTR1:SOD2:CAT1:CCS1:RAS1:C3_04970C_A:SOD1:GLR1:TRR1:TPS1:CR_06530W_A:FDH3:TRX1	1900409:6890:30447:48315:71361:6882:75306:11:10421:6546:10731:44413:34307:71285:31398:6749:44182:6662:34599:30001:42542:70301:9405:71963:7189:1990355:6801:1901856:30433:6888:1900231:1315:1900433:750:30437:36168:6069:98869:36164:36091:34614:16117:2000377:43065:10378:5992:1900118:6878:1900182:1900439:1320:1900445:43709:97308:51701:45762:7623:45454:97271:753:19379:34605:90441:71333:9847:36166:46294:…
55114	oxidation-reduction process	32 out of 216 genes, 14.8%	408 out of 6473 background genes, 6.3%	0.00387	0.00%	SOD2:CAT1:CCS1:MRF1:C2_00400C_A:C2_07070W_A:GDH2:KGD1:MET13:PRO2:FUM12:SOD1:FAS1:GLR1:TRR1:EBP1:OYE2:OYE23:MCR1:C6_02480W_A:C7_03350C_A:SHP1:IFR2:FUM11:CR_04870C_A:FDH1:IFE2:KGD2:ACO1:CR_09110C_A:FDH3:TRX1	1900409:6890:30447:6882:11:15031:6546:6807:45329:10731:71285:6725:6749:44182:6662:6561:34599:30001:8202:42542:6730:70301:9405:42180:9060:1990355:6801:44416:30433:1901856:6888:1315:6915:45:30437:6069:98869:15942:36091:34614:42759:16117:10378:6106:71585:6878:1320:51701:7623:45454:42183:6520:19379:8152:1300:86:46294:42744:2:5977:6696:43603:9267:43153:36171:36170:51091:947:71248:42144:6099:36245:5511…
9636	response to toxic substance	10 out of 216 genes, 4.6%	50 out of 6473 background genes, 0.8%	0.00413	0.00%	TTR1:SSA2:CAT1:CCS1:HSP70:C3_04970C_A:PRO2:TRR1:CR_06530W_A:FDH3	30447:71361:10421:6546:31398:6749:35719:6561:34599:30001:6616:42542:70301:9405:90344:30433:44416:1315:30150:6457:6069:98869:10378:71585:6878:51701:15833:45454:34605:46294:43161:42744:16567:9267:9636:36171:36170:947:30260:71248:55114:7163:15680:19430:42743:33859:61692
34614	cellular response to reactive oxygen species	8 out of 216 genes, 3.7%	31 out of 6473 background genes, 0.5%	0.00512	0.00%	TTR1:SOD2:CAT1:CCS1:SOD1:TRR1:CR_06530W_A:TRX1	1900409:6890:30447:6882:11:10421:71285:6749:44182:6662:34599:30001:42542:70301:9405:1990355:6801:1901856:6888:1315:98869:36091:34614:16117:10378:6878:1320:51701:7623:45454:19379:42744:9267:43153:36171:36170:51091:71248:42144:55114:50821:80058:31505:15680:19430:1900429:42743:1302:61692:72593
17001	antibiotic catabolic process	6 out of 216 genes, 2.8%	17 out of 6473 background genes, 0.3%	0.01092	0.00%	ACS2:ICL1:CAT1:FDH1:FDH3:TRX1	1900409:6890:30447:11:6546:44182:6662:34599:42542:70301:9405:1990355:6888:1315:9062:6085:6069:15942:34614:6097:51701:45454:42183:19379:15976:46294:42744:9267:16573:36171:19427:36170:947:42144:55114:45733:80058:6083:1900429:42743:33859:1302:61692
1901700	response to oxygen-containing compound	13 out of 216 genes, 6.0%	97 out of 6473 background genes, 1.5%	0.01614	0.00%	TTR1:SOD2:CAT1:CCS1:RAS1:C3_04970C_A:SOD1:GLR1:TRR1:TPS1:CR_06530W_A:FDH3:TRX1	1900409:6890:30447:48315:71361:6882:75306:11:10421:6546:10731:44413:34307:71285:31398:6749:44182:6662:34599:30001:42542:70301:9405:71963:7189:1990355:6801:1901856:30433:6888:1900231:1315:1900433:750:30437:36168:6069:98869:36164:36091:34614:16117:2000377:43065:10378:5992:1900118:6878:1900182:1900439:1320:1900445:43709:97308:51701:45762:7623:45454:97271:753:19379:34605:90441:71333:9847:36166:46294:…
302	response to reactive oxygen species	8 out of 216 genes, 3.7%	36 out of 6473 background genes, 0.6%	0.01701	0.00%	TTR1:SOD2:CAT1:CCS1:SOD1:TRR1:CR_06530W_A:TRX1	1900409:6890:30447:6882:11:10421:71285:6749:44182:6662:34599:30001:42542:70301:9405:1990355:6801:1901856:6888:1315:98869:36091:34614:16117:10378:6878:1320:51701:7623:45454:19379:42744:9267:43153:36171:36170:51091:71248:42144:55114:50821:80058:31505:15680:19430:1900429:42743:1302:61692:72593
65002	intracellular protein transmembrane transport	10 out of 216 genes, 4.6%	60 out of 6473 background genes, 0.9%	0.02266	0.00%	MIA40:SSA2:DJP1:HSP70:C1_14090W_A:KAR2:PEX7:MGE1:HSP60:CR_08350W_A	6458:742:35719:42026:51604:6616:45041:90344:6631:30433:44416:70880:30150:6457:44267:45040:51701:15833:34605:43161:31204:9636:7031:6625:30260:51131:16558:7163:50821:36498:16560
71806	protein transmembrane transport	10 out of 216 genes, 4.6%	60 out of 6473 background genes, 0.9%	0.02266	0.00%	MIA40:SSA2:DJP1:HSP70:C1_14090W_A:KAR2:PEX7:MGE1:HSP60:CR_08350W_A	6458:742:35719:42026:51604:6616:45041:90344:6631:30433:44416:70880:30150:6457:44267:45040:51701:15833:34605:43161:31204:9636:7031:6625:30260:51131:16558:7163:50821:36498:16560
7568	aging	10 out of 216 genes, 4.6%	60 out of 6473 background genes, 0.9%	0.02266	0.00%	SOD2:HFL1:ACS2:CAT1:RAS1:SOD1:ACB1:PNC1:NPT1:CR_09110C_A	9435:30447:48315:6882:75306:15031:44413:34307:71285:19358:44182:42276:34599:42542:70301:9405:71963:7189:90399:6801:1901856:6348:1900231:1315:1900433:750:6085:36168:36164:36091:16117:2000377:43065:183:6878:1900182:1900439:1320:1900445:43709:97308:51701:45762:7623:45454:97271:753:34605:71333:15976:1300:9847:36166:42744:19933:9267:44011:16573:42761:43153:36171:19427:36170:51091:70868:71216:55114:190…
42026	protein refolding	5 out of 216 genes, 2.3%	12 out of 6473 background genes, 0.2%	0.02410	0.00%	MSI3:C1_14090W_A:MGE1:HSP60:CPR6	6458:42026:51604:45041:9405:30150:44267:10499:413:34605:43161:51131:50821:35690
17038	protein import	13 out of 216 genes, 6.0%	105 out of 6473 background genes, 1.6%	0.03820	0.05%	MIA40:SSA2:C1_05630C_A:DJP1:C1_14090W_A:BLM3:NMD5:TIM10:MTR10:PEX7:NAP1:MGE1:HSP60	6458:1990236:43248:35719:43085:42026:51604:6616:45041:90344:2000220:6631:6337:61136:1990237:30150:6457:44267:45039:45040:51701:15833:34605:6336:6607:43161:6606:9636:7031:6625:30448:51131:32968:16558:6404:7163:50821:51031:31116:16560:7117
45454	cell redox homeostasis	7 out of 216 genes, 3.2%	30 out of 6473 background genes, 0.5%	0.04124	0.05%	TTR1:C1_07630W_A:SOD1:GLR1:TRR1:FDH3:TRX1	1900409:6890:30447:6882:11:6546:10731:6749:44182:6662:34599:9405:1990355:6801:1901856:6888:6970:6069:98869:36091:34614:16117:10378:6878:1320:7623:45454:19379:46294:42744:43153:36170:51091:947:44571:42144:36245:55114:50821:80058:31505:19430:1900429:33859:106034
51716	cellular response to stimulus	64 out of 216 genes, 29.6%	1216 out of 6473 background genes, 18.8%	0.05482	0.04%	SVF1:TTR1:ZPR1:SOD2:MGM101:HFL1:NOP4:ELC1:MSI3:C1_06760C_A:CAT1:CCS1:YPD1:C1_07630W_A:DOA1:UBA4:C1_11000C_A:ARL3:GAD1:C1_13370W_A:HSP70:KAR2:RAD23:C2_02920W_A:GRE2:C2_07070W_A:RAS1:CMK2:C3_00940W_A:GFA1:GLX3:C3_04970C_A:POS5:CAR2:SOD1:C4_04800W_A:C4_05010W_A:FAS1:BDF1:GLR1:TRR1:RFC3:C5_04910W_A:C6_00760W_A:MCR1:CDC37:VPS51:C7_03350C_A:HSM3:RAD6:C7_04140C_A:SPT6:PIN4:SHP1:MCM2:TPS1:SIS1:HSP60:CR_0…	43162:32581:1900409:6974:6890:6777:44237:1178:31939:30447:6281:463:48315:71361:6882:6458:722:16239:75306:11:30174:30474:71277:742:10421:7114:6546:10731:44413:34307:90156:10972:71285:31497:70843:6725:6038:71027:31398:6749:1900050:35719:6334:44182:6662:727:33696:6511:42276:6366:30702:42026:71441:34599:51604:6267:34517:30001:31571:60303:6616:51292:42542:61186:10390:90054:70301:6879:45041:9405:71963:…
98754	detoxification	6 out of 216 genes, 2.8%	22 out of 6473 background genes, 0.3%	0.05727	0.04%	TTR1:CAT1:CCS1:PRO2:TRR1:FDH3	30447:6546:6749:6561:34599:30001:42542:70301:9405:1315:6069:98869:10378:71585:6878:51701:45454:46294:42744:9267:36171:36170:947:71248:55114:15680:19430:42743:33859:61692
98869	cellular oxidant detoxification	4 out of 216 genes, 1.9%	8 out of 6473 background genes, 0.1%	0.07088	0.17%	TTR1:CAT1:CCS1:TRR1	30447:6749:34599:30001:42542:70301:9405:1315:98869:10378:6878:51701:45454:42744:9267:36171:36170:71248:55114:15680:19430:42743:61692
51788	response to misfolded protein	6 out of 216 genes, 2.8%	23 out of 6473 background genes, 0.4%	0.07534	0.17%	C2_02920W_A:C3_00940W_A:C6_00760W_A:RAD6:SIS1:UBC4	43162:6974:30447:31939:722:31497:70843:35719:42276:6366:31571:61186:10390:60049:6353:30433:6348:70987:71596:71455:6457:71629:71243:70534:35103:34605:724:71894:1990920:51569:71218:209:6513:6413:2000639:42275:34644:31146:42138:90089:71630:45842:120174
71218	cellular response to misfolded protein	6 out of 216 genes, 2.8%	23 out of 6473 background genes, 0.4%	0.07534	0.16%	C2_02920W_A:C3_00940W_A:C6_00760W_A:RAD6:SIS1:UBC4	43162:6974:30447:31939:722:31497:70843:35719:42276:6366:31571:61186:10390:60049:6353:30433:6348:70987:71596:71455:6457:71629:71243:70534:35103:34605:724:71894:1990920:51569:71218:209:6513:6413:2000639:42275:34644:31146:42138:90089:71630:45842:120174
1901360	organic cyclic compound metabolic process	68 out of 216 genes, 31.5%	1339 out of 6473 background genes, 20.7%	0.09220	0.16%	TRM2:MGM101:HFL1:ACS2:NOP4:ELC1:C1_06760C_A:DOA1:C1_10620W_A:TBP1:UBA4:C1_11000C_A:CHR1:C1_12610W_A:NPL3:MPP10:C2_00220C_A:RAD23:C2_02300W_A:ADE8:RPC40:C2_07630C_A:C2_10060C_A:SET2:C3_00500C_A:SOF1:C3_01560W_A:C3_02020W_A:C3_02350W_A:PHA2:C3_05940C_A:POS5:PRO2:CAR2:C4_03730C_A:SOH1:C4_05040W_A:NOP1:BDF1:C5_01310W_A:UAP1:C5_02730C_A:HAM1:RFC3:SAH1:C5_04360C_A:C5_04910W_A:FCA1:EBP1:MCR1:ISA1:NAM2:I…	97676:6974:70893:6777:6361:1178:9435:31939:30447:6281:463:48315:6429:45292:722:70901:30174:7114:6546:31497:16226:71027:19358:1900050:6334:44182:727:33696:495:70785:6511:6561:48254:42276:184:6366:45128:30702:71441:34599:6267:34517:31571:19954:60303:71042:98789:8202:70783:61186:10390:6730:90054:1905213:6879:9405:2143:6517:723:90399:433:6353:2000220:2939:34462:30433:6464:15937:35066:447:6348:46087:4…
97237	cellular response to toxic substance	7 out of 216 genes, 3.2%	34 out of 6473 background genes, 0.5%	0.09726	0.16%	TTR1:CAT1:CCS1:C3_04970C_A:TRR1:CR_06530W_A:FDH3	30447:71361:10421:6546:31398:6749:34599:30001:42542:70301:9405:30433:1315:6069:98869:10378:6878:51701:45454:46294:42744:16567:9267:36171:36170:947:71248:55114:15680:19430:42743:33859:61692
*Relevant processes represented in heatmaps in figure 4 are shaded

## Sheet: decrease PB 10 mM H2O2
Supplemental table 1: GO enrichment in biological process (BP) from proteins less abundant after treatment with 10 mM hydrogen peroxide
GOID	GO_term	Cluster frequency	Background frequency	Corrected P-value	False discovery rate	Gene(s) annotated to the term	Directly Annotated GOID List
55114	oxidation-reduction process	31 out of 80 genes, 38.8%	408 out of 6473 background genes, 6.3%	7.61e-15	0.00%	ADH2:C1_09020W_A:COX5:ARG5,6:URA1:C1_11100W_A:OSM2:COX13:COX4:EBP7:RNR21:COX6:CYT1:CDC19:COX8:COX9:ECM17:RNR22:MDH1-3:ERG251:C4_03720C_A:CBR1:PDC11:GUT2:MET16:ADH1:QCR7:PRX1:GSY1:ADH5:ERG25	6096:6122:32981:6526:9060:5975:34975:36180:6240:51701:6071:6635:61621:909:6099:30447:44205:6696:44416:97250:19655:6567:6355:45454:34551:9186:103:6735:6116:46443:5978:6123:34599:6207:46704:55114:9267:71216:44011:9086:6559:1302:19509:19379:6068:97:6072:36170:6569:6108:19344:43458:70814:949:44407:947:35690:46686:6633:30437
46034	ATP metabolic process	13 out of 80 genes, 16.2%	71 out of 6473 background genes, 1.1%	8.59e-10	0.00%	ADH2:ENO1:COX5:ATP19:COX4:COX6:CYT1:CDC19:COX8:COX9:C4_00330C_A:PDC11:QCR7	6122:6096:9060:32889:36180:61621:44409:30447:44416:19655:6567:34551:15986:6116:6123:71852:9267:71216:6559:51259:6094:6068:15976:36170:6569:43458:949:947:42407
6091	generation of precursor metabolites and energy	14 out of 80 genes, 17.5%	141 out of 6473 background genes, 2.2%	5.72e-07	0.00%	ADH2:ENO1:COX5:COX13:COX4:COX6:CYT1:CDC19:COX8:COX9:MDH1-3:PDC11:QCR7:GSY1	6122:6096:9060:32889:5975:36180:6635:61621:44409:6099:30447:97250:44416:19655:6567:34551:6735:6116:5978:6123:71852:9267:71216:6559:6094:6068:15976:36170:6569:6108:43458:949:947
15980	energy derivation by oxidation of organic compounds	12 out of 80 genes, 15.0%	112 out of 6473 background genes, 1.7%	4.08e-06	0.00%	ADH2:COX5:COX13:COX4:COX6:CYT1:COX8:COX9:MDH1-3:PDC11:QCR7:GSY1	6122:9060:5975:6635:6099:97250:19655:6567:34551:6735:6116:5978:6123:6559:6068:6569:6108:43458:949:947
44281	small molecule metabolic process	25 out of 80 genes, 31.2%	597 out of 6473 background genes, 9.2%	1.02e-05	0.00%	ADH2:ENO1:ARG5,6:URA1:C1_11100W_A:ATP19:OSM2:RNR21:AAT1:CDC19:ECM17:DQD1:RNR22:MDH1-3:C4_00330C_A:ERG251:VPH1:PDC11:GUT2:MET16:ARG3:ECM42:CRC1:MET2:ERG25	6096:9092:32889:5975:6635:61621:6099:44205:30447:6631:44416:6567:9186:15986:103:46443:6116:6207:71852:55114:71216:6520:6559:7035:51259:19509:6094:45733:19379:42450:97:6072:15976:949:1300:15991:42407:6526:7033:34975:15879:36180:6240:6071:9058:44409:1902600:6696:34622:19655:6355:19631:6592:6735:46704:9267:9086:1302:6068:6897:6797:30436:36170:6108:6569:43458:70814:19344:947:35690:6633
42773	ATP synthesis coupled electron transport	7 out of 80 genes, 8.8%	29 out of 6473 background genes, 0.4%	1.93e-05	0.00%	COX5:COX4:COX6:CYT1:COX8:COX9:QCR7	9060:6123:6122:34551
42775	mitochondrial ATP synthesis coupled electron transport	7 out of 80 genes, 8.8%	29 out of 6473 background genes, 0.4%	1.93e-05	0.00%	COX5:COX4:COX6:CYT1:COX8:COX9:QCR7	9060:6123:6122:34551
6119	oxidative phosphorylation	7 out of 80 genes, 8.8%	30 out of 6473 background genes, 0.5%	2.50e-05	0.00%	COX5:COX4:COX6:CYT1:COX8:COX9:QCR7	9060:6123:6122:34551
22904	respiratory electron transport chain	7 out of 80 genes, 8.8%	31 out of 6473 background genes, 0.5%	3.20e-05	0.00%	COX5:COX4:COX6:CYT1:COX8:COX9:QCR7	9060:6123:6122:34551
19646	aerobic electron transport chain	5 out of 80 genes, 6.2%	11 out of 6473 background genes, 0.2%	5.07e-05	0.00%	COX5:COX4:COX6:COX8:COX9	9060:6123
6123	mitochondrial electron transport, cytochrome c to oxygen	5 out of 80 genes, 6.2%	11 out of 6473 background genes, 0.2%	5.07e-05	0.00%	COX5:COX4:COX6:COX8:COX9	9060:6123
22900	electron transport chain	7 out of 80 genes, 8.8%	34 out of 6473 background genes, 0.5%	6.35e-05	0.00%	COX5:COX4:COX6:CYT1:COX8:COX9:QCR7	9060:6123:6122:34551
43436	oxoacid metabolic process	18 out of 80 genes, 22.5%	359 out of 6473 background genes, 5.5%	0.00011	0.00%	ADH2:ENO1:ARG5,6:C1_11100W_A:AAT1:CDC19:ECM17:DQD1:MDH1-3:ERG251:VPH1:PDC11:MET16:ARG3:ECM42:CRC1:MET2:ERG25	6096:9092:32889:5975:6635:61621:6099:30447:6631:44416:6567:103:6116:71852:55114:71216:6520:6559:7035:19509:6094:45733:19379:42450:97:15976:949:1300:15991:6526:7033:15879:36180:9058:44409:1902600:6696:34622:19655:19631:6355:6592:6735:9267:9086:1302:6068:6897:6797:30436:36170:6569:6108:19344:70814:43458:35690:947:6633
6082	organic acid metabolic process	18 out of 80 genes, 22.5%	360 out of 6473 background genes, 5.6%	0.00011	0.00%	ADH2:ENO1:ARG5,6:C1_11100W_A:AAT1:CDC19:ECM17:DQD1:MDH1-3:ERG251:VPH1:PDC11:MET16:ARG3:ECM42:CRC1:MET2:ERG25	6096:9092:32889:5975:6635:61621:6099:30447:6631:44416:6567:103:6116:71852:55114:71216:6520:6559:7035:19509:6094:45733:19379:42450:97:15976:949:1300:15991:6526:7033:15879:36180:9058:44409:1902600:6696:34622:19655:19631:6355:6592:6735:9267:9086:1302:6068:6897:6797:30436:36170:6569:6108:19344:70814:43458:35690:947:6633
19752	carboxylic acid metabolic process	17 out of 80 genes, 21.2%	347 out of 6473 background genes, 5.4%	0.00035	0.00%	ADH2:ENO1:ARG5,6:C1_11100W_A:AAT1:CDC19:ECM17:DQD1:MDH1-3:ERG251:PDC11:MET16:ARG3:ECM42:CRC1:MET2:ERG25	6096:9092:32889:5975:6635:61621:6099:30447:6631:44416:6567:103:6116:71852:55114:71216:6520:6559:19509:6094:45733:19379:42450:97:15976:949:1300:6526:15879:36180:9058:44409:6696:19655:19631:6355:6592:6735:9267:9086:1302:6068:30436:36170:6569:6108:19344:70814:43458:35690:947:6633
45333	cellular respiration	9 out of 80 genes, 11.2%	89 out of 6473 background genes, 1.4%	0.00055	0.00%	COX5:COX13:COX4:COX6:CYT1:COX8:COX9:MDH1-3:QCR7	9060:5975:6635:6099:97250:6123:6122:34551:6735:6108
9060	aerobic respiration	8 out of 80 genes, 10.0%	72 out of 6473 background genes, 1.1%	0.00110	0.00%	COX5:COX13:COX4:COX6:COX8:COX9:MDH1-3:QCR7	9060:5975:6635:6099:97250:6123:6122:34551:6735:6108
6734	NADH metabolic process	4 out of 80 genes, 5.0%	10 out of 6473 background genes, 0.2%	0.00196	0.00%	ADH2:CDC19:MDH1-3:GUT2	6096:5975:6635:61621:6099:30447:44416:6567:6116:71216:6072:36180:6071:6735:9267:1302:6068:36170:6108:43458:947
19674	NAD metabolic process	4 out of 80 genes, 5.0%	12 out of 6473 background genes, 0.2%	0.00454	0.00%	ADH2:CDC19:MDH1-3:GUT2	6096:5975:6635:61621:6099:30447:44416:6567:6116:71216:6072:36180:6071:6735:9267:1302:6068:36170:6108:43458:947
6793	phosphorus metabolic process	18 out of 80 genes, 22.5%	507 out of 6473 background genes, 7.8%	0.01516	0.10%	SIT4:ENO1:COX5:URA1:ATP19:OSM2:COX4:RNR21:COX6:CYT1:CDC19:COX8:COX9:RNR22:C4_00330C_A:VPH1:GUT2:QCR7	6096:9060:32889:1900490:36178:1900439:30036:61621:70887:44205:30447:44416:6281:9186:15986:6116:46443:6123:6207:71852:55114:71216:6468:7035:1900442:51259:6094:31505:1900436:6072:15976:36244:15991:42407:6122:7033:36168:34975:6240:36180:6071:31929:44409:1902600:82:33048:34622:1900486:34551:2098:70262:34599:46704:9267:1302:6897:6797:36171:36170:9405:71963
6796	phosphate-containing compound metabolic process	17 out of 80 genes, 21.2%	492 out of 6473 background genes, 7.6%	0.03691	0.10%	SIT4:ENO1:COX5:URA1:ATP19:OSM2:COX4:RNR21:COX6:CYT1:CDC19:COX8:COX9:RNR22:C4_00330C_A:GUT2:QCR7	6096:9060:32889:1900490:36178:1900439:30036:61621:70887:44205:30447:44416:6281:9186:15986:6116:46443:6123:6207:71852:55114:71216:6468:1900442:51259:6094:31505:1900436:6072:15976:36244:42407:6122:36168:34975:6240:36180:6071:31929:44409:82:33048:1900486:34551:2098:70262:34599:46704:9267:1302:36171:36170:9405:71963
16310	phosphorylation	10 out of 80 genes, 12.5%	190 out of 6473 background genes, 2.9%	0.04735	0.18%	SIT4:ENO1:COX5:COX4:COX6:CYT1:CDC19:COX8:COX9:QCR7	6096:9060:32889:1900490:36178:1900439:30036:61621:70887:30447:44416:6281:6123:71852:71216:6468:1900442:6094:31505:1900436:15976:36244:6122:36168:36180:31929:44409:82:33048:1900486:34551:2098:70262:34599:9267:1302:36171:36170:9405:71963
6520	cellular amino acid metabolic process	10 out of 80 genes, 12.5%	194 out of 6473 background genes, 3.0%	0.05632	0.17%	ADH2:ARG5,6:C1_11100W_A:AAT1:ECM17:PDC11:MET16:ARG3:ECM42:MET2	9092:6567:103:6116:55114:6520:6559:19509:19379:42450:97:949:1300:6526:9058:19655:6355:6592:9086:1302:6068:30436:6569:19344:70814:43458:35690:947
44283	small molecule biosynthetic process	12 out of 80 genes, 15.0%	278 out of 6473 background genes, 4.3%	0.06260	0.25%	ADH2:ENO1:ARG5,6:C1_11100W_A:ECM17:ERG251:PDC11:MET16:ARG3:ECM42:MET2:ERG25	6096:9092:32889:30447:44416:6567:103:6116:71852:55114:71216:6559:19509:6094:19379:42450:97:15976:949:6526:36180:44409:6696:19655:6355:6592:9086:6068:30436:6569:19344:70814:43458:35690:947:6633
6526	arginine biosynthetic process	3 out of 80 genes, 3.8%	9 out of 6473 background genes, 0.1%	0.06629	0.24%	ARG5,6:ARG3:ECM42	55114:42450:6526:6355:6592:30436
9250	glucan biosynthetic process	4 out of 80 genes, 5.0%	23 out of 6473 background genes, 0.4%	0.07338	1.23%	PHR2:KRE6:PGA4:GSY1	920:30447:48315:34412:9409:6078:5978:71467:31505:31321:71970:6342:9651:35690:9405
1901605	alpha-amino acid metabolic process	8 out of 80 genes, 10.0%	130 out of 6473 background genes, 2.0%	0.08414	1.19%	ADH2:ARG5,6:C1_11100W_A:PDC11:MET16:ARG3:ECM42:MET2	9092:6567:6116:55114:6559:19509:19379:42450:949:6526:19655:6355:6592:9086:6068:30436:6569:19344:43458:35690:947
9132	nucleoside diphosphate metabolic process	4 out of 80 genes, 5.0%	24 out of 6473 background genes, 0.4%	0.08723	1.14%	ENO1:RNR21:CDC19:RNR22	6096:32889:61621:30447:44416:9186:71852:55114:71216:6094:15976:6240:36180:44409:46704:9267:36170
8152	metabolic process	55 out of 80 genes, 68.8%	3145 out of 6473 background genes, 48.6%	0.08863	1.10%	PHR2:SIT4:ADH2:ENO1:C1_09020W_A:COX5:ARG5,6:URA1:C1_11100W_A:ATP19:OSM2:COX13:COX4:EBP7:RNR21:COX6:CYT1:AAT1:CDC19:PNG2:COX8:COX9:ECM17:DQD1:C2_07290W_A:RNR22:DDR48:MDH1-3:SAP9:ARF2:KRE6:SEC61:C4_00330C_A:ERG251:C4_03720C_A:VPH1:CBR1:PDC11:GUT2:MET16:ADH1:PGA4:C6_02690C_A:ARG3:QCR7:ECM42:PRX1:GSY1:CRC1:ADH5:MET2:ERG25:CR_05550C_A:CR_05800C_A:TSR1	398:6096:32889:36178:1900439:51701:30036:44743:30447:97250:6281:48315:6567:9409:52155:42797:45454:9186:1402:6116:6338:6123:6520:6468:6559:1902625:7035:8612:51259:19379:71467:15031:1900436:226:15976:70843:46686:1300:36244:42407:44406:44182:34975:33554:6240:6071:31929:44409:82:6696:31204:19631:6355:34551:6735:71970:70262:34599:46704:9267:44011:7264:6342:6616:9651:36171:6508:36170:6569:19344:44407:9…

## Sheet: decrease CC 10 mM H2O2
Supplemental table 1: GO enrichment in cellular component (CC) from proteins less abundant after treatment with 10 mM hydrogen peroxide
GOID	GO_term	Cluster frequency	Background frequency	Corrected P-value	False discovery rate	Gene(s) annotated to the term	Directly Annotated GOID List
5886	plasma membrane	35 out of 80 genes, 43.8%	467 out of 6473 background genes, 7.2%	1.01e-17	0.00%	PHR2:C1_01490W_A:ECM33:GAP4:ENO1:COX5:TIM50:ATP19:PGA52:COX13:COX4:C2_02310W_A:COX6:CYT1:CDC19:PNG2:COX8:COX9:C3_02190C_A:SAP9:KRE6:SEC61:RBT5:ERG251:VPH1:CBR1:PDC11:GUT2:ADH1:PGA4:QCR7:CRC1:ERG25:PST3:EMP24	30176:5628:276:9986:5744:5789:42645:46658:324:30133:31966:30134:329:30427:16021:5750:5621:5886:35841:30445:30446:9331:31307:62040:5622:5829:936:5783:5739:35840:5743:9277:31934:16020:5634:15:5751:31225:34399:5576:5784:45121
71944	cell periphery	39 out of 80 genes, 48.8%	719 out of 6473 background genes, 11.1%	3.24e-15	0.00%	PHR2:C1_01490W_A:ECM33:CSH1:GAP4:ENO1:COX5:TIM50:ATP19:PGA52:COX13:COX4:C2_02310W_A:COX6:CYT1:CDC19:PNG2:COX8:COX9:DDR48:TOS1:C3_02190C_A:SAP9:KRE6:SEC61:RBT5:ERG251:VPH1:CBR1:PDC11:GUT2:ADH1:PGA4:QCR7:CRC1:ERG25:PST3:ARC40:EMP24	30176:5628:276:9986:5744:5789:42645:46658:324:30133:31966:30134:329:30427:16021:5750:5621:5886:35841:30445:30446:9331:31307:62040:5622:5829:936:5783:5739:30479:35840:5743:9277:31934:16020:5634:15:31225:5751:34399:5576:5784:45121:5885
30446	hyphal cell wall	10 out of 80 genes, 12.5%	69 out of 6473 background genes, 1.1%	1.00e-06	0.00%	PHR2:ECM33:CSH1:ENO1:CDC19:DDR48:TOS1:PDC11:ADH1:PGA4	5628:9986:46658:324:30134:5621:5886:35841:30445:30446:62040:5622:5829:936:5739:35840:9277:16020:5634:15:34399:5576:45121
16020	membrane	39 out of 80 genes, 48.8%	1322 out of 6473 background genes, 20.4%	1.34e-06	0.00%	PHR2:C1_01490W_A:ECM33:GAP4:ENO1:C1_09020W_A:COX5:URA1:TIM50:ATP19:PGA52:COX13:COX4:C2_02310W_A:COX6:CYT1:CDC19:PNG2:COX8:COX9:C3_02190C_A:SAP9:KRE6:SEC61:RBT5:C4_00330C_A:ERG251:VPH1:CBR1:PDC11:GUT2:ADH1:PGA4:QCR7:CR_01490C_A:CRC1:ERG25:PST3:EMP24	30176:5628:276:9986:5744:5789:42645:46658:324:30133:31966:30134:329:30427:16021:5750:5621:5886:19898:35841:30445:30446:9331:31307:62040:5622:5829:936:5783:5739:31304:35840:71261:5743:9277:31934:16020:5634:15:31225:5751:34399:5576:5784:45121
5618	cell wall	13 out of 80 genes, 16.2%	163 out of 6473 background genes, 2.5%	8.44e-06	0.00%	PHR2:ECM33:CSH1:ENO1:PGA52:CDC19:DDR48:TOS1:SAP9:RBT5:PDC11:ADH1:PGA4	5628:9986:46658:324:30134:5621:5886:35841:30445:30446:62040:5622:5829:936:5739:35840:9277:16020:5634:15:31225:34399:5576:45121
9277	fungal-type cell wall	13 out of 80 genes, 16.2%	163 out of 6473 background genes, 2.5%	8.44e-06	0.00%	PHR2:ECM33:CSH1:ENO1:PGA52:CDC19:DDR48:TOS1:SAP9:RBT5:PDC11:ADH1:PGA4	5628:9986:46658:324:30134:5621:5886:35841:30445:30446:62040:5622:5829:936:5739:35840:9277:16020:5634:15:31225:34399:5576:45121
30312	external encapsulating structure	13 out of 80 genes, 16.2%	164 out of 6473 background genes, 2.5%	9.08e-06	0.00%	PHR2:ECM33:CSH1:ENO1:PGA52:CDC19:DDR48:TOS1:SAP9:RBT5:PDC11:ADH1:PGA4	5628:9986:46658:324:30134:5621:5886:35841:30445:30446:62040:5622:5829:936:5739:35840:9277:16020:5634:15:31225:34399:5576:45121
30445	yeast-form cell wall	8 out of 80 genes, 10.0%	56 out of 6473 background genes, 0.9%	3.82e-05	0.00%	PHR2:ECM33:ENO1:CDC19:RBT5:PDC11:ADH1:PGA4	5628:9986:46658:324:30134:5621:5886:35841:30445:30446:62040:5622:5829:936:5739:35840:9277:16020:5634:15:34399:5576:45121
9986	cell surface	13 out of 80 genes, 16.2%	203 out of 6473 background genes, 3.1%	0.00010	0.00%	PHR2:ECM33:CSH1:ENO1:PGA52:CDC19:DDR48:TOS1:SAP9:RBT5:PDC11:ADH1:PGA4	5628:9986:46658:324:30134:5621:5886:35841:30445:30446:62040:5622:5829:936:5739:35840:9277:16020:5634:15:31225:34399:5576:45121
46658	anchored component of plasma membrane	5 out of 80 genes, 6.2%	20 out of 6473 background genes, 0.3%	0.00038	0.00%	PHR2:ECM33:PGA52:SAP9:PGA4	5628:9986:46658:30134:5621:5886:35841:30445:30446:936:35840:9277:16020:31225:34399:5576:45121
31225	anchored component of membrane	5 out of 80 genes, 6.2%	21 out of 6473 background genes, 0.3%	0.00050	0.00%	PHR2:ECM33:PGA52:SAP9:PGA4	5628:9986:46658:30134:5621:5886:35841:30445:30446:936:35840:9277:16020:31225:34399:5576:45121
44464	cell part	65 out of 80 genes, 81.2%	3750 out of 6473 background genes, 57.9%	0.00086	0.00%	PHR2:C1_01490W_A:ECM33:CSH1:SIT4:GAP4:ADH2:ENO1:C1_09020W_A:COX5:ARG5,6:URA1:TIM50:ATP19:OSM2:PGA52:COX13:COX4:C2_02310W_A:RNR21:COX6:CYT1:AAT1:CDC19:PNG2:COX8:COX9:ECM17:C2_07290W_A:KRE30:DDR48:MDH1-3:TOS1:C3_02190C_A:SAP9:ARF2:KRE6:SEC61:RBT5:C4_00330C_A:ERG251:VPH1:CBR1:C4_06170C_A:PDC11:GUT2:ADH1:PGA4:C6_02690C_A:RBF1:ARG3:QCR7:ECM42:PRX1:CR_01360W_A:CR_01490C_A:CRC1:MET2:ERG25:SRP40:PST3:CR_…	5666:5628:276:9986:5744:9337:42645:46658:324:30133:31966:329:30427:5750:5759:5621:5886:790:1990429:19898:35841:5971:30686:31307:5622:5737:936:35840:932:5743:30688:9277:31934:15:31225:5751:5784:45121:30176:5789:30134:9514:16021:30445:30446:818:62040:9331:5829:5739:5783:5794:31304:5782:30479:71261:159:16020:5730:5634:34399:10494:5576:5885
5623	cell	65 out of 80 genes, 81.2%	3750 out of 6473 background genes, 57.9%	0.00086	0.00%	PHR2:C1_01490W_A:ECM33:CSH1:SIT4:GAP4:ADH2:ENO1:C1_09020W_A:COX5:ARG5,6:URA1:TIM50:ATP19:OSM2:PGA52:COX13:COX4:C2_02310W_A:RNR21:COX6:CYT1:AAT1:CDC19:PNG2:COX8:COX9:ECM17:C2_07290W_A:KRE30:DDR48:MDH1-3:TOS1:C3_02190C_A:SAP9:ARF2:KRE6:SEC61:RBT5:C4_00330C_A:ERG251:VPH1:CBR1:C4_06170C_A:PDC11:GUT2:ADH1:PGA4:C6_02690C_A:RBF1:ARG3:QCR7:ECM42:PRX1:CR_01360W_A:CR_01490C_A:CRC1:MET2:ERG25:SRP40:PST3:CR_…	5666:5628:276:9986:5744:9337:42645:46658:324:30133:31966:329:30427:5750:5759:5621:5886:790:1990429:19898:35841:5971:30686:31307:5622:5737:936:35840:932:5743:30688:9277:31934:15:31225:5751:5784:45121:30176:5789:30134:9514:16021:30445:818:30446:9331:62040:5829:5783:5739:5794:31304:5782:30479:71261:159:5730:16020:5634:10494:34399:5576:5885
5739	mitochondrion	22 out of 80 genes, 27.5%	699 out of 6473 background genes, 10.8%	0.00274	0.14%	ADH2:ENO1:C1_09020W_A:COX5:ARG5,6:URA1:TIM50:ATP19:OSM2:COX13:COX4:COX6:CYT1:AAT1:C4_00330C_A:GUT2:ADH1:ARG3:QCR7:ECM42:PRX1:CRC1	276:9986:5744:42645:324:31966:5750:5759:5886:19898:31307:5737:5622:5743:9277:15:5751:9514:30445:30446:9331:62040:5829:5783:5739:31304:16020:5634:5576
31966	mitochondrial membrane	12 out of 80 genes, 15.0%	260 out of 6473 background genes, 4.0%	0.00820	0.13%	COX5:URA1:TIM50:ATP19:COX13:COX4:COX6:CYT1:C4_00330C_A:GUT2:QCR7:CRC1	276:5744:42645:31966:5750:5886:19898:31307:5743:5751:9331:5739:31304
5576	extracellular region	10 out of 80 genes, 12.5%	191 out of 6473 background genes, 3.0%	0.01231	0.38%	ECM33:ADH2:ENO1:TOS1:RBT5:PDC11:ADH1:PGA4:PRX1:PST3	5628:9986:46658:324:5886:5737:5622:9277:31934:15:45121:9514:30445:30446:62040:5829:5739:16020:5634:5576
5737	cytoplasm	45 out of 80 genes, 56.2%	2341 out of 6473 background genes, 36.2%	0.02070	0.94%	PHR2:CSH1:SIT4:ADH2:ENO1:C1_09020W_A:COX5:ARG5,6:URA1:TIM50:ATP19:OSM2:COX13:COX4:RNR21:COX6:CYT1:AAT1:CDC19:ECM17:C2_07290W_A:MDH1-3:ARF2:KRE6:SEC61:C4_00330C_A:VPH1:C4_06170C_A:PDC11:GUT2:ADH1:C6_02690C_A:RBF1:ARG3:QCR7:ECM42:PRX1:CR_01490C_A:CRC1:MET2:ERG25:PST3:ARC40:EMP24:TSR1	276:9986:5744:9337:42645:46658:324:30133:31966:329:30427:5750:5759:5621:5886:790:1990429:19898:35841:5971:30686:31307:5622:5737:936:35840:932:5743:30688:9277:31934:15:5751:5784:45121:30176:5789:30134:9514:16021:30445:30446:9331:62040:5829:5783:5739:5794:31304:5782:30479:71261:159:5730:16020:5634:10494:34399:5576:5885
44444	cytoplasmic part	40 out of 80 genes, 50.0%	2023 out of 6473 background genes, 31.3%	0.03817	1.56%	PHR2:CSH1:ADH2:ENO1:C1_09020W_A:COX5:ARG5,6:URA1:TIM50:ATP19:OSM2:COX13:COX4:RNR21:COX6:CYT1:AAT1:CDC19:ECM17:MDH1-3:ARF2:KRE6:SEC61:C4_00330C_A:VPH1:C4_06170C_A:PDC11:GUT2:ADH1:C6_02690C_A:ARG3:QCR7:ECM42:PRX1:CR_01490C_A:CRC1:ERG25:PST3:ARC40:EMP24	276:9986:5744:9337:42645:46658:324:30133:31966:329:30427:5750:5759:5621:5886:1990429:19898:35841:5971:31307:5737:5622:936:35840:932:5743:9277:31934:15:5751:5784:45121:30176:5789:30134:9514:16021:30445:30446:9331:62040:5829:5783:5739:5794:31304:5782:30479:71261:16020:5634:10494:34399:5576:5885
98800	inner mitochondrial membrane protein complex	6 out of 80 genes, 7.5%	77 out of 6473 background genes, 1.2%	0.03965	1.47%	TIM50:ATP19:COX13:CYT1:C4_00330C_A:QCR7	276:5744:5750:5886:5751:5739
5740	mitochondrial envelope	12 out of 80 genes, 15.0%	308 out of 6473 background genes, 4.8%	0.04048	1.40%	COX5:URA1:TIM50:ATP19:COX13:COX4:COX6:CYT1:C4_00330C_A:GUT2:QCR7:CRC1	276:5744:42645:31966:5750:5886:19898:31307:5743:5751:9331:5739:31304
44455	mitochondrial membrane part	8 out of 80 genes, 10.0%	157 out of 6473 background genes, 2.4%	0.07530	2.48%	URA1:TIM50:ATP19:COX13:CYT1:C4_00330C_A:GUT2:QCR7	276:5744:5750:5886:19898:31307:5751:9331:5739:31304
70069	cytochrome complex	3 out of 80 genes, 3.8%	15 out of 6473 background genes, 0.2%	0.08472	2.36%	COX13:CYT1:QCR7	5750:5886:5751:5739
44429	mitochondrial part	15 out of 80 genes, 18.8%	485 out of 6473 background genes, 7.5%	0.08488	2.26%	COX5:ARG5,6:URA1:TIM50:ATP19:COX13:COX4:COX6:CYT1:C4_00330C_A:GUT2:ARG3:QCR7:ECM42:CRC1	276:5744:42645:31966:5750:5759:5886:19898:31307:5743:5751:9331:5829:5739:31304
