# Supplementary material for: Extending the Proteomic Characterization of Candida albicans Exposed to Stress and Apoptotic Inducers through Data-Independent Acquisition Mass Spectrometry
Source: mSystems. 2021 Oct 5;6(5):e00946-21. doi: 10.1128/mSystems.00946-21 (PMC8547427; doi:10.1128/mSystems.00946-21)
Supplement: TABLE S2 [file msystems.00946-21-st002.xls]

## Sheet: S2. Proteins from cell wall
Supplemental table 2: Proteins from cell wall and involved in ATP synthesis that decrease their abundance after treatment with hydrogen peroxide
		Cell wall						ATP synthesis
Systematic name	Standard Name	Ratio (log2)				Systematic name	Standard Name	Ratio (log2)
		5 mM	10 mM					5 mM	10 mM
orf19.1911	Pga52	-4.03		-3.81		orf19.5383	Pma1	-1.26	ns
orf19.6081	Phr2	-2.19		-2.22		orf19.5213.1	Cox8	-1.16	-1.22
orf19.3010.1	Ecm33	-1.72		-1.18		orf19.5629	Qcr7	-0.98	-1.15
orf19.6928	Sap9	-1.7		-1.52		orf19.1471	Cox4	-0.98	-1
orf19.4035	Pga4	-1.28		-1.27		orf19.2439.1	orf19.2439.1	-0.89	ns
orf19.1690	Tos1	-1.16		-0.89		orf19.873.1	Cox6	-0.61	-0.63
orf19.4082	Ddr48	-1.09		-2.39		orf19.4759	Cox5	-0.56	-0.74
orf19.2877	Pdc11	-0.96		-0.97		orf19.5213.2	Cox9	ns	-1.16
orf19.3997	Adh1	-0.63		-0.73
orf19.3642	Sun41	-0.54		ns
orf19.4477	Csh1	ns		-0.87
orf19.395	Eno1	ns		-0.54
orf19.3575	Cdc19	ns		-0.52
orf19.5636	Rbt5	ns		-2.82
