# Supplementary material for: Extending the Proteomic Characterization of Candida albicans Exposed to Stress and Apoptotic Inducers through Data-Independent Acquisition Mass Spectrometry
Source: mSystems. 2021 Oct 5;6(5):e00946-21. doi: 10.1128/mSystems.00946-21 (PMC8547427; doi:10.1128/mSystems.00946-21)
Supplement: TABLE S3 [file msystems.00946-21-st003.xls]

## Sheet: increase BP 40mM AA
Supplemental table 3: GO enrichment in biological process (BP) from proteins more abundant after treatment with 40 mM acetic acid (AA)
GOID	GO_term	Cluster frequency	Background frequency	Corrected P-value	False discovery rate	Gene(s) annotated to the term	Directly Annotated GOID List
6412	translation	68 out of 139 genes, 48.9%	404 out of 6473 background genes, 6.2%	1.83e-43	0.00%	RPL16A:RPS21B:C1_02330C_A:RPL10:RPL13:RPS16A:RPS1:RPL6:C1_05720W_A:RPS14B:C1_06470W_A:RPS23A:MRPL19:C1_06890C_A:RPL42:RPS17B:RPL29:RPL2:RPL27A:RPL38:C2_01030W_A:RPS26A:RPL21A:RPS9B:RPL39:RPL17B:MRPL10:C2_05410W_A:C3_00450C_A:RPS7A:RPL12:RPL9B:RPP2B:RPL35:RPS12:RPL40B:RPL20B:C4_03410W_A:C4_04390W_A:EFB1:RPL30:UBI3:C5_00030W_A:C5_00130C_A:C5_00320W_A:C5_01050C_A:C5_01540W_A:MRP2:RPL32:RPL23A:RPL10A…	32232:470:469:36180:2000640:16567:6414:42255:2109:6449:30447:27:32543:28:42274:463:30490:447:462:42254:71216:9267:6364:70124:2181:6412:45903:461:48025:6606:1990145:479:6415:45860:42273:1900153:6407:36170:6450:448:56:35690:16236:71456
43043	peptide biosynthetic process	68 out of 139 genes, 48.9%	408 out of 6473 background genes, 6.3%	3.64e-43	0.00%	RPL16A:RPS21B:C1_02330C_A:RPL10:RPL13:RPS16A:RPS1:RPL6:C1_05720W_A:RPS14B:C1_06470W_A:RPS23A:MRPL19:C1_06890C_A:RPL42:RPS17B:RPL29:RPL2:RPL27A:RPL38:C2_01030W_A:RPS26A:RPL21A:RPS9B:RPL39:RPL17B:MRPL10:C2_05410W_A:C3_00450C_A:RPS7A:RPL12:RPL9B:RPP2B:RPL35:RPS12:RPL40B:RPL20B:C4_03410W_A:C4_04390W_A:EFB1:RPL30:UBI3:C5_00030W_A:C5_00130C_A:C5_00320W_A:C5_01050C_A:C5_01540W_A:MRP2:RPL32:RPL23A:RPL10A…	32232:470:469:36180:2000640:16567:6414:42255:2109:6449:27:30447:32543:28:463:42274:30490:447:462:42254:9267:71216:6364:70124:2181:6412:45903:48025:461:6606:1990145:479:6415:45860:42273:1900153:6407:6450:36170:448:56:35690:16236:71456
6518	peptide metabolic process	69 out of 139 genes, 49.6%	434 out of 6473 background genes, 6.7%	1.64e-42	0.00%	RPL16A:RPS21B:C1_02330C_A:RPL10:RPL13:RPS16A:RPS1:RPL6:C1_05720W_A:RPS14B:C1_06470W_A:RPS23A:MRPL19:C1_06890C_A:RPL42:RPS17B:RPL29:RPL2:RPL27A:RPL38:C2_01030W_A:RPS26A:RPL21A:RPS9B:RPL39:RPL17B:MRPL10:C2_05410W_A:C3_00450C_A:RPS7A:RPL12:RPL9B:RPP2B:RPL35:RPS12:RPL40B:RPL20B:C4_03410W_A:C4_04390W_A:EFB1:RPL30:UBI3:C5_00030W_A:C5_00130C_A:C5_00320W_A:C5_01050C_A:GLR1:C5_01540W_A:MRP2:RPL32:RPL23A:R…	32232:470:469:36180:2000640:16567:6414:42255:2109:36245:6449:27:30447:32543:28:463:42274:30490:45454:447:462:34599:42254:55114:9267:71216:6364:70124:2181:6412:45903:48025:461:6606:1990145:479:6415:10731:45860:42273:1900153:6407:6450:36170:448:56:9405:35690:16236:71456:6749
43604	amide biosynthetic process	69 out of 139 genes, 49.6%	456 out of 6473 background genes, 7.0%	5.19e-41	0.00%	RPL16A:RPS21B:C1_02330C_A:RPL10:RPL13:RPS16A:RPS1:RPL6:C1_05720W_A:RPS14B:C1_06470W_A:RPS23A:MRPL19:C1_06890C_A:RPL42:RPS17B:RPL29:RPL2:RPL27A:RPL38:C2_01030W_A:RPS26A:RPL21A:RPS9B:RPL39:RPL17B:MRPL10:C2_05410W_A:C3_00450C_A:RPS7A:RPL12:RPL9B:RPP2B:RPL35:RPS12:RPL40B:RPL20B:C4_03410W_A:C4_04390W_A:EFB1:RPL30:UBI3:C5_00030W_A:C5_00130C_A:C5_00320W_A:C5_01050C_A:C5_01540W_A:MRP2:RPL32:RPL23A:RPL10A…	32232:470:469:36180:2000640:97428:16567:6414:42255:2109:6449:27:30447:9102:32543:28:463:42274:30490:447:462:42254:9267:71216:6364:70124:106035:2181:6412:45903:48025:461:6606:1990145:479:6415:45860:42273:1900153:6407:6450:36170:448:56:16226:35690:16236:71456
43603	cellular amide metabolic process	71 out of 139 genes, 51.1%	511 out of 6473 background genes, 7.9%	7.12e-40	0.00%	RPL16A:RPS21B:C1_02330C_A:RPL10:RPL13:RPS16A:RPS1:RPL6:C1_05720W_A:RPS14B:C1_06470W_A:RPS23A:MRPL19:C1_06890C_A:RPL42:RPS17B:RPL29:RPL2:RPL27A:RPL38:C2_01030W_A:RPS26A:RPL21A:RPS9B:RPL39:RPL17B:MRPL10:C2_05410W_A:C3_00450C_A:RPS7A:RPL12:RPL9B:RPP2B:RPL35:RPS12:RPL40B:RPL20B:C4_03410W_A:C4_04390W_A:EFB1:RPL30:UBI3:C5_00030W_A:C5_00130C_A:C5_00320W_A:C5_01050C_A:GLR1:C5_01540W_A:MRP2:RPL32:RPL23A:R…	32232:470:6101:469:36180:2000640:44262:97428:16567:6414:42255:2109:6099:36245:6449:27:30447:9102:32543:28:463:42274:30490:46356:45454:447:462:34599:42254:55114:9267:71216:6364:70124:106035:2181:6412:45903:48025:461:6606:1990145:479:6415:10731:45860:42273:1900153:6407:6450:36170:448:56:16226:9405:35690:16236:71456:6749
44271	cellular nitrogen compound biosynthetic process	79 out of 139 genes, 56.8%	880 out of 6473 background genes, 13.6%	2.80e-31	0.00%	RPL16A:RPS21B:C1_02330C_A:RPL10:RPL13:RPS16A:RPS1:RPL6:C1_05720W_A:RPS14B:C1_06470W_A:RPS23A:MRPL19:C1_06800W_A:C1_06890C_A:RPL42:RPS17B:RPL29:RPL2:RPL27A:RPL38:C2_01030W_A:APT1:C2_01530C_A:RPS26A:ADE8:RPL21A:RPS9B:RPL39:RPL17B:MRPL10:C2_05410W_A:C3_00450C_A:RPS7A:RPL12:RPL9B:RPP2B:RPL35:RPS12:RPL40B:RPL20B:C4_03410W_A:C4_04390W_A:EFB1:RPL30:UBI3:C5_00030W_A:C5_00130C_A:C5_00260W_A:C5_00320W_A:C5…	9116:8655:2000640:44262:97428:6015:9435:6099:6449:27:30447:9102:463:42274:46356:42797:447:6168:31087:462:42254:71216:19858:70124:106035:46087:1990145:31505:6450:56:16226:71035:19358:32232:6360:470:6101:469:36180:6383:16567:44209:42255:6414:2109:6164:466:32543:28:46084:34428:30490:30846:6366:9267:6166:6364:6144:2181:6412:45903:461:48025:42493:6606:6106:6189:479:6415:45860:9165:42273:1900153:6407:3…
1901566	organonitrogen compound biosynthetic process	75 out of 139 genes, 54.0%	844 out of 6473 background genes, 13.0%	8.59e-29	0.00%	RPL16A:RPS21B:C1_02330C_A:RPL10:RPL13:RPS16A:RPS1:RPL6:C1_05720W_A:RPS14B:C1_06470W_A:RPS23A:MRPL19:C1_06890C_A:RPL42:RPS17B:RPL29:RPL2:RPL27A:RPL38:C2_01030W_A:APT1:C2_01530C_A:RPS26A:ADE8:RPL21A:RPS9B:RPL39:RPL17B:MRPL10:C2_05410W_A:C3_00450C_A:RPS7A:RPL12:RPL9B:RPP2B:RPL35:RPS12:RPL40B:RPL20B:C4_03410W_A:C4_04390W_A:EFB1:RPL30:UBI3:C5_00030W_A:C5_00130C_A:C5_00320W_A:C5_01050C_A:C5_01540W_A:MR…	9116:2000640:97428:9435:6449:27:30447:9102:463:42274:447:6168:462:42254:71216:70124:106035:1990145:6450:56:16226:32232:19358:470:469:36180:16567:6414:42255:44209:2109:6164:32543:46084:28:30490:9267:30488:6166:6364:6144:2181:6412:45903:48025:461:6606:6106:6189:479:6415:45860:42273:1900153:6407:31591:36170:448:35690:16236:71456:44208
34645	cellular macromolecule biosynthetic process	70 out of 139 genes, 50.4%	910 out of 6473 background genes, 14.1%	2.84e-22	0.00%	RPL16A:RPS21B:C1_02330C_A:RPL10:RPL13:RPS16A:RPS1:RPL6:C1_05720W_A:RPS14B:C1_06470W_A:RPS23A:MRPL19:C1_06800W_A:C1_06890C_A:RPL42:RPS17B:RPL29:RPL2:RPL27A:RPL38:C2_01030W_A:RPS26A:RPL21A:RPS9B:RPL39:RPL17B:MRPL10:C2_05410W_A:C3_00450C_A:RPS7A:RPL12:RPL9B:RPP2B:RPL35:RPS12:RPL40B:RPL20B:C4_03410W_A:C4_04390W_A:EFB1:RPL30:UBI3:C5_00030W_A:C5_00130C_A:C5_00320W_A:C5_01050C_A:C5_01540W_A:RPO26:MRP2:R…	2000640:6449:27:30447:463:42274:42797:447:31087:462:42254:71216:70124:1990145:6450:56:71035:6360:32232:470:469:6383:36180:16567:6414:42255:2109:32543:466:28:34428:30490:30846:6366:9267:6364:2181:6412:45903:48025:461:42493:6606:479:6415:45860:42273:1900153:6407:36170:956:448:35690:16236:71456
1901576	organic substance biosynthetic process	85 out of 139 genes, 61.2%	1384 out of 6473 background genes, 21.4%	4.51e-22	0.00%	RPL16A:RPS21B:ABC1:C1_02330C_A:RPL10:RPL13:RPS16A:RPS1:RPL6:C1_05720W_A:RPS14B:C1_06470W_A:RPS23A:MRPL19:C1_06800W_A:C1_06890C_A:RPL42:RPS17B:RPL29:RPL2:RPL27A:RPL38:C2_01030W_A:APT1:C2_01530C_A:RPS26A:ADE8:GPM1:RPL21A:RPS9B:RPL39:ACP12:RPL17B:MRPL10:C2_05410W_A:C3_00450C_A:RPS7A:RPL12:RPL9B:RPP2B:RPL35:RPS12:RPL40B:RPL20B:C4_03410W_A:C4_04390W_A:EFB1:RPL30:UBI3:C5_00030W_A:C5_00130C_A:C5_00260W_…	6096:9116:8655:51701:2000640:44262:97428:6015:9435:6099:6449:27:30447:9102:463:42274:46356:42797:447:6168:31087:462:42254:55114:71216:19858:6744:46777:70124:106035:46087:6094:9107:1990145:31505:6450:1901006:56:16226:1300:71035:6360:32232:19358:470:6101:469:6383:36180:16567:6414:42255:44209:2109:6164:32543:466:46084:28:34428:30490:30846:6366:9267:30488:6166:6364:42761:6144:2181:6412:45903:48025:46…
10467	gene expression	77 out of 139 genes, 55.4%	1133 out of 6473 background genes, 17.5%	7.93e-22	0.00%	RPL16A:HMT1:RPS21B:C1_02330C_A:RPL10:RPL13:RPS16A:RPS1:RPL6:C1_05720W_A:RPS14B:C1_06470W_A:RPS23A:MRPL19:C1_06800W_A:C1_06890C_A:RPL42:RPS17B:RPL29:RPL2:RPL27A:C1_12610W_A:RPL38:C2_01030W_A:RPS26A:RPL21A:RPS9B:RPL39:RPL17B:MRPL10:C2_05410W_A:C2_05750W_A:C3_00450C_A:SOF1:RPS7A:RPL12:RPL9B:RPP2B:RPL35:RPS12:RPL40B:RPL20B:C4_03410W_A:C4_04390W_A:EFB1:RPL30:UBI3:C5_00030W_A:C5_00130C_A:C5_00320W_A:C5…	2000640:97428:32968:55:6449:27:30447:9102:463:42274:42797:447:31087:462:42254:71216:70124:106035:1990145:60567:6450:56:16226:71035:6396:6360:32232:470:469:6383:36180:16567:6406:6414:42255:18216:19919:2109:32543:466:28:34428:30490:30846:6366:9267:30488:6364:2181:18195:6412:45903:48025:461:42493:6606:479:6415:45860:42273:1900153:6407:31591:36170:956:448:35690:16236:71456
9059	macromolecule biosynthetic process	70 out of 139 genes, 50.4%	926 out of 6473 background genes, 14.3%	8.29e-22	0.00%	RPL16A:RPS21B:C1_02330C_A:RPL10:RPL13:RPS16A:RPS1:RPL6:C1_05720W_A:RPS14B:C1_06470W_A:RPS23A:MRPL19:C1_06800W_A:C1_06890C_A:RPL42:RPS17B:RPL29:RPL2:RPL27A:RPL38:C2_01030W_A:RPS26A:RPL21A:RPS9B:RPL39:RPL17B:MRPL10:C2_05410W_A:C3_00450C_A:RPS7A:RPL12:RPL9B:RPP2B:RPL35:RPS12:RPL40B:RPL20B:C4_03410W_A:C4_04390W_A:EFB1:RPL30:UBI3:C5_00030W_A:C5_00130C_A:C5_00320W_A:C5_01050C_A:C5_01540W_A:RPO26:MRP2:R…	2000640:6449:27:30447:463:42274:42797:447:31087:462:42254:71216:70124:1990145:6450:56:71035:6360:32232:470:469:6383:36180:16567:6414:42255:2109:32543:466:28:34428:30490:30846:6366:9267:6364:2181:6412:45903:48025:461:42493:6606:479:6415:45860:42273:1900153:6407:36170:956:448:35690:16236:71456
9058	biosynthetic process	85 out of 139 genes, 61.2%	1410 out of 6473 background genes, 21.8%	1.75e-21	0.00%	RPL16A:RPS21B:ABC1:C1_02330C_A:RPL10:RPL13:RPS16A:RPS1:RPL6:C1_05720W_A:RPS14B:C1_06470W_A:RPS23A:MRPL19:C1_06800W_A:C1_06890C_A:RPL42:RPS17B:RPL29:RPL2:RPL27A:RPL38:C2_01030W_A:APT1:C2_01530C_A:RPS26A:ADE8:GPM1:RPL21A:RPS9B:RPL39:ACP12:RPL17B:MRPL10:C2_05410W_A:C3_00450C_A:RPS7A:RPL12:RPL9B:RPP2B:RPL35:RPS12:RPL40B:RPL20B:C4_03410W_A:C4_04390W_A:EFB1:RPL30:UBI3:C5_00030W_A:C5_00130C_A:C5_00260W_…	6096:9116:8655:51701:2000640:44262:97428:6015:9435:6099:6449:27:30447:9102:463:42274:46356:42797:447:6168:31087:462:42254:55114:71216:19858:6744:46777:70124:106035:46087:6094:9107:1990145:31505:6450:1901006:56:16226:1300:71035:6360:32232:19358:470:6101:469:6383:36180:16567:6414:42255:44209:2109:6164:32543:466:46084:28:34428:30490:30846:6366:9267:30488:6166:6364:42761:6144:2181:6412:45903:48025:46…
44249	cellular biosynthetic process	83 out of 139 genes, 59.7%	1358 out of 6473 background genes, 21.0%	4.15e-21	0.00%	RPL16A:RPS21B:ABC1:C1_02330C_A:RPL10:RPL13:RPS16A:RPS1:RPL6:C1_05720W_A:RPS14B:C1_06470W_A:RPS23A:MRPL19:C1_06800W_A:C1_06890C_A:RPL42:RPS17B:RPL29:RPL2:RPL27A:RPL38:C2_01030W_A:APT1:C2_01530C_A:RPS26A:ADE8:RPL21A:RPS9B:RPL39:ACP12:RPL17B:MRPL10:C2_05410W_A:C3_00450C_A:RPS7A:RPL12:RPL9B:RPP2B:RPL35:RPS12:RPL40B:RPL20B:C4_03410W_A:C4_04390W_A:EFB1:RPL30:UBI3:C5_00030W_A:C5_00130C_A:C5_00260W_A:C5_…	9116:8655:2000640:44262:97428:6015:9435:6099:6449:27:30447:9102:463:42274:46356:42797:447:6168:31087:462:42254:55114:71216:19858:6744:46777:70124:106035:46087:9107:1990145:31505:6450:1901006:56:16226:1300:71035:6360:32232:19358:470:6101:469:6383:36180:16567:6414:42255:44209:2109:6164:32543:466:46084:28:34428:30490:30846:6366:9267:6166:6364:42761:6144:2181:6412:45903:48025:461:42493:6606:6106:6189…
44267	cellular protein metabolic process	73 out of 139 genes, 52.5%	1149 out of 6473 background genes, 17.8%	2.23e-18	0.00%	RPL16A:HMT1:RPS21B:ABC1:C1_02330C_A:RPL10:RPL13:RPS16A:RPS1:RPL6:C1_05720W_A:RPS14B:C1_06470W_A:RPS23A:MRPL19:C1_06890C_A:RPL42:RPS17B:RPL29:RPL2:RPL27A:RPL38:C2_01030W_A:RPS26A:RPL21A:RPS9B:RPL39:RPL17B:MRPL10:C2_05410W_A:C3_00450C_A:RPS7A:RPL12:RPL9B:RPP2B:RPL35:RPS12:RPL40B:RPL20B:C4_03410W_A:C4_04390W_A:EFB1:RPL30:UBI3:C5_00030W_A:C5_00130C_A:C5_00320W_A:C5_01050C_A:GLR1:C5_01540W_A:RMS1:SDC1…	51568:2000640:32968:1990497:36245:6449:27:30447:463:42274:45454:447:6348:462:42254:55114:71216:6744:46777:70124:18026:1990145:10731:60567:6450:1901006:56:6749:32232:470:469:36180:16567:6406:6414:42255:18216:19919:2109:32543:28:30490:34599:9267:6364:2181:18195:6412:45903:48025:461:6606:479:6415:45860:42273:32194:1900153:6407:36170:448:9405:35690:16236:71456
34641	cellular nitrogen compound metabolic process	87 out of 139 genes, 62.6%	1654 out of 6473 background genes, 25.6%	5.92e-18	0.00%	RPL16A:RPS21B:C1_02330C_A:RPL10:RPL13:RPS16A:RPS1:RPL6:C1_05720W_A:RPS14B:C1_06470W_A:RPS23A:MRPL19:C1_06800W_A:C1_06890C_A:RPL42:RPS17B:RPL29:RPL2:RPL27A:C1_12610W_A:RPL38:C2_01030W_A:APT1:C2_01530C_A:RPS26A:ADE8:GPM1:RPL21A:RPS9B:RPL39:RPL17B:MRPL10:C2_05410W_A:C2_05750W_A:C3_00450C_A:SOF1:RPS7A:RPL12:RPL9B:RPP2B:RPL35:RPS12:RPL40B:RPL20B:C4_03410W_A:C4_04390W_A:EFB1:RPL30:UBI3:C5_00030W_A:C5_0…	6096:9116:8655:51701:2000640:44262:97428:6015:9435:6099:55:36245:6449:27:30447:9102:463:42274:35066:46356:42797:45454:447:6168:31087:462:42254:55114:71216:19858:70124:106035:46087:6303:6094:1990145:10731:31505:6450:56:16226:6749:71035:6396:6360:32232:19358:470:6101:6334:469:6383:36180:16567:6414:42255:44209:2109:6164:32543:466:46084:28:34428:30490:30846:6366:34599:9267:1905783:30488:6166:6364:614…
19538	protein metabolic process	74 out of 139 genes, 53.2%	1217 out of 6473 background genes, 18.8%	1.43e-17	0.00%	RPL16A:HMT1:RPS21B:ABC1:C1_02330C_A:RPL10:RPL13:RPS16A:RPS1:RPL6:C1_05720W_A:RPS14B:C1_06470W_A:RPS23A:MRPL19:C1_06890C_A:RPL42:RPS17B:RPL29:RPL2:RPL27A:RPL38:C2_01030W_A:RPS26A:RPL21A:RPS9B:RPL39:RPL17B:MRPL10:C2_05410W_A:C3_00450C_A:RPS7A:RPL12:RPL9B:RPP2B:RPL35:RPS12:RPL40B:RPL20B:C4_03410W_A:C4_04390W_A:EFB1:RPL30:UBI3:C5_00030W_A:C5_00130C_A:C5_00320W_A:C5_01050C_A:GLR1:C5_01540W_A:RMS1:SDC1…	51568:2000640:97428:32968:1990497:36245:6449:27:30447:9102:463:42274:45454:447:6348:462:42254:55114:71216:6744:46777:70124:106035:18026:1990145:10731:60567:6450:1901006:56:16226:6749:32232:470:469:36180:16567:6406:6414:42255:18216:19919:2109:32543:28:30490:34599:9267:6364:2181:18195:6412:45903:48025:461:6606:479:6415:45860:42273:32194:1900153:6407:36170:448:9405:35690:16236:71456
1901564	organonitrogen compound metabolic process	85 out of 139 genes, 61.2%	1647 out of 6473 background genes, 25.4%	1.08e-16	0.00%	RPL16A:HMT1:RPS21B:ABC1:C1_02330C_A:RPL10:RPL13:RPS16A:RPS1:RPL6:C1_05720W_A:RPS14B:C1_06470W_A:RPS23A:MRPL19:C1_06890C_A:RPL42:RPS17B:RPL29:RPL2:RPL27A:RPL38:C2_01030W_A:APT1:C2_01530C_A:RPS26A:ADE8:GPM1:RPL21A:RPS9B:RPL39:RPL17B:MRPL10:C2_05410W_A:GDH2:C3_00450C_A:RPS7A:RPL12:RPL9B:RPP2B:RPL35:RPS12:RPL40B:RPL20B:C4_03410W_A:C4_04390W_A:EFB1:RPL30:UBI3:C5_00030W_A:C5_00130C_A:C5_00320W_A:C5_010…	6096:9116:8655:30448:51568:51701:2000640:44262:97428:10121:32968:1990497:9435:6099:36245:6449:27:30447:9102:463:42274:46356:45454:447:6168:6348:462:42254:55114:71216:6520:19858:6744:46777:70124:106035:46087:18026:6094:1990145:6807:10731:19551:60567:6450:1901006:56:16226:6749:32232:19358:90368:470:6101:469:36180:16567:6406:6414:42255:44209:18216:19919:2109:6164:32543:46084:28:30490:34599:9267:3048…
42254	ribosome biogenesis	33 out of 139 genes, 23.7%	305 out of 6473 background genes, 4.7%	1.35e-12	0.00%	RPS21B:RPL10:RPS16A:RPS1:RPL6:REI1:C1_05720W_A:RPS14B:RPS23A:C1_06800W_A:RPS17B:RPS26A:RPS9B:RPL17B:C2_05750W_A:RPS10:SOF1:RPS7A:RPL12:RPL35:C4_04820C_A:RPL30:UBI3:C5_01540W_A:MRT4:C7_00160C_A:RPS28B:RPS18:RPL5:RPS3:NMD3:RPS27:RPS20	2000640:55:6913:30447:27:463:42274:447:31087:462:42254:71216:6450:56:71035:470:469:36180:16567:42255:2109:466:28:34428:7117:30490:30846:278:9267:6364:2181:6412:45903:48025:461:6606:479:6415:42273:1900153:6407:36170:956:448:35690:71456
44260	cellular macromolecule metabolic process	78 out of 139 genes, 56.1%	1710 out of 6473 background genes, 26.4%	2.88e-11	0.00%	RPL16A:HMT1:RPS21B:ABC1:C1_02330C_A:RPL10:RPL13:RPS16A:RPS1:RPL6:C1_05720W_A:RPS14B:C1_06470W_A:RPS23A:MRPL19:C1_06800W_A:C1_06890C_A:RPL42:RPS17B:RPL29:RPL2:RPL27A:RPL38:C2_01030W_A:RPS26A:RPL21A:RPS9B:RPL39:RPL17B:MRPL10:C2_05410W_A:C3_00450C_A:RPS7A:RPL12:RPL9B:RPP2B:RPL35:RPS12:RPL40B:RPL20B:C4_03410W_A:C4_04390W_A:EFB1:RPL30:UBI3:C5_00030W_A:C5_00130C_A:C5_00320W_A:C5_01050C_A:GLR1:C5_01540W…	51568:2000640:32968:1990497:55:36245:6449:27:30447:463:42274:35066:42797:45454:447:6348:31087:462:42254:55114:71216:6744:46777:70124:6303:18026:1990145:10731:60567:6450:1901006:56:6749:71035:6360:32232:470:6334:469:6383:36180:16567:6406:6414:42255:18216:19919:2109:32543:466:28:34428:30490:30846:6366:34599:9267:1905783:30488:6364:2181:18195:6412:45903:48025:461:42493:6606:479:6415:45860:42273:3219…
22613	ribonucleoprotein complex biogenesis	33 out of 139 genes, 23.7%	374 out of 6473 background genes, 5.8%	5.02e-10	0.00%	RPS21B:RPL10:RPS16A:RPS1:RPL6:REI1:C1_05720W_A:RPS14B:RPS23A:C1_06800W_A:RPS17B:RPS26A:RPS9B:RPL17B:C2_05750W_A:RPS10:SOF1:RPS7A:RPL12:RPL35:C4_04820C_A:RPL30:UBI3:C5_01540W_A:MRT4:C7_00160C_A:RPS28B:RPS18:RPL5:RPS3:NMD3:RPS27:RPS20	2000640:55:6913:30447:27:463:42274:447:31087:462:42254:71216:6450:56:71035:470:469:36180:16567:42255:2109:466:28:34428:7117:30490:30846:278:9267:6364:2181:6412:45903:48025:461:6606:479:6415:42273:1900153:6407:36170:956:448:35690:71456
6807	nitrogen compound metabolic process	93 out of 139 genes, 66.9%	2453 out of 6473 background genes, 37.9%	1.00e-09	0.00%	RPL16A:HMT1:RPS21B:ABC1:C1_02330C_A:RPL10:RPL13:RPS16A:RPS1:RPL6:C1_05720W_A:RPS14B:C1_06470W_A:RPS23A:MRPL19:C1_06800W_A:C1_06890C_A:RPL42:RPS17B:RPL29:RPL2:RPL27A:C1_12610W_A:RPL38:C2_01030W_A:APT1:C2_01530C_A:RPS26A:ADE8:GPM1:RPL21A:RPS9B:RPL39:RPL17B:MRPL10:C2_05410W_A:C2_05750W_A:GDH2:C3_00450C_A:SOF1:RPS7A:RPL12:RPL9B:RPP2B:RPL35:RPS12:RPL40B:RPL20B:C4_03410W_A:C4_04390W_A:EFB1:RPL30:UBI3:C…	6096:9116:8655:30448:51568:51701:2000640:44262:97428:10121:32968:1990497:6015:9435:6099:55:36245:6449:27:30447:9102:463:42274:35066:46356:42797:45454:447:6168:6348:31087:462:42254:55114:71216:6520:19858:6744:46777:70124:106035:46087:6303:18026:6094:1990145:6807:10731:19551:31505:60567:6450:1901006:56:16226:6749:71035:6396:6360:32232:19358:90368:470:6101:6334:469:6383:36180:16567:6406:6414:42255:4…
44238	primary metabolic process	97 out of 139 genes, 69.8%	2646 out of 6473 background genes, 40.9%	1.31e-09	0.00%	RPL16A:HMT1:RPS21B:ABC1:C1_02330C_A:RPL10:RPL13:RPS16A:RPS1:RPL6:C1_05720W_A:RPS14B:C1_06470W_A:RPS23A:MRPL19:C1_06800W_A:C1_06890C_A:RPL42:RPS17B:RPL29:RPL2:RPL27A:C1_12610W_A:RPL38:C2_01030W_A:APT1:C2_01530C_A:RPS26A:IDH2:ADE8:GPM1:RPL21A:RPS9B:RPL39:ACP12:RPL17B:MRPL10:C2_05410W_A:C2_05750W_A:GDH2:C3_00450C_A:SOF1:RPS7A:RPL12:RPL9B:RPP2B:RPL35:RPS12:RPL40B:RPL20B:C4_03410W_A:C4_04390W_A:EFB1:R…	6096:9116:8655:30448:5975:51568:51701:2000640:44262:97428:10121:32968:1990497:6015:9435:55:6099:36245:6449:27:30447:9102:463:42274:35066:46356:42797:45454:447:6168:6348:6102:31087:462:42254:55114:71216:6520:19858:6744:46777:70124:106035:46087:6303:18026:6094:9107:1990145:6807:10731:19551:31505:60567:6450:1901006:56:16226:1300:6749:71035:6396:6360:32232:19358:90368:470:6101:6334:44182:469:6383:361…
44237	cellular metabolic process	99 out of 139 genes, 71.2%	2836 out of 6473 background genes, 43.8%	1.51e-08	0.00%	RPL16A:HMT1:RPS21B:ABC1:C1_02330C_A:RPL10:RPL13:RPS16A:RPS1:RPL6:C1_05720W_A:RPS14B:C1_06470W_A:RPS23A:MRPL19:C1_06800W_A:C1_06890C_A:RPL42:RPS17B:RPL29:RPL2:RPL27A:C1_12610W_A:RPL38:C2_01030W_A:APT1:C2_01530C_A:RPS26A:IDH2:ADE8:GPM1:RPL21A:RPS9B:RPL39:ACP12:QCR8:RPL17B:MRPL10:C2_05410W_A:C2_05750W_A:GDH2:C3_00450C_A:SOF1:RPS7A:RPL12:RPL9B:C3_04080W_A:RPP2B:RPL35:RPS12:RPL40B:RPL20B:C4_03410W_A:C…	6096:9060:9116:8655:30448:51568:51701:2000640:44262:97428:10121:32968:1990497:6015:9435:55:6099:36245:6449:27:30447:9102:463:42274:35066:46356:42797:45454:447:6168:6348:6102:31087:462:42254:55114:71216:6520:19858:6744:46777:70124:106035:46087:6303:18026:6094:9107:1990145:6807:10731:19551:31505:60567:6450:1901006:56:16226:1300:6749:6122:71035:6396:6360:32232:19358:90368:470:6101:6334:469:6383:3618…
43170	macromolecule metabolic process	82 out of 139 genes, 59.0%	2103 out of 6473 background genes, 32.5%	3.23e-08	0.00%	RPL16A:HMT1:RPS21B:ABC1:C1_02330C_A:RPL10:RPL13:RPS16A:RPS1:RPL6:C1_05720W_A:RPS14B:C1_06470W_A:RPS23A:MRPL19:C1_06800W_A:C1_06890C_A:RPL42:RPS17B:RPL29:RPL2:RPL27A:C1_12610W_A:RPL38:C2_01030W_A:RPS26A:RPL21A:RPS9B:RPL39:RPL17B:MRPL10:C2_05410W_A:C2_05750W_A:C3_00450C_A:SOF1:RPS7A:RPL12:RPL9B:RPP2B:RPL35:RPS12:RPL40B:RPL20B:C4_03410W_A:C4_04390W_A:EFB1:RPL30:UBI3:C5_00030W_A:C5_00130C_A:C5_00320W…	51568:2000640:97428:32968:1990497:55:36245:6449:27:30447:9102:463:42274:35066:42797:45454:447:6348:31087:462:42254:55114:71216:6744:46777:70124:106035:6303:18026:1990145:10731:60567:6450:1901006:56:16226:6749:71035:6396:6360:32232:470:6334:469:6383:36180:16567:6406:6414:42255:18216:19919:2109:32543:466:28:34428:30490:30846:6366:34599:9267:1905783:30488:6364:2181:18195:6412:45903:48025:461:42493:6…
71704	organic substance metabolic process	98 out of 139 genes, 70.5%	2820 out of 6473 background genes, 43.6%	3.30e-08	0.00%	RPL16A:HMT1:RPS21B:ABC1:C1_02330C_A:RPL10:RPL13:RPS16A:RPS1:RPL6:C1_05720W_A:RPS14B:C1_06470W_A:RPS23A:MRPL19:C1_06800W_A:C1_06890C_A:RPL42:RPS17B:RPL29:RPL2:RPL27A:C1_12610W_A:RPL38:C2_01030W_A:APT1:C2_01530C_A:RPS26A:IDH2:ADE8:GPM1:RPL21A:RPS9B:RPL39:ACP12:RPL17B:MRPL10:C2_05410W_A:C2_05750W_A:GDH2:C3_00450C_A:SOF1:RPS7A:RPL12:RPL9B:RPP2B:RPL35:RPS12:RPL40B:RPL20B:C4_03410W_A:C4_04390W_A:EFB1:R…	6096:9116:8655:30448:5975:51568:51701:2000640:44262:97428:10121:32968:1990497:6015:9435:55:6099:36245:6449:27:30447:9102:463:42274:35066:46356:42797:45454:447:6168:6348:6102:31087:462:42254:55114:71216:6520:19858:6744:46777:70124:106035:46087:6303:18026:6094:9107:1990145:6807:10731:19551:31505:60567:6450:1901006:56:16226:1300:6749:71035:6396:6360:32232:19358:90368:470:6101:6334:44182:469:6383:361…
9987	cellular process	116 out of 139 genes, 83.5%	3944 out of 6473 background genes, 60.9%	2.10e-06	0.00%	C1_00160C_A:RPL16A:HMT1:RPS21B:ABC1:C1_02330C_A:RPL10:MIA40:RPL13:RPS16A:RPS1:RPL6:REI1:C1_05720W_A:RPS14B:C1_06470W_A:RPS23A:MRPL19:C1_06800W_A:C1_06890C_A:RPL42:RPS17B:RPL29:RPL2:RPL27A:C1_12610W_A:C1_14090W_A:RPL38:C2_00400C_A:C2_01030W_A:APT1:C2_01530C_A:RPS26A:C2_02260W_A:IDH2:ADE8:GPM1:RPL21A:RPS9B:RPL39:ACP12:VMA7:QCR8:RPL17B:MRPL10:C2_05410W_A:C2_05750W_A:C2_07800W_A:GDH2:C3_00340W_A:C3_0…	6096:9116:51701:44262:1990497:9435:55:6913:27:30447:9102:1900434:463:42274:34220:42797:45454:6168:6102:31087:42254:6520:19858:70124:106035:7035:10421:1990145:6807:10731:60567:15976:6450:1901006:16226:1300:6749:71035:6360:19358:90368:6334:44182:6383:51972:16567:19919:2109:32543:30490:30846:6366:34551:42026:34599:70131:9267:44011:30488:42761:2181:18195:6412:48025:6875:19547:6606:479:34553:42273:640…
8152	metabolic process	101 out of 139 genes, 72.7%	3150 out of 6473 background genes, 48.7%	2.19e-06	0.00%	RPL16A:HMT1:RPS21B:ABC1:C1_02330C_A:RPL10:RPL13:RPS16A:RPS1:RPL6:C1_05720W_A:RPS14B:C1_06470W_A:RPS23A:MRPL19:C1_06800W_A:C1_06890C_A:RPL42:RPS17B:RPL29:RPL2:RPL27A:C1_12610W_A:RPL38:C2_00400C_A:C2_01030W_A:APT1:C2_01530C_A:RPS26A:IDH2:ADE8:GPM1:RPL21A:RPS9B:RPL39:ACP12:QCR8:RPL17B:MRPL10:C2_05410W_A:C2_05750W_A:GDH2:C3_00450C_A:SOF1:RPS7A:RPL12:RPL9B:C3_04080W_A:RPP2B:RPL35:RPS12:RPL40B:RPL20B:C…	6096:9116:51701:44262:1990497:9435:55:27:30447:9102:463:42274:42797:45454:6168:6102:31087:42254:6520:19858:70124:106035:1990145:6807:10731:60567:6450:1901006:16226:1300:6749:71035:6360:19358:90368:6334:44182:6383:16567:19919:2109:32543:30490:30846:6366:34599:9267:30488:42761:2181:18195:6412:48025:19547:6606:479:42273:6407:36170:956:448:9405:16236:44208:9060:8655:30448:5975:51568:2000640:97428:101…
42255	ribosome assembly	11 out of 139 genes, 7.9%	50 out of 6473 background genes, 0.8%	2.27e-06	0.00%	RPL10:RPL6:RPS14B:RPS17B:RPS26A:RPL12:UBI3:C5_01540W_A:RPS28B:RPL5:RPS27	30447:27:42254:16567:2109:30490:9267:2181:6412:479:6407:36170:462:71216:56:469:36180:42255:28:6415:1900153
6364	rRNA processing	20 out of 139 genes, 14.4%	218 out of 6473 background genes, 3.4%	1.24e-05	0.00%	RPS21B:RPS16A:RPS1:C1_05720W_A:RPS14B:RPS23A:C1_06800W_A:RPS9B:RPL17B:C2_05750W_A:SOF1:RPL35:RPL30:UBI3:C5_01540W_A:MRT4:RPS28B:RPS18:RPS27:RPS20	55:463:42274:31087:42254:6450:71035:16567:2109:30490:30846:2181:6412:48025:6606:479:42273:6407:956:448:2000640:447:462:56:470:469:466:28:34428:6364:45903:461:1900153:35690:71456
16072	rRNA metabolic process	20 out of 139 genes, 14.4%	230 out of 6473 background genes, 3.6%	3.08e-05	0.00%	RPS21B:RPS16A:RPS1:C1_05720W_A:RPS14B:RPS23A:C1_06800W_A:RPS9B:RPL17B:C2_05750W_A:SOF1:RPL35:RPL30:UBI3:C5_01540W_A:MRT4:RPS28B:RPS18:RPS27:RPS20	55:463:42274:31087:42254:6450:71035:16567:2109:30490:30846:2181:6412:48025:6606:479:42273:6407:956:448:2000640:447:462:56:470:469:466:28:34428:6364:45903:461:1900153:35690:71456
42274	ribosomal small subunit biogenesis	14 out of 139 genes, 10.1%	118 out of 6473 background genes, 1.8%	7.35e-05	0.00%	RPS21B:RPS16A:RPS1:RPS14B:RPS23A:RPS17B:RPS9B:SOF1:UBI3:C5_01540W_A:RPS28B:RPS18:RPS27:RPS20	42274:42254:6450:16567:2109:30490:6412:6606:479:6407:2000640:447:462:56:469:28:45903:461:1900153:71456
30490	maturation of SSU-rRNA	13 out of 139 genes, 9.4%	102 out of 6473 background genes, 1.6%	8.86e-05	0.00%	RPS21B:RPS16A:RPS1:RPS14B:RPS23A:RPS9B:SOF1:UBI3:C5_01540W_A:RPS28B:RPS18:RPS27:RPS20	42274:42254:6450:16567:2109:30490:6412:6606:479:6407:2000640:447:462:56:469:28:45903:461:1900153:71456
28	ribosomal small subunit assembly	6 out of 139 genes, 4.3%	14 out of 6473 background genes, 0.2%	9.47e-05	0.00%	RPS14B:RPS17B:UBI3:C5_01540W_A:RPS28B:RPS27	42254:16567:2109:30490:6412:479:6407:462:56:469:28:1900153
42273	ribosomal large subunit biogenesis	12 out of 139 genes, 8.6%	93 out of 6473 background genes, 1.4%	0.00023	0.00%	RPL10:RPL6:REI1:C1_05720W_A:C1_06800W_A:RPL17B:C2_05750W_A:RPL12:RPL35:MRT4:C7_00160C_A:RPL5	55:6913:30447:27:463:31087:71035:30846:9267:2181:6412:42273:36170:956:448:71216:470:36180:466:34428:7117:278:6364:6415:35690
44085	cellular component biogenesis	41 out of 139 genes, 29.5%	922 out of 6473 background genes, 14.2%	0.00087	0.00%	RPS21B:RPL10:RPS16A:RPS1:RPL6:REI1:C1_05720W_A:RPS14B:RPS23A:C1_06800W_A:RPS17B:C1_14090W_A:RPS26A:RPS9B:ACP12:RPL17B:C2_05750W_A:C2_07800W_A:RPS10:C3_00340W_A:SOF1:RPS7A:RPL12:RPL35:C4_03770W_A:C4_04820C_A:RPL30:UBI3:C5_01540W_A:C6_00090W_A:ISA1:MRT4:C7_00160C_A:RPS28B:RPS18:RPL5:RPS3:CR_05890C_A:NMD3:RPS27:RPS20	55:6913:30447:27:9102:463:42274:31087:42254:106035:15976:6450:16226:71035:6334:16567:2109:30490:30846:34551:42026:70131:9267:2181:6412:48025:6606:479:34553:42273:6407:36170:956:448:45041:51131:2000640:97428:35066:447:462:6111:71216:6303:9107:56:470:6457:469:36180:42255:466:28:34428:7117:278:1905783:6364:45903:461:70682:6415:1900153:35690:71456
51029	rRNA transport	5 out of 139 genes, 3.6%	12 out of 6473 background genes, 0.2%	0.00123	0.00%	RPS26A:RPS10:RPS28B:RPS18:RPS3	30490:6412:6407:447:56:469:42255:28:1900153
6407	rRNA export from nucleus	5 out of 139 genes, 3.6%	12 out of 6473 background genes, 0.2%	0.00123	0.00%	RPS26A:RPS10:RPS28B:RPS18:RPS3	30490:6412:6407:447:56:469:42255:28:1900153
34470	ncRNA processing	21 out of 139 genes, 15.1%	316 out of 6473 background genes, 4.9%	0.00128	0.00%	RPS21B:RPS16A:RPS1:C1_05720W_A:RPS14B:RPS23A:C1_06800W_A:RPS9B:RPL17B:C2_05750W_A:SOF1:RPL35:RPL30:UBI3:C5_01540W_A:MRT4:RPS28B:RPS18:CR_03160W_A:RPS27:RPS20	55:463:42274:31087:42254:6450:71035:16567:2109:30490:30846:30488:2181:6412:48025:6606:479:42273:6407:956:448:2000640:447:462:56:470:469:466:28:34428:6364:45903:461:1900153:31591:35690:71456
462	maturation of SSU-rRNA from tricistronic rRNA transcript (SSU-rRNA, 5.8S rRNA, LSU-rRNA)	11 out of 139 genes, 7.9%	91 out of 6473 background genes, 1.4%	0.00135	0.00%	RPS21B:RPS16A:RPS1:RPS14B:RPS23A:RPS9B:SOF1:C5_01540W_A:RPS18:RPS27:RPS20	42274:6450:6412:6606:479:6407:2000640:447:462:28:45903:461:71456
71428	rRNA-containing ribonucleoprotein complex export from nucleus	8 out of 139 genes, 5.8%	54 out of 6473 background genes, 0.8%	0.00690	0.00%	RPS26A:C2_05750W_A:RPS10:MRT4:RPS28B:RPS18:RPS3:NMD3	55:463:30490:6412:42273:6407:956:447:56:469:42255:28:6364:1900153:35690
34660	ncRNA metabolic process	21 out of 139 genes, 15.1%	372 out of 6473 background genes, 5.7%	0.01578	0.15%	RPS21B:RPS16A:RPS1:C1_05720W_A:RPS14B:RPS23A:C1_06800W_A:RPS9B:RPL17B:C2_05750W_A:SOF1:RPL35:RPL30:UBI3:C5_01540W_A:MRT4:RPS28B:RPS18:CR_03160W_A:RPS27:RPS20	55:463:42274:31087:42254:6450:71035:16567:2109:30490:30846:30488:2181:6412:48025:6606:479:42273:6407:956:448:2000640:447:462:56:470:469:466:28:34428:6364:45903:461:1900153:31591:35690:71456
70925	organelle assembly	11 out of 139 genes, 7.9%	123 out of 6473 background genes, 1.9%	0.02459	0.19%	RPL10:RPL6:RPS14B:RPS17B:RPS26A:RPL12:UBI3:C5_01540W_A:RPS28B:RPL5:RPS27	30447:27:42254:16567:2109:30490:9267:2181:6412:479:6407:36170:462:71216:56:469:36180:42255:28:6415:1900153
22618	ribonucleoprotein complex assembly	11 out of 139 genes, 7.9%	130 out of 6473 background genes, 2.0%	0.04081	0.28%	RPL10:RPL6:RPS14B:RPS17B:RPS26A:RPL12:UBI3:C5_01540W_A:RPS28B:RPL5:RPS27	30447:27:42254:16567:2109:30490:9267:2181:6412:479:6407:36170:462:71216:56:469:36180:42255:28:6415:1900153
6396	RNA processing	22 out of 139 genes, 15.8%	443 out of 6473 background genes, 6.8%	0.06894	0.36%	RPS21B:RPS16A:RPS1:C1_05720W_A:RPS14B:RPS23A:C1_06800W_A:C1_12610W_A:RPS9B:RPL17B:C2_05750W_A:SOF1:RPL35:RPL30:UBI3:C5_01540W_A:MRT4:RPS28B:RPS18:CR_03160W_A:RPS27:RPS20	55:463:42274:31087:42254:6450:71035:16567:2109:30490:30846:30488:2181:6412:48025:6606:479:42273:6407:956:448:2000640:447:462:56:6396:470:469:466:28:34428:6364:45903:461:1900153:31591:35690:71456
71826	ribonucleoprotein complex subunit organization	11 out of 139 genes, 7.9%	139 out of 6473 background genes, 2.1%	0.07440	0.40%	RPL10:RPL6:RPS14B:RPS17B:RPS26A:RPL12:UBI3:C5_01540W_A:RPS28B:RPL5:RPS27	30447:27:42254:16567:2109:30490:9267:2181:6412:479:6407:36170:462:71216:56:469:36180:42255:28:6415:1900153
2181	cytoplasmic translation	13 out of 139 genes, 9.4%	189 out of 6473 background genes, 2.9%	0.07941	0.61%	C1_02330C_A:RPL6:C1_05720W_A:RPL29:RPL2:RPL39:RPL17B:C2_05410W_A:RPL9B:RPP2B:C4_04390W_A:RPL15A:RPP2A	27:30447:463:6450:9267:2181:6412:42273:36170:448:16236:71216:470:36180:6414:45860:35690
97064	ncRNA export from nucleus	5 out of 139 genes, 3.6%	26 out of 6473 background genes, 0.4%	0.08025	0.64%	RPS26A:RPS10:RPS28B:RPS18:RPS3	30490:6412:6407:447:56:469:42255:28:1900153

## Sheet: decrease BP 40 mM AA
Supplemental table 3: GO enrichment in biological process (BP) from proteins less abundant after treatment with 40 mM acetic acid (AA)
GOID	GO_term	Cluster frequency	Background frequency	Corrected P-value	False discovery rate	Gene(s) annotated to the term	Directly Annotated GOID List
9987	cellular process	478 out of 580 genes, 82.4%	3943 out of 6473 background genes, 60.9%	2.14e-28	0.00%	CCT8:LEU4:C1_00210C_A:PHR2:NAA25:UBP6:TTR1:C1_00520W_A:TUF1:TUB2:ROT1:SIN3:C1_01300W_A:DUT1:TIF:LSC1:UGA2:CYS4:ABP140:AGE3:C1_02320C_A:GSC1:C1_02430C_A:SNZ1:HOM6:C1_02760W_A:TIF34:LYS2:YKT6:GOR1:GGA2:ECM33:CDC12:RLI1:TPS2:STR2:C1_03790C_A:BNI4:CSH1:ERB1:HTA2:CDC3:C1_04230W_A:ACS2:ESS1:URA6:PIL1:C1_04790W_A:C1_04970W_A:CUE5:RPT1:RIB4:PRC3:C1_05780W_A:ARC35:GLT1:C1_06590C_A:CAT1:PGA63:SUI2:CCS1:YPD…	97010:6261:70485:32889:30042:5979:6535:1900443:6043:33215:30447:463:7004:48311:6116:722:42766:42254:6531:30174:45899:742:1990236:16320:45048:6541:45819:44774:71285:2001209:45732:35719:917:51987:51260:6071:6003:31929:15671:61163:706:7127:6351:10898:43577:34517:30001:35863:31571:6425:6616:60303:10570:2188:96:31064:98789:97237:70783:10603:10390:1905168:80182:10571:9405:30518:51083:70966:288:1990355:…
8652	cellular amino acid biosynthetic process	53 out of 580 genes, 9.1%	106 out of 6473 background genes, 1.6%	4.40e-25	0.00%	LEU4:CYS4:SNZ1:HOM6:LYS2:GLT1:SAM4:ARO7:C1_11610C_A:TRP3:ARO8:C2_00390C_A:MXR1:ARO3:HOM2:BAT21:LYS22:IDP1:ECM17:ILV1:LEU42:ILV2:ALT1:LYS9:PRO2:HIS4:MET15:HIS5:ILV6:CPA1:LYS4:ARG8:LYS1:HOM3:TRP5:CBF1:TRP4:THR1:THR4:HIS1:ILV3:SHM2:ARG4:HIS7:C7_04210C_A:LEU1:ARG1:CPA2:LYS12:TRP2:CYS3:TRX1:PRO1	6535:30447:6531:34517:1990355:42450:6523:6543:19346:46417:7059:44030:19264:9092:6207:55114:80058:6592:61432:9086:70409:71269:9098:6571:1900409:19284:70791:71459:9085:44182:19676:6561:34599:6730:19878:9088:70814:9090:44406:34508:71266:97054:1900478:9094:9099:105:9089:9097:19343:19280:9082:6662:7155:6537:9303:61427:6526:50667:9083:45454:19379:9074:42744:19477:1900375:36267:1900429:6524:6890:6567:11…
1901607	alpha-amino acid biosynthetic process	49 out of 580 genes, 8.4%	94 out of 6473 background genes, 1.5%	4.37e-24	0.00%	LEU4:CYS4:SNZ1:HOM6:LYS2:GLT1:SAM4:ARO7:C1_11610C_A:TRP3:ARO8:C2_00390C_A:MXR1:HOM2:BAT21:LYS22:IDP1:ILV1:LEU42:ILV2:ALT1:LYS9:PRO2:HIS4:MET15:HIS5:CPA1:LYS4:ARG8:LYS1:HOM3:TRP5:CBF1:TRP4:THR1:THR4:HIS1:SHM2:ARG4:HIS7:C7_04210C_A:LEU1:ARG1:CPA2:LYS12:TRP2:CYS3:TRX1:PRO1	6535:30447:6531:34517:1990355:42450:6523:6543:19346:46417:7059:44030:19264:9092:6207:55114:80058:6592:61432:9086:70409:71269:9098:6571:1900409:19284:70791:71459:9085:44182:19676:6561:34599:6730:19878:9088:70814:9090:44406:34508:71266:97054:1900478:9094:9099:105:9089:9097:19343:19280:6662:7155:6537:9303:61427:6526:50667:9083:45454:19379:9074:42744:19477:1900375:36267:1900429:6524:6890:6567:11:8615…
6520	cellular amino acid metabolic process	71 out of 580 genes, 12.2%	194 out of 6473 background genes, 3.0%	6.85e-24	0.00%	LEU4:UGA2:CYS4:SNZ1:HOM6:LYS2:STR2:GLT1:SAM4:ARO7:C1_11610C_A:GAD1:TRP3:MET3:ARO8:C2_00390C_A:MXR1:ARO3:HOM2:UGA1:BAT21:LYS22:IDP1:ECM17:ILV1:VAS1:LEU42:ILV2:C3_03470W_A:ALT1:BAT22:LYS9:PRO2:HIS4:MET15:HIS5:ILV6:CPA1:LYS4:ARG8:LYS1:HOM3:TRP5:CBF1:TRP4:MET14:IFG3:THR1:THR4:HIS1:ILV3:HTS1:C6_00210W_A:GCV1:SHM2:GLN4:GUS1:ARG4:HIS7:C7_04210C_A:LEU1:ARG1:CPA2:LYS12:TRP2:CDC60:ARO10:URA2:CYS3:TRX1:PRO1	6535:30447:6531:6541:34517:6425:96:1990355:42450:6523:6543:6427:19346:46417:7059:44030:19264:9092:10134:6207:55114:80058:6536:6592:61432:9086:70409:9081:71269:9098:951:6571:1900409:19284:70791:71459:9085:44182:19676:6561:34599:6730:19878:9088:6538:70814:9090:44406:34508:9450:71266:97054:1900478:9094:9099:105:9089:6429:9097:19343:19280:9082:6662:7155:1902114:950:6537:9303:6540:61427:6526:50667:320…
1901605	alpha-amino acid metabolic process	57 out of 580 genes, 9.8%	130 out of 6473 background genes, 2.0%	2.14e-23	0.00%	LEU4:CYS4:SNZ1:HOM6:LYS2:STR2:GLT1:SAM4:ARO7:C1_11610C_A:GAD1:TRP3:ARO8:C2_00390C_A:MXR1:HOM2:UGA1:BAT21:LYS22:IDP1:ILV1:LEU42:ILV2:C3_03470W_A:ALT1:LYS9:PRO2:HIS4:MET15:HIS5:CPA1:LYS4:ARG8:LYS1:HOM3:TRP5:CBF1:TRP4:IFG3:THR1:THR4:HIS1:GCV1:SHM2:ARG4:HIS7:C7_04210C_A:LEU1:ARG1:CPA2:LYS12:TRP2:ARO10:URA2:CYS3:TRX1:PRO1	6535:30447:6531:6541:34517:1990355:42450:6523:6543:19346:46417:7059:44030:19264:9092:6207:55114:80058:6536:6592:61432:9086:70409:71269:9098:951:6571:1900409:19284:70791:71459:9085:44182:19676:6561:34599:6730:19878:9088:6538:70814:9090:44406:34508:9450:71266:97054:1900478:9094:9099:105:9089:9097:19343:19280:6662:7155:1902114:950:6537:9303:6540:61427:6526:50667:9083:45454:19379:9074:42744:19477:656…
44281	small molecule metabolic process	132 out of 580 genes, 22.8%	597 out of 6473 background genes, 9.2%	7.51e-22	0.00%	LEU4:DUT1:LSC1:UGA2:CYS4:C1_02320C_A:SNZ1:HOM6:LYS2:GOR1:STR2:ACS2:URA6:RIB4:GLT1:ADE4:SAM4:ENO1:ADE12:MLS1:SMT3:ARO7:C1_11610C_A:GAD1:TRP3:OSM2:MET3:ARO8:C2_00390C_A:MXR1:ARO3:HOM2:RNR21:RNR1:HOG1:C2_03360W_A:UGA1:BAT21:LYS22:CDC21:PEX6:CDC19:IDP1:ECM17:ILV1:VAS1:ARA1:LEU42:GPD1:MDH1-3:RHR2:C3_00640W_A:FOX2:TFP1:POX1-3:ERG6:CAP1:ILV2:GLX3:C3_03470W_A:ALT1:ATF1:BAT22:LYS9:TDH3:PRO2:GCY1:HIS4:MET1…	70485:32889:6535:1900443:30447:6116:6531:6541:6071:6003:34517:35863:6425:96:9405:1990355:6631:44416:15937:42450:1903715:6221:1900835:30437:36168:6523:36091:46685:6097:6021:6543:61408:6084:6427:1900560:19346:46417:1900432:15886:1903643:46294:2000134:7059:44030:19264:46456:36170:9092:6235:10134:6099:15986:71852:6207:55114:50821:80058:31505:6072:6536:6592:61432:9086:1302:70409:9081:16925:71269:9098:…
19752	carboxylic acid metabolic process	95 out of 580 genes, 16.4%	347 out of 6473 background genes, 5.4%	8.44e-22	0.00%	LEU4:UGA2:CYS4:SNZ1:HOM6:LYS2:GOR1:STR2:ACS2:GLT1:SAM4:ENO1:ADE12:MLS1:ARO7:C1_11610C_A:GAD1:TRP3:MET3:ARO8:C2_00390C_A:MXR1:ARO3:HOM2:UGA1:BAT21:LYS22:PEX6:CDC19:IDP1:ECM17:ILV1:VAS1:ARA1:LEU42:MDH1-3:C3_00640W_A:FOX2:POX1-3:ILV2:GLX3:C3_03470W_A:ALT1:BAT22:LYS9:TDH3:PRO2:HIS4:MET15:HIS5:ILV6:CPA1:FBA1:PYC2:LYS4:SCS7:ARG8:LYS1:HOM3:TRP5:CBF1:TRP4:MET14:IFG3:THR1:SPE2:THR4:GRP2:HIS1:ILV3:HTS1:C6_…	32889:6535:30447:6531:6541:34517:6425:96:9405:1990355:6631:44416:42450:6523:6097:6543:6427:19346:46417:15886:7059:44030:19264:46456:36170:9092:10134:6099:6207:71852:55114:80058:6536:6592:61432:9086:1302:70409:9081:71269:9098:9438:951:6571:1900409:6006:19284:48315:70791:71459:9085:8295:44182:19676:6561:34599:6730:19878:9088:6915:6085:19752:6538:9436:71276:70814:9090:6096:44262:44406:34508:9450:712…
43436	oxoacid metabolic process	95 out of 580 genes, 16.4%	359 out of 6473 background genes, 5.5%	1.36e-20	0.00%	LEU4:UGA2:CYS4:SNZ1:HOM6:LYS2:GOR1:STR2:ACS2:GLT1:SAM4:ENO1:ADE12:MLS1:ARO7:C1_11610C_A:GAD1:TRP3:MET3:ARO8:C2_00390C_A:MXR1:ARO3:HOM2:UGA1:BAT21:LYS22:PEX6:CDC19:IDP1:ECM17:ILV1:VAS1:ARA1:LEU42:MDH1-3:C3_00640W_A:FOX2:POX1-3:ILV2:GLX3:C3_03470W_A:ALT1:BAT22:LYS9:TDH3:PRO2:HIS4:MET15:HIS5:ILV6:CPA1:FBA1:PYC2:LYS4:SCS7:ARG8:LYS1:HOM3:TRP5:CBF1:TRP4:MET14:IFG3:THR1:SPE2:THR4:GRP2:HIS1:ILV3:HTS1:C6_…	32889:6535:30447:6531:6541:34517:6425:96:9405:1990355:6631:44416:42450:6523:6097:6543:6427:19346:46417:15886:7059:44030:19264:46456:36170:9092:10134:6099:6207:71852:55114:80058:6536:6592:61432:9086:1302:70409:9081:71269:9098:9438:951:6571:1900409:6006:19284:48315:70791:71459:9085:8295:44182:19676:6561:34599:6730:19878:9088:6915:6085:19752:6538:9436:71276:70814:9090:6096:44262:44406:34508:9450:712…
6082	organic acid metabolic process	95 out of 580 genes, 16.4%	360 out of 6473 background genes, 5.6%	1.70e-20	0.00%	LEU4:UGA2:CYS4:SNZ1:HOM6:LYS2:GOR1:STR2:ACS2:GLT1:SAM4:ENO1:ADE12:MLS1:ARO7:C1_11610C_A:GAD1:TRP3:MET3:ARO8:C2_00390C_A:MXR1:ARO3:HOM2:UGA1:BAT21:LYS22:PEX6:CDC19:IDP1:ECM17:ILV1:VAS1:ARA1:LEU42:MDH1-3:C3_00640W_A:FOX2:POX1-3:ILV2:GLX3:C3_03470W_A:ALT1:BAT22:LYS9:TDH3:PRO2:HIS4:MET15:HIS5:ILV6:CPA1:FBA1:PYC2:LYS4:SCS7:ARG8:LYS1:HOM3:TRP5:CBF1:TRP4:MET14:IFG3:THR1:SPE2:THR4:GRP2:HIS1:ILV3:HTS1:C6_…	32889:6535:30447:6531:6541:34517:6425:96:9405:1990355:6631:44416:42450:6523:6097:6543:6427:19346:46417:15886:7059:44030:19264:46456:36170:9092:10134:6099:6207:71852:55114:80058:6536:6592:61432:9086:1302:70409:9081:71269:9098:9438:951:6571:1900409:6006:19284:48315:70791:71459:9085:8295:44182:19676:6561:34599:6730:19878:9088:6915:6085:19752:6538:9436:71276:70814:9090:6096:44262:44406:34508:9450:712…
44283	small molecule biosynthetic process	78 out of 580 genes, 13.4%	278 out of 6473 background genes, 4.3%	4.82e-18	0.00%	LEU4:DUT1:CYS4:SNZ1:HOM6:LYS2:RIB4:GLT1:SAM4:ENO1:ARO7:C1_11610C_A:TRP3:ARO8:C2_00390C_A:MXR1:ARO3:HOM2:HOG1:BAT21:LYS22:IDP1:ECM17:ILV1:LEU42:GPD1:RHR2:ERG6:CAP1:ILV2:ALT1:LYS9:PRO2:HIS4:MET15:HIS5:ILV6:CPA1:FBA1:NCP1:PYC2:LYS4:SCS7:ARG8:LYS1:HOM3:TRP5:CBF1:TRP4:THR1:SPE2:C5_01940W_A:THR4:HIS1:ILV3:PGK1:SHM2:ERG5:ARG4:HIS7:C7_04210C_A:MIS12:POT1:LEU1:ARG1:ACC1:CPA2:LYS12:TRP2:RIB1:PGI1:ARO10:CYS…	32889:6535:1900443:30447:6116:6531:6071:34517:35863:9405:1990355:44416:42450:1903715:1900835:30437:36168:6523:36091:46685:6021:6543:61408:6084:19346:46417:1900432:1903643:2000134:7059:44030:19264:46456:36170:9092:6207:71852:55114:50821:80058:31505:6072:6592:61432:9086:70409:71269:9098:951:36184:6571:1900409:19284:48315:70791:71459:1990611:1900760:9085:8295:44182:19676:6561:42307:34599:1900380:673…
8152	metabolic process	389 out of 580 genes, 67.1%	3145 out of 6473 background genes, 48.6%	7.74e-18	0.00%	CCT8:LEU4:PHR2:NAA25:UBP6:TTR1:C1_00520W_A:TUF1:ROT1:SIN3:C1_01300W_A:DUT1:TIF:LSC1:UGA2:CYS4:ABP140:C1_02320C_A:GSC1:C1_02430C_A:SNZ1:HOM6:TIF34:LYS2:GOR1:GGA2:EHD3:RLI1:TPS2:STR2:BNI4:ERB1:HTA2:C1_04230W_A:ACS2:ESS1:URA6:IFE1:C1_04790W_A:C1_04970W_A:C1_05160C_A:CUE5:RPT1:RIB4:PRC3:C1_05780W_A:GLT1:C1_06590C_A:CAT1:SUI2:CCS1:SKP1:VRG4:ADE4:C1_08180C_A:MED15:DIP2:TKL1:SAM4:ENO1:TCP1:SEC24:C1_0904…	97010:6261:70485:32889:5979:6535:1900443:6043:33215:30447:463:7004:6116:722:42254:6531:30174:45899:742:16320:6541:45819:71285:2001209:45732:35719:917:51260:6071:6003:15671:61163:706:7127:6351:10898:34517:30001:35863:31571:6425:60303:10570:2188:96:31064:98789:97237:70783:10603:10390:1905168:80182:10571:9405:30518:51083:70966:288:1990355:70887:2000220:6631:44416:15937:70903:447:1315:18026:480:6303:…
16053	drug metabolic process	58 out of 580 genes, 10.0%	172 out of 6473 background genes, 2.7%	5.55e-17	0.00%	LEU4:CYS4:SNZ1:HOM6:LYS2:GLT1:SAM4:ARO7:C1_11610C_A:TRP3:ARO8:C2_00390C_A:MXR1:ARO3:HOM2:BAT21:LYS22:IDP1:ECM17:ILV1:LEU42:ILV2:ALT1:LYS9:PRO2:HIS4:MET15:HIS5:ILV6:CPA1:LYS4:SCS7:ARG8:LYS1:HOM3:TRP5:CBF1:TRP4:THR1:SPE2:THR4:HIS1:ILV3:SHM2:ARG4:HIS7:C7_04210C_A:MIS12:POT1:LEU1:ARG1:ACC1:CPA2:LYS12:TRP2:CYS3:TRX1:PRO1	6535:30447:6531:34517:1990355:42450:6523:6543:19346:46417:7059:44030:19264:46456:9092:6207:55114:80058:6592:61432:9086:70409:71269:9098:6571:1900409:19284:70791:71459:9085:8295:44182:19676:6561:34599:6730:19878:9088:70814:9090:44406:34508:71266:6675:97054:6597:1900478:9094:9099:105:6633:9089:9097:19343:19280:9082:6662:7155:6537:9303:61427:6526:9396:50667:9083:45454:19379:9074:42744:19477:6606:190…
46394	carboxylic acid biosynthetic process	58 out of 580 genes, 10.0%	172 out of 6473 background genes, 2.7%	5.55e-17	0.00%	LEU4:CYS4:SNZ1:HOM6:LYS2:GLT1:SAM4:ARO7:C1_11610C_A:TRP3:ARO8:C2_00390C_A:MXR1:ARO3:HOM2:BAT21:LYS22:IDP1:ECM17:ILV1:LEU42:ILV2:ALT1:LYS9:PRO2:HIS4:MET15:HIS5:ILV6:CPA1:LYS4:SCS7:ARG8:LYS1:HOM3:TRP5:CBF1:TRP4:THR1:SPE2:THR4:HIS1:ILV3:SHM2:ARG4:HIS7:C7_04210C_A:MIS12:POT1:LEU1:ARG1:ACC1:CPA2:LYS12:TRP2:CYS3:TRX1:PRO1	6535:30447:6531:34517:1990355:42450:6523:6543:19346:46417:7059:44030:19264:46456:9092:6207:55114:80058:6592:61432:9086:70409:71269:9098:6571:1900409:19284:70791:71459:9085:8295:44182:19676:6561:34599:6730:19878:9088:70814:9090:44406:34508:71266:6675:97054:6597:1900478:9094:9099:105:6633:9089:9097:19343:19280:9082:6662:7155:6537:9303:61427:6526:9396:50667:9083:45454:19379:9074:42744:19477:6606:190…
44237	cellular metabolic process	347 out of 580 genes, 59.8%	2833 out of 6473 background genes, 43.8%	5.57e-13	0.00%	CCT8:LEU4:PHR2:NAA25:UBP6:TTR1:C1_00520W_A:TUF1:ROT1:SIN3:C1_01300W_A:DUT1:TIF:LSC1:UGA2:CYS4:ABP140:C1_02320C_A:GSC1:C1_02430C_A:SNZ1:HOM6:TIF34:LYS2:GOR1:GGA2:RLI1:TPS2:STR2:BNI4:ERB1:HTA2:C1_04230W_A:ACS2:ESS1:URA6:C1_04790W_A:C1_04970W_A:CUE5:RPT1:RIB4:PRC3:C1_05780W_A:GLT1:C1_06590C_A:CAT1:SUI2:CCS1:SKP1:VRG4:ADE4:C1_08180C_A:MED15:DIP2:TKL1:SAM4:ENO1:TCP1:SEC24:C1_09040C_A:ADE12:C1_09670C_A…	97010:6261:70485:32889:5979:6535:1900443:30447:463:7004:6116:722:42254:6531:30174:45899:742:16320:6541:45819:71285:2001209:45732:35719:917:51260:6071:6003:15671:61163:706:7127:6351:10898:34517:30001:35863:31571:6425:60303:10570:2188:96:31064:98789:97237:70783:10603:10390:1905168:80182:10571:9405:30518:51083:70966:288:1990355:70887:2000220:6631:44416:15937:70903:447:1315:18026:480:6303:2000059:190…
71704	organic substance metabolic process	342 out of 580 genes, 59.0%	2815 out of 6473 background genes, 43.5%	6.02e-12	0.00%	CCT8:LEU4:PHR2:NAA25:UBP6:TTR1:TUF1:ROT1:SIN3:C1_01300W_A:DUT1:TIF:LSC1:UGA2:CYS4:ABP140:C1_02320C_A:GSC1:C1_02430C_A:SNZ1:HOM6:TIF34:LYS2:GOR1:GGA2:RLI1:TPS2:STR2:BNI4:ERB1:HTA2:C1_04230W_A:ACS2:ESS1:URA6:C1_04790W_A:C1_04970W_A:CUE5:RPT1:RIB4:PRC3:C1_05780W_A:GLT1:C1_06590C_A:SUI2:CCS1:SKP1:VRG4:ADE4:MED15:DIP2:TKL1:SAM4:ENO1:TCP1:C1_09040C_A:ADE12:C1_09670C_A:MLS1:CBK1:CDC48:SMT3:NEP1:ARO7:C1_…	97010:6261:70485:32889:5979:6535:1900443:6043:30447:463:7004:6116:722:42254:6531:30174:45899:16320:6541:45819:71285:2001209:45732:35719:917:51260:6071:6003:61163:706:7127:6351:10898:34517:30001:35863:31571:6425:60303:10570:2188:96:31064:98789:97237:70783:10603:10390:1905168:80182:10571:9405:30518:51083:70966:288:1990355:70887:2000220:6631:44416:15937:70903:447:18026:480:6303:2000059:1902845:42450…
1901564	organonitrogen compound metabolic process	225 out of 580 genes, 38.8%	1648 out of 6473 background genes, 25.5%	1.58e-10	0.00%	CCT8:LEU4:NAA25:UBP6:TTR1:TUF1:ROT1:SIN3:C1_01300W_A:DUT1:TIF:LSC1:UGA2:CYS4:C1_02430C_A:SNZ1:HOM6:TIF34:LYS2:GGA2:RLI1:STR2:BNI4:C1_04230W_A:ACS2:ESS1:URA6:C1_04970W_A:CUE5:RPT1:RIB4:PRC3:GLT1:SUI2:CCS1:SKP1:VRG4:ADE4:SAM4:ENO1:TCP1:C1_09040C_A:ADE12:CBK1:CDC48:SMT3:ARO7:C1_11610C_A:GAD1:TRP3:C1_13060C_A:OSM2:ACT1:AGM1:MET3:ARO8:RFA1:C2_00390C_A:C2_00600C_A:MXR1:BCY1:REG1:C2_01320W_A:CDC55:ARO3:…	97010:32889:5979:6535:1900443:30447:7004:722:6531:30174:45899:16320:6541:45819:71285:45732:35719:917:51260:706:10898:34517:30001:35863:31571:6425:60303:10570:2188:96:31064:70783:10603:10390:1905168:80182:10571:9405:51083:288:1990355:70887:44416:15937:18026:6303:2000059:1902845:42450:1903715:5991:6031:45875:6221:60237:30437:43486:36168:6457:1990113:1:51447:6523:31031:71432:36091:46685:45184:16485:…
9066	aspartate family amino acid metabolic process	23 out of 580 genes, 4.0%	45 out of 6473 background genes, 0.7%	6.34e-10	0.00%	CYS4:HOM6:LYS2:SAM4:C1_11610C_A:ARO8:C2_00390C_A:MXR1:HOM2:LYS22:ILV1:LYS9:MET15:LYS4:LYS1:HOM3:CBF1:THR1:THR4:LYS12:ARO10:CYS3:TRX1	6535:30447:6531:1990355:19346:7059:44030:9092:55114:80058:61432:9086:71269:951:6571:1900409:19284:71459:9085:44182:34599:19878:9088:70814:9090:34508:71266:1900478:9094:9099:9089:9097:19343:19280:6662:950:9303:61427:50667:45454:19379:9074:42744:19477:6569:1900375:1900429:6890:6567:11:7089:9073:103:6888:34614:6338:6559:42144:6552:949
9067	aspartate family amino acid biosynthetic process	21 out of 580 genes, 3.6%	38 out of 6473 background genes, 0.6%	9.13e-10	0.00%	CYS4:HOM6:LYS2:SAM4:C1_11610C_A:ARO8:C2_00390C_A:MXR1:HOM2:LYS22:LYS9:MET15:LYS4:LYS1:HOM3:CBF1:THR1:THR4:LYS12:CYS3:TRX1	6535:30447:6531:1990355:19346:7059:44030:9092:55114:80058:61432:9086:71269:6571:1900409:19284:71459:9085:44182:34599:19878:9088:70814:9090:34508:71266:1900478:9094:9089:9097:19343:19280:6662:9303:61427:50667:45454:19379:9074:42744:19477:1900375:1900429:6890:11:7089:9073:103:6888:34614:6338:42144:949
43254	regulation of protein complex assembly	32 out of 580 genes, 5.5%	89 out of 6473 background genes, 1.4%	2.94e-09	0.00%	ESS1:RPT1:ARC35:SKP1:PFY1:DAD1:BCY1:SLA1:POB3:NCB2:PR26:PAN1:ARP3:RPT6:HTA3:C4_01950W_A:ABP1:MYO5:SEC23:CDC68:RPT5:ARC18:SAR1:SAC6:CRN1:ARC19:CR_01180W_A:CR_03520C_A:RPT4:ARC40:ARC15:ARP2	6261:30042:5979:30447:45899:45732:51987:31064:10603:80182:9405:2000059:36187:5991:43486:6457:36168:1:51447:1902404:43618:61408:7052:413:2000749:10458:36170:101026:46907:61641:31505:31116:43433:51382:7096:35307:48315:46827:6511:34599:34314:34613:61406:2000766:30433:9306:42752:1900444:2000812:16050:1904530:70651:8104:122:281:51654:7015:6468:7035:2000480:36166:19933:7006:147:1901407:32258:7120:6886:…
51716	cellular response to stimulus	175 out of 580 genes, 30.2%	1216 out of 6473 background genes, 18.8%	4.49e-09	0.00%	CCT8:LEU4:PHR2:TTR1:TUB2:SIN3:AGE3:GSC1:C1_02760W_A:TIF34:YKT6:ECM33:TPS2:BNI4:ERB1:HTA2:ESS1:C1_05780W_A:ARC35:CAT1:SUI2:CCS1:YPD1:DIP2:ENO1:ADE12:C1_09670C_A:CBK1:CDC48:C1_11120C_A:SMT3:CTA3:GAD1:C1_11860W_A:KEM1:HSP70:ACT1:GDI1:NDT80:RFA1:MXR1:BCY1:REG1:SPT5:CDC55:C2_02000W_A:POB3:NCB2:EBP7:RNR1:HOG1:HSP78:SDS22:RHO3:CDC19:RFC1:CDC46:GRE2:PST1:C2_07070W_A:RFA2:RCK2:ARP3:APR1:KRE30:C2_08160C_A:…	6261:70485:32889:30042:5979:1900443:6043:33215:30447:7004:48311:6116:722:30174:45899:16320:45048:45819:71285:2001209:35719:917:51260:6071:31929:15671:706:7127:10898:43577:34517:30001:31571:60303:6616:10570:2188:31064:98789:97237:10603:10390:1905168:80182:10571:9405:30518:51083:70966:1990355:70887:2000220:44416:45117:447:1900231:1315:480:6303:1990809:2000059:1902845:36187:1903715:5991:6031:45875:1…
70887	cellular response to chemical stimulus	106 out of 580 genes, 18.3%	615 out of 6473 background genes, 9.5%	8.43e-09	0.00%	CCT8:LEU4:TTR1:TUB2:AGE3:GSC1:C1_02760W_A:TIF34:TPS2:ERB1:C1_05780W_A:ARC35:CAT1:CCS1:DIP2:ADE12:CBK1:CDC48:CTA3:GAD1:C1_11860W_A:KEM1:ACT1:NDT80:MXR1:C2_02000W_A:NCB2:EBP7:HOG1:GRE2:PST1:C2_07070W_A:RCK2:ARP3:KRE30:PST2:UTP15:DDR48:SGT1:C2_10120W_A:CMK2:DOT5:TFP1:ERG6:CAP1:GFA1:CCP1:GLX3:C3_03470W_A:ALT1:KRE9:NOP14:MCA1:CDR1:YCK2:CRZ1:SSN6:GCY1:RLP24:AHP1:GRX3:SAS10:GST2:NCP1:C4_05010W_A:CBF1:RP…	70485:30042:1900443:33215:30447:48311:16320:45048:71285:35719:51260:31929:15671:43577:34517:30001:60303:10570:2188:97237:9405:30518:70966:1990355:70887:2000220:45117:447:1900231:1315:480:36187:1903715:6031:1900835:60237:30437:43486:36168:6457:1:6523:32880:36091:46685:98863:43624:5992:43618:16458:45861:1900182:36178:1900439:1900445:6913:61408:6084:71280:7052:2001020:30010:43144:45892:32185:36244:1…
31334	positive regulation of protein complex assembly	22 out of 580 genes, 3.8%	46 out of 6473 background genes, 0.7%	1.18e-08	0.00%	ESS1:RPT1:ARC35:DAD1:POB3:PR26:PAN1:ARP3:RPT6:C4_01950W_A:ABP1:MYO5:CDC68:RPT5:ARC18:CRN1:ARC19:CR_01180W_A:RPT4:ARC40:ARC15:ARP2	6261:30447:45899:45732:51987:31064:80182:9405:2000059:36187:6457:36168:1:1902404:7052:413:2000749:36170:61641:31505:31116:43433:35307:6511:34314:34613:30433:70651:122:281:51654:7015:36166:147:1901407:32258:7120:6289:44117:9826:2000601:31939:8608:51666:226:30466:32784:9651:71963:110055:34316:6369:30041:51016:30476:9847:43161:52032:9267:1902801:51091:6898:7017:34724:7121:6334:30702:7346:70682:44379…
50896	response to stimulus	192 out of 580 genes, 33.1%	1395 out of 6473 background genes, 21.6%	1.71e-08	0.00%	CCT8:LEU4:PHR2:TTR1:TUB2:SIN3:AGE3:GSC1:C1_02760W_A:TIF34:YKT6:ECM33:TPS2:BNI4:ERB1:HTA2:ESS1:PIL1:C1_05780W_A:ARC35:CAT1:SUI2:CCS1:YPD1:DIP2:ENO1:ADE12:C1_09670C_A:CBK1:CDC48:C1_11120C_A:SMT3:CTA3:GAD1:C1_11860W_A:KEM1:HSP70:ACT1:GDI1:NDT80:RFA1:MXR1:BCY1:REG1:SPT5:CDC55:C2_02000W_A:POB3:NCB2:EBP7:RNR1:HOG1:HSP78:SDS22:URE2:RHO3:CDC19:RFC1:CDC46:GRE2:LSP1:PST1:C2_07070W_A:RFA2:RCK2:C2_07290W_A:A…	6261:70485:32889:30042:5979:1900443:6043:33215:30447:7004:48311:6116:722:30174:45899:16320:45048:45819:71285:2001209:35719:917:51260:6071:31929:15671:706:7127:10898:43577:34517:30001:31571:60303:6616:10570:2188:31064:98789:97237:10603:10390:1905168:80182:10571:9405:30518:51083:70966:1990355:70887:2000220:44416:45117:15937:447:1900231:1315:480:6303:1990809:2000059:1902845:36187:1903715:5991:6031:4…
71840	cellular component organization or biogenesis	224 out of 580 genes, 38.6%	1715 out of 6473 background genes, 26.5%	2.75e-08	0.00%	PHR2:NAA25:TUB2:ROT1:SIN3:ABP140:AGE3:GSC1:C1_02760W_A:YKT6:ECM33:CDC12:RLI1:TPS2:C1_03790C_A:BNI4:ERB1:HTA2:CDC3:ACS2:ESS1:PIL1:RPT1:C1_05780W_A:ARC35:C1_06590C_A:PGA63:SUI2:SKP1:PFY1:MED15:DIP2:SEC24:C1_09040C_A:CBK1:CDC48:C1_11150W_A:SMT3:NEP1:CTA3:C1_11860W_A:C1_12680W_A:C1_12760W_A:KEM1:ACT1:DAD1:AGM1:C1_14060W_A:C1_14080W_A:C1_14500C_A:MPP10:RFA1:C2_00600C_A:REG1:C2_01320W_A:DCW1:CDC55:SLA1…	97010:6261:30042:1900443:30447:463:7004:48311:6116:722:42766:42254:30174:45899:742:1990236:16320:45048:45819:71285:45732:35719:917:51987:51260:31929:61163:706:7127:6351:10898:43577:34517:31571:60303:10570:31064:97237:70783:10390:1905168:80182:10571:9405:30518:51083:70966:288:1990355:70887:2000220:6631:44416:45117:70903:447:1900231:480:6303:1990809:2000059:1902845:36187:1903715:30150:6031:45875:60…
96	sulfur amino acid metabolic process	19 out of 580 genes, 3.3%	36 out of 6473 background genes, 0.6%	3.62e-08	0.00%	CYS4:SNZ1:HOM6:STR2:SAM4:C1_11610C_A:MET3:C2_00390C_A:MXR1:HOM2:ECM17:MET15:HOM3:CBF1:MET14:C7_04210C_A:ARO10:CYS3:TRX1	6535:30447:6531:96:1990355:19346:7059:44030:10134:55114:80058:61432:9086:71269:951:1900409:19284:71459:44182:34599:9088:70814:9090:34508:71266:1900478:9089:9097:19343:19280:6662:950:9303:61427:50667:45454:19379:42744:6569:1900375:1900429:6890:11:8615:42823:7089:103:6888:97:34614:6338:6559:42144:6552:949
44238	primary metabolic process	312 out of 580 genes, 53.8%	2637 out of 6473 background genes, 40.7%	3.95e-08	0.00%	CCT8:LEU4:PHR2:NAA25:UBP6:TUF1:ROT1:SIN3:C1_01300W_A:DUT1:TIF:LSC1:UGA2:CYS4:ABP140:C1_02320C_A:GSC1:C1_02430C_A:SNZ1:HOM6:TIF34:LYS2:GGA2:RLI1:TPS2:STR2:ERB1:HTA2:C1_04230W_A:ACS2:ESS1:URA6:C1_04790W_A:C1_04970W_A:CUE5:RPT1:PRC3:C1_05780W_A:GLT1:C1_06590C_A:SUI2:CCS1:SKP1:VRG4:ADE4:MED15:DIP2:SAM4:ENO1:TCP1:C1_09040C_A:ADE12:C1_09670C_A:MLS1:CBK1:CDC48:SMT3:NEP1:ARO7:C1_11610C_A:GAD1:TRP3:C1_130…	97010:6261:32889:5979:6535:1900443:6043:30447:463:7004:6116:722:42254:6531:30174:45899:16320:6541:45819:71285:2001209:45732:35719:51260:6071:6003:61163:706:7127:6351:10898:34517:30001:35863:31571:6425:60303:10570:2188:96:31064:98789:97237:10603:10390:1905168:80182:10571:9405:30518:51083:70966:288:1990355:70887:2000220:6631:44416:15937:70903:447:18026:480:6303:2000059:1902845:42450:1903715:5991:60…
34599	cellular response to oxidative stress	39 out of 580 genes, 6.7%	140 out of 6473 background genes, 2.2%	9.63e-08	0.00%	TTR1:TPS2:C1_05780W_A:CAT1:CCS1:GAD1:ACT1:NDT80:MXR1:HOG1:GRE2:PST1:C2_07070W_A:RCK2:PST2:DDR48:CMK2:DOT5:TFP1:CAP1:CCP1:GLX3:C3_03470W_A:CDR1:GCY1:AHP1:GRX3:GST2:C6_00850W_A:SAC6:PRX1:C7_03350C_A:CR_01550C_A:YDJ1:YCP4:PST3:YHB1:ALO1:TRX1	70485:1900443:30447:71285:35719:15671:30001:60303:9405:1990355:45117:1900231:1315:1903715:1900835:30437:43486:36168:36091:46685:5992:36178:1900439:1900445:61408:71280:30010:45892:1900432:1903643:2000134:6309:10621:31065:36170:15986:55114:50821:80058:31505:70924:40020:42743:36003:36184:90464:1900409:44237:6281:48315:1990611:1900760:44182:42307:42843:71466:34599:60257:1900380:1902170:42180:60081:30…
44089	positive regulation of cellular component biogenesis	27 out of 580 genes, 4.7%	74 out of 6473 background genes, 1.1%	1.14e-07	0.00%	ESS1:RPT1:ARC35:PFY1:DAD1:CDC55:POB3:PR26:PAN1:RHO3:ARP3:RPT6:C4_01950W_A:ABP1:MYO5:CDC68:RPT5:ARC18:CRN1:ARC19:CR_01180W_A:RPT4:CDC28:ARC40:ARC15:YPT31:ARP2	6261:30447:45899:45819:45732:51987:706:10898:60303:10570:31064:1905168:80182:10571:9405:6303:2000059:1902845:36187:45875:6457:36168:1:51447:31031:1902404:1900182:51726:31536:6913:7052:413:2000749:30010:36170:46907:1990820:61641:18107:6892:31505:31116:10389:43433:1902889:35307:48315:1901319:6511:42307:10696:34314:34613:72435:30433:34498:42752:1902441:2000812:10568:1904530:70651:122:281:1903500:320…
30832	regulation of actin filament length	18 out of 580 genes, 3.1%	34 out of 6473 background genes, 0.5%	1.16e-07	0.00%	ARC35:PFY1:SLA1:PAN1:ARP3:C4_01950W_A:ABP1:MYO5:ARC18:SAC6:CRN1:ARC19:CR_01180W_A:CR_03520C_A:SRV2:ARC40:ARC15:ARP2	30042:30447:9405:36187:36168:1:1902404:36178:36244:30836:36170:46907:31505:7265:34599:34314:45761:2000812:1904530:281:51654:7015:36166:19933:147:32258:7120:42989:44117:9826:2000601:51014:51666:226:9651:90338:71963:110055:34316:30041:51016:30476:9847:52032:9267:32466:30448:6898:8154:1900442:7017:7121:36176:1900433:902:31138:755:44379:30036:34605:1903475:44855:2000813:71216:70649:44396:51211:36180:…
8064	regulation of actin polymerization or depolymerization	18 out of 580 genes, 3.1%	34 out of 6473 background genes, 0.5%	1.16e-07	0.00%	ARC35:PFY1:SLA1:PAN1:ARP3:C4_01950W_A:ABP1:MYO5:ARC18:SAC6:CRN1:ARC19:CR_01180W_A:CR_03520C_A:SRV2:ARC40:ARC15:ARP2	30042:30447:9405:36187:36168:1:1902404:36178:36244:30836:36170:46907:31505:7265:34599:34314:45761:2000812:1904530:281:51654:7015:36166:19933:147:32258:7120:42989:44117:9826:2000601:51014:51666:226:9651:90338:71963:110055:34316:30041:51016:30476:9847:52032:9267:32466:30448:6898:8154:1900442:7017:7121:36176:1900433:902:31138:755:44379:30036:34605:1903475:44855:2000813:71216:70649:44396:51211:36180:…
65008	regulation of biological quality	87 out of 580 genes, 15.0%	486 out of 6473 background genes, 7.5%	1.31e-07	0.00%	TTR1:TUB2:C1_01300W_A:UGA2:ARC35:GLT1:C1_06590C_A:CCS1:SKP1:PFY1:C1_09040C_A:CBK1:SMT3:KEM1:ACT1:RFA1:C2_00600C_A:SLA1:HOG1:PAN1:HSP78:SDS22:UGA1:URE2:RHO3:RFA2:ARP3:BLM3:VMA5:GPD1:DOT5:TFP1:C3_03470W_A:CDR1:YCK2:CRZ1:C3_05880C_A:C4_01950W_A:AHP1:GRX3:ZUO1:ABP1:SSZ1:MYO5:VMA8:OYE32:C4_06800W_A:BRE1:NAM7:C5_00560W_A:VPS1:GCD11:VPS4:CKS1:DNA2:FET34:C6_00850W_A:ARC18:GCV1:SAC6:SHM2:SPL1:C7_01700W_A:…	30042:1900443:33215:30447:7004:48311:6116:722:42766:30174:1990236:45819:71285:51260:15671:706:6351:10898:30001:31571:60303:10570:10390:1905168:10571:9405:30518:51083:1990355:44416:45117:70903:6303:1902845:36187:1903715:45875:60237:30437:43486:6457:36168:1:51447:31031:36091:46685:45184:98863:1902404:36178:1900445:51726:31536:6913:7052:1900560:70914:30010:43144:724:36244:1900432:1903643:2000134:190…
110053	regulation of actin filament organization	19 out of 580 genes, 3.3%	40 out of 6473 background genes, 0.6%	3.92e-07	0.00%	ARC35:PFY1:SLA1:PAN1:RHO3:ARP3:C4_01950W_A:ABP1:MYO5:ARC18:SAC6:CRN1:ARC19:CR_01180W_A:CR_03520C_A:SRV2:ARC40:ARC15:ARP2	30042:30447:9405:36187:36168:1:1902404:36178:6913:30010:36244:30836:36170:46907:31505:7265:34599:34314:45761:2000812:1904530:281:51654:7015:36166:19933:147:32258:7120:45921:6886:42989:44117:9826:2000601:51014:51666:226:9651:90338:71963:110055:34316:30041:51016:30476:9847:10590:52032:9267:32466:30448:6898:8154:1900442:7017:7165:30950:15031:7121:36176:1900433:902:31138:755:44379:30036:34605:1903475…
44087	regulation of cellular component biogenesis	41 out of 580 genes, 7.1%	160 out of 6473 background genes, 2.5%	5.29e-07	0.00%	ESS1:RPT1:ARC35:SKP1:PFY1:DAD1:BCY1:SPT5:CDC55:SLA1:POB3:NCB2:PR26:PAN1:RHO3:LSP1:ARP3:RPT6:HTA3:TPD3:C4_01950W_A:ABP1:MYO5:SEC23:CDC68:CBF1:RPT5:ARC18:SAR1:SAC6:CRN1:C7_02780W_A:ARC19:CR_01180W_A:CR_03520C_A:RPT4:CDC28:ARC40:ARC15:YPT31:ARP2	6261:30042:5979:30447:45899:45819:2001209:45732:51987:706:10898:60303:10570:31064:10603:1905168:80182:10571:9405:6303:2000059:1902845:36187:5991:45875:43486:6457:36168:1:51447:31031:1902404:61509:43618:1900182:51726:31536:6913:61408:7052:413:2000749:30010:7059:90262:10458:6407:36170:101026:8298:46907:1990820:61641:18107:6892:31505:31116:61432:70941:10389:9086:43433:1902889:51382:7096:35307:48315:…
30838	positive regulation of actin filament polymerization	13 out of 580 genes, 2.2%	19 out of 6473 background genes, 0.3%	6.66e-07	0.00%	ARC35:PAN1:ARP3:C4_01950W_A:ABP1:MYO5:ARC18:CRN1:ARC19:CR_01180W_A:ARC40:ARC15:ARP2	30447:9405:36187:1:1902404:36170:31505:34314:281:51654:7015:36166:147:32258:7120:44117:9826:2000601:51666:226:9651:71963:110055:34316:30041:51016:30476:9847:52032:9267:6898:7017:7121:44379:30036:1903475:44855:2000813:71216:44396:36180:6897:35690
44396	actin cortical patch organization	13 out of 580 genes, 2.2%	19 out of 6473 background genes, 0.3%	6.66e-07	0.00%	PFY1:CTA3:SLA1:PAN1:ARP3:C4_01950W_A:ABP1:MYO5:SAC6:SLA2:ARC19:CR_01180W_A:ARC15	30447:9405:36187:1:32880:1902404:36170:46907:31505:44182:34599:34314:2000812:1904530:7015:36166:147:7120:45893:42989:9826:2000601:51666:30968:9651:90338:71963:110055:34316:30041:51016:9847:9267:30448:6898:8154:32467:7121:755:44379:30036:86:1903475:44855:2000813:71216:70649:44396:51211:36180:6897:35690
1902905	positive regulation of supramolecular fiber organization	17 out of 580 genes, 2.9%	33 out of 6473 background genes, 0.5%	7.09e-07	0.00%	ARC35:PFY1:DAD1:PAN1:RHO3:ARP3:C4_01950W_A:ABP1:MYO5:ARC18:CRN1:ARC19:CR_01180W_A:SRV2:ARC40:ARC15:ARP2	30042:30447:51987:9405:36187:36168:1:1902404:36178:6913:7052:30010:36244:30836:36170:46907:31505:31116:7265:34314:45761:2000812:1904530:281:51654:7015:36166:19933:147:32258:7120:45921:6886:42989:44117:9826:2000601:51014:8608:51666:226:9651:90338:71963:110055:34316:30041:51016:30476:9847:10590:52032:9267:30448:6898:8154:1900442:7017:7165:30950:15031:7121:36176:1900433:902:31138:755:44379:30036:346…
30833	regulation of actin filament polymerization	17 out of 580 genes, 2.9%	33 out of 6473 background genes, 0.5%	7.09e-07	0.00%	ARC35:PFY1:SLA1:PAN1:ARP3:C4_01950W_A:ABP1:MYO5:ARC18:SAC6:CRN1:ARC19:CR_01180W_A:CR_03520C_A:ARC40:ARC15:ARP2	30042:30447:9405:36187:1:1902404:36170:46907:31505:34599:34314:2000812:1904530:281:51654:7015:36166:147:32258:7120:42989:44117:9826:2000601:51666:226:9651:90338:71963:110055:34316:30041:51016:30476:9847:52032:9267:32466:30448:6898:8154:7017:7121:755:44379:30036:1903475:44855:2000813:71216:70649:44396:51211:36180:6897:35690
6979	response to oxidative stress	40 out of 580 genes, 6.9%	156 out of 6473 background genes, 2.4%	8.63e-07	0.00%	TTR1:TPS2:C1_05780W_A:CAT1:CCS1:GAD1:ACT1:NDT80:MXR1:HOG1:GRE2:PST1:C2_07070W_A:RCK2:PST2:DDR48:CMK2:DOT5:TFP1:CAP1:CCP1:GLX3:C3_03470W_A:CDR1:GCY1:AHP1:GRX3:GST2:NAM7:C6_00850W_A:SAC6:PRX1:C7_03350C_A:CR_01550C_A:YDJ1:YCP4:PST3:YHB1:ALO1:TRX1	70485:1900443:30447:71285:35719:15671:30001:60303:9405:1990355:45117:1900231:1315:1903715:1900835:30437:43486:36168:36091:46685:5992:36178:1900439:1900445:61408:71280:30010:45892:1900432:1903643:2000134:16567:6309:10621:31065:36170:8298:70478:15986:55114:50821:80058:31505:70924:40020:42743:36003:36184:90464:1900409:44237:6281:48315:1990611:1900760:44182:42307:184:42843:71466:34599:60257:1900380:1…
6807	nitrogen compound metabolic process	288 out of 580 genes, 49.7%	2450 out of 6473 background genes, 37.8%	1.68e-06	0.00%	CCT8:LEU4:NAA25:UBP6:TTR1:TUF1:ROT1:SIN3:C1_01300W_A:DUT1:TIF:LSC1:UGA2:CYS4:ABP140:C1_02430C_A:SNZ1:HOM6:TIF34:LYS2:GGA2:RLI1:STR2:BNI4:ERB1:HTA2:C1_04230W_A:ACS2:ESS1:URA6:C1_04790W_A:C1_04970W_A:CUE5:RPT1:RIB4:PRC3:C1_05780W_A:GLT1:C1_06590C_A:SUI2:CCS1:SKP1:VRG4:ADE4:MED15:DIP2:SAM4:ENO1:TCP1:C1_09040C_A:ADE12:C1_09670C_A:CBK1:NIT3:CDC48:SMT3:NEP1:ARO7:C1_11610C_A:GAD1:TRP3:C1_13060C_A:KEM1:O…	97010:6261:32889:5979:6535:1900443:30447:463:7004:722:42254:6531:30174:45899:16320:6541:45819:71285:2001209:45732:35719:917:51260:15671:706:7127:6351:10898:34517:30001:35863:31571:6425:60303:10570:2188:96:31064:98789:70783:10603:10390:1905168:80182:10571:9405:30518:51083:70966:288:1990355:70887:2000220:44416:15937:70903:447:18026:480:6303:2000059:1902845:42450:1903715:5991:6031:45875:6221:60237:3…
9081	branched-chain amino acid metabolic process	12 out of 580 genes, 2.1%	17 out of 6473 background genes, 0.3%	1.88e-06	0.00%	LEU4:HOM2:BAT21:ILV1:LEU42:ILV2:BAT22:ILV6:IFG3:ILV3:LEU1:ARO10	6531:55114:9086:9081:9098:951:9088:9090:9099:9089:9097:9082:1902114:950:9083:8152:6569:46436:6567:6559:6552:949:35690
44085	cellular component biogenesis	134 out of 580 genes, 23.1%	920 out of 6473 background genes, 14.2%	2.06e-06	0.00%	PHR2:TUB2:ROT1:ABP140:GSC1:CDC12:RLI1:C1_03790C_A:BNI4:ERB1:HTA2:CDC3:PIL1:RPT1:SUI2:SKP1:PFY1:MED15:DIP2:C1_09040C_A:CBK1:C1_11150W_A:NEP1:C1_12680W_A:C1_12760W_A:KEM1:ACT1:AGM1:C1_14060W_A:C1_14080W_A:MPP10:C2_00600C_A:C2_01320W_A:DCW1:SLA1:UTP21:C2_02540W_A:NCB2:PR26:PAN1:CHS5:C2_05160C_A:C2_05530C_A:CDC46:LSP1:ARP3:KRE30:BLM3:C2_08160C_A:UTP15:RPT6:SGT1:PUS7:RPT2:C3_00850C_A:CSE4:RNA1:UTP4:GF…	97010:6261:30447:463:48311:722:42254:30174:45899:1990236:45819:71285:45732:35719:917:51260:706:10898:31571:60303:10570:70783:97237:10390:1905168:10571:9405:30518:51083:44416:70903:447:6303:480:1990809:1902845:36187:6031:45875:60237:30437:43486:36168:6457:1990113:1:51447:31031:98863:1902404:43618:45861:36178:1900445:51726:31536:6913:61408:7052:2001020:70914:30010:43144:724:17148:36244:97064:190062…
30036	actin cytoskeleton organization	29 out of 580 genes, 5.0%	94 out of 6473 background genes, 1.5%	2.26e-06	0.00%	ROT1:ABP140:AGE3:ARC35:PFY1:CBK1:ACT1:SLA1:PAN1:RHO3:ARP3:C4_01950W_A:GRX3:ABP1:MYO5:VPS1:ARC18:SUR7:SAC6:CRN1:SLA2:KIN2:ARC19:CR_01180W_A:CR_03520C_A:SRV2:ARC40:ARC15:ARP2	30042:30447:60303:9405:70887:36187:60237:30437:43486:36168:1:1902404:36178:6913:30010:32185:36244:51017:30836:31065:1900233:36170:46907:6487:45053:31505:7265:6281:48315:9272:44182:30037:34599:34314:1902408:9306:45761:2000812:1904530:51220:281:51654:7015:60988:51523:6468:36166:43967:19933:35269:147:32258:30488:70787:7120:45921:6886:42989:44117:9826:7118:2000601:51014:6458:2000247:51666:226:34975:1…
55114	oxidation-reduction process	74 out of 580 genes, 12.8%	408 out of 6473 background genes, 6.3%	2.32e-06	0.00%	UGA2:HOM6:LYS2:GOR1:IFE1:GLT1:CAT1:CCS1:TKL1:MRF1:OSM2:MET3:MXR1:HOM2:EBP7:RNR21:RNR1:COX6:CDC19:OSM1:IDP1:ECM17:C2_06890C_A:C2_07070W_A:ARA1:MET10:GPD1:MDH1-3:DOT5:FOX2:POX1-3:CCP1:C3_03470W_A:LYS9:C3_06700C_A:TDH3:FESUR1:MET8:PRO2:GCY1:HIS4:NCP1:C4_03720C_A:SCS7:GDB1:OYE32:MET14:IFG3:C5_02140C_A:ADH1:FET34:C6_00850W_A:EBP1:C6_02480W_A:C7_00240W_A:GPH1:PRX1:ERG5:C7_03350C_A:C7_04310C_A:MIS12:POT…	70485:33215:30447:6116:6531:15671:30001:96:9405:1990355:44416:1315:6097:36178:6123:15886:46456:36170:6235:10134:6099:10106:55114:80058:6072:42743:9086:1900409:6006:9085:16226:44182:6240:19676:6561:42843:34599:1902170:42180:19878:9088:6915:19752:36164:9436:19354:70814:6878:9090:6096:44262:44406:6696:9450:46168:22904:6675:97054:71248:16558:6066:6973:105:6633:9089:9097:45329:6725:6662:34975:7155:673…
16043	cellular component organization	189 out of 580 genes, 32.6%	1446 out of 6473 background genes, 22.3%	3.08e-06	0.00%	PHR2:NAA25:TUB2:ROT1:SIN3:ABP140:AGE3:GSC1:C1_02760W_A:YKT6:ECM33:CDC12:RLI1:TPS2:C1_03790C_A:BNI4:HTA2:CDC3:ACS2:ESS1:PIL1:RPT1:C1_05780W_A:ARC35:C1_06590C_A:PGA63:SUI2:SKP1:PFY1:MED15:SEC24:C1_09040C_A:CBK1:CDC48:C1_11150W_A:SMT3:CTA3:C1_11860W_A:KEM1:ACT1:DAD1:C1_14060W_A:C1_14500C_A:RFA1:C2_00600C_A:REG1:C2_01320W_A:CDC55:SLA1:POB3:C2_02540W_A:NCB2:C2_02930C_A:PR26:HOG1:PAN1:HSP78:C2_03410W_A…	97010:6261:30042:1900443:30447:463:7004:48311:6116:722:42766:30174:45899:742:1990236:16320:45048:45819:71285:45732:35719:917:51987:51260:31929:61163:706:7127:6351:10898:43577:34517:31571:60303:10570:31064:97237:70783:10390:1905168:80182:10571:9405:30518:70966:288:1990355:70887:2000220:6631:45117:70903:447:1900231:480:6303:1990809:2000059:1902845:36187:1903715:30150:6031:45875:60237:30437:43486:36…
97	sulfur amino acid biosynthetic process	15 out of 580 genes, 2.6%	28 out of 6473 background genes, 0.4%	3.87e-06	0.00%	CYS4:SNZ1:HOM6:SAM4:C1_11610C_A:C2_00390C_A:MXR1:HOM2:ECM17:MET15:HOM3:CBF1:C7_04210C_A:CYS3:TRX1	6535:30447:6531:1990355:19346:7059:44030:55114:80058:61432:9086:71269:1900409:19284:71459:44182:34599:9088:70814:9090:34508:71266:1900478:9089:9097:19343:19280:6662:9303:61427:50667:45454:19379:42744:1900375:1900429:6890:11:8615:42823:7089:103:6888:97:34614:6338:42144
42221	response to chemical	117 out of 580 genes, 20.2%	777 out of 6473 background genes, 12.0%	4.36e-06	0.00%	CCT8:LEU4:TTR1:TUB2:AGE3:GSC1:C1_02760W_A:TIF34:TPS2:ERB1:C1_05780W_A:ARC35:CAT1:CCS1:DIP2:ADE12:CBK1:CDC48:CTA3:GAD1:C1_11860W_A:KEM1:HSP70:ACT1:NDT80:MXR1:REG1:C2_02000W_A:NCB2:EBP7:HOG1:URE2:GRE2:PST1:C2_07070W_A:RCK2:ARP3:KRE30:PST2:UTP15:DDR48:SGT1:C2_09930W_A:C2_10120W_A:CMK2:DOT5:C3_01280W_A:TFP1:ERG6:CAP1:GFA1:CCP1:GLX3:SEC13:C3_03470W_A:ALT1:KRE9:NOP14:MCA1:CDR1:YCK2:CRZ1:SSN6:PRO2:GCY1:…	70485:30042:1900443:33215:30447:48311:45899:16320:45048:71285:35719:51260:31929:15671:43577:34517:30001:60303:6616:10570:2188:97237:9405:30518:70966:1990355:70887:2000220:44416:45117:447:1900231:1315:480:36187:1903715:6031:1900835:60237:30437:14074:43486:36168:6457:1:6523:32880:36091:46685:98863:43624:5992:43618:16458:45861:1900182:36178:1900439:1900445:6913:61408:6084:71280:7052:2001020:30010:43…
30029	actin filament-based process	29 out of 580 genes, 5.0%	97 out of 6473 background genes, 1.5%	5.14e-06	0.00%	ROT1:ABP140:AGE3:ARC35:PFY1:CBK1:ACT1:SLA1:PAN1:RHO3:ARP3:C4_01950W_A:GRX3:ABP1:MYO5:VPS1:ARC18:SUR7:SAC6:CRN1:SLA2:KIN2:ARC19:CR_01180W_A:CR_03520C_A:SRV2:ARC40:ARC15:ARP2	30042:30447:60303:9405:70887:36187:60237:30437:43486:36168:1:1902404:36178:6913:30010:32185:36244:51017:30836:31065:1900233:36170:46907:6487:45053:31505:7265:6281:48315:9272:44182:30037:34599:34314:1902408:9306:45761:2000812:1904530:51220:281:51654:7015:60988:51523:6468:36166:43967:19933:35269:147:32258:30488:70787:7120:45921:6886:42989:44117:9826:7118:2000601:51014:6458:2000247:51666:226:34975:1…
32535	regulation of cellular component size	18 out of 580 genes, 3.1%	42 out of 6473 background genes, 0.6%	9.41e-06	0.00%	ARC35:PFY1:SLA1:PAN1:ARP3:C4_01950W_A:ABP1:MYO5:ARC18:SAC6:CRN1:ARC19:CR_01180W_A:CR_03520C_A:SRV2:ARC40:ARC15:ARP2	30042:30447:9405:36187:36168:1:1902404:36178:36244:30836:36170:46907:31505:7265:34599:34314:45761:2000812:1904530:281:51654:7015:36166:19933:147:32258:7120:42989:44117:9826:2000601:51014:51666:226:9651:90338:71963:110055:34316:30041:51016:30476:9847:52032:9267:32466:30448:6898:8154:1900442:7017:7121:36176:1900433:902:31138:755:44379:30036:34605:1903475:44855:2000813:71216:70649:44396:51211:36180:…
90066	regulation of anatomical structure size	18 out of 580 genes, 3.1%	42 out of 6473 background genes, 0.6%	9.41e-06	0.00%	ARC35:PFY1:SLA1:PAN1:ARP3:C4_01950W_A:ABP1:MYO5:ARC18:SAC6:CRN1:ARC19:CR_01180W_A:CR_03520C_A:SRV2:ARC40:ARC15:ARP2	30042:30447:9405:36187:36168:1:1902404:36178:36244:30836:36170:46907:31505:7265:34599:34314:45761:2000812:1904530:281:51654:7015:36166:19933:147:32258:7120:42989:44117:9826:2000601:51014:51666:226:9651:90338:71963:110055:34316:30041:51016:30476:9847:52032:9267:32466:30448:6898:8154:1900442:7017:7121:36176:1900433:902:31138:755:44379:30036:34605:1903475:44855:2000813:71216:70649:44396:51211:36180:…
1902903	regulation of supramolecular fiber organization	20 out of 580 genes, 3.4%	52 out of 6473 background genes, 0.8%	1.26e-05	0.00%	ARC35:PFY1:DAD1:SLA1:PAN1:RHO3:ARP3:C4_01950W_A:ABP1:MYO5:ARC18:SAC6:CRN1:ARC19:CR_01180W_A:CR_03520C_A:SRV2:ARC40:ARC15:ARP2	30042:30447:51987:9405:36187:36168:1:1902404:36178:6913:7052:30010:36244:30836:36170:46907:31505:31116:7265:34599:34314:45761:2000812:1904530:281:51654:7015:36166:19933:147:32258:7120:45921:6886:42989:44117:9826:2000601:51014:8608:51666:226:9651:90338:71963:110055:34316:30041:51016:30476:9847:10590:52032:9267:32466:30448:6898:8154:1900442:7017:7165:30950:15031:7121:36176:1900433:902:31138:755:443…
32271	regulation of protein polymerization	18 out of 580 genes, 3.1%	43 out of 6473 background genes, 0.7%	1.48e-05	0.00%	ARC35:PFY1:DAD1:SLA1:PAN1:ARP3:C4_01950W_A:ABP1:MYO5:ARC18:SAC6:CRN1:ARC19:CR_01180W_A:CR_03520C_A:ARC40:ARC15:ARP2	30042:30447:51987:9405:36187:1:1902404:7052:36170:46907:31505:31116:34599:34314:2000812:1904530:281:51654:7015:36166:147:32258:7120:42989:44117:9826:2000601:8608:51666:226:9651:90338:71963:110055:34316:30041:51016:30476:9847:52032:9267:32466:30448:6898:8154:7017:7121:755:44379:30036:1903475:44855:2000813:71216:70649:44396:51211:36180:6897:35690
33554	cellular response to stress	117 out of 580 genes, 20.2%	794 out of 6473 background genes, 12.3%	1.64e-05	0.00%	CCT8:TTR1:SIN3:TIF34:ECM33:TPS2:BNI4:HTA2:ESS1:C1_05780W_A:CAT1:SUI2:CCS1:YPD1:DIP2:C1_09670C_A:CBK1:CDC48:C1_11120C_A:SMT3:CTA3:GAD1:KEM1:HSP70:ACT1:NDT80:RFA1:MXR1:BCY1:REG1:SPT5:C2_02000W_A:POB3:NCB2:RNR1:HOG1:HSP78:SDS22:CDC19:RFC1:CDC46:GRE2:PST1:C2_07070W_A:RFA2:RCK2:APR1:C2_08160C_A:PST2:RPT6:DDR48:C2_09930W_A:PHO23:GPD1:CMK2:RHR2:DOT5:TFP1:CAP1:CCP1:GLX3:SEC13:C3_03470W_A:CDR1:YCK2:CRZ1:G…	6261:70485:30042:5979:1900443:33215:30447:7004:6116:722:30174:45899:16320:45819:71285:2001209:35719:917:6071:15671:706:7127:10898:34517:30001:31571:60303:6616:10570:2188:31064:10603:10390:1905168:80182:10571:9405:30518:51083:70966:1990355:70887:2000220:44416:45117:447:1900231:1315:480:6303:1990809:2000059:1902845:36187:1903715:5991:6031:45875:1900835:60237:30437:43486:36168:6457:1990113:1:51447:3…
51130	positive regulation of cellular component organization	35 out of 580 genes, 6.0%	139 out of 6473 background genes, 2.1%	1.83e-05	0.00%	ESS1:RPT1:ARC35:PFY1:CDC48:DAD1:RFA1:CDC55:POB3:PR26:HOG1:PAN1:SDS22:RHO3:ARP3:RPT6:C4_01950W_A:GRX3:ABP1:MYO5:CDC68:RPT5:ARC18:HRR25:CRN1:ARC19:CR_01180W_A:RPT4:SRV2:CDC28:ARC40:ARC15:YPT31:RPN7:ARP2	6261:30042:1900443:30447:7004:722:45899:16320:45819:45732:51987:706:10898:34517:60303:10570:31064:1905168:80182:10571:9405:6303:2000059:1902845:36187:1903715:45875:30437:6457:36168:1:51447:31031:36091:46685:45184:1902404:43624:1900182:36178:51726:31536:6913:7052:413:2000749:30010:724:36244:1900432:1903643:2000134:7059:16567:30836:31065:36170:46907:51457:1990820:61641:50821:18107:6892:31505:31116:…
32273	positive regulation of protein polymerization	14 out of 580 genes, 2.4%	27 out of 6473 background genes, 0.4%	2.37e-05	0.00%	ARC35:DAD1:PAN1:ARP3:C4_01950W_A:ABP1:MYO5:ARC18:CRN1:ARC19:CR_01180W_A:ARC40:ARC15:ARP2	30447:51987:9405:36187:1:1902404:7052:36170:31505:31116:34314:281:51654:7015:36166:147:32258:7120:44117:9826:2000601:8608:51666:226:9651:71963:110055:34316:30041:51016:30476:9847:52032:9267:6898:7017:7121:44379:30036:1903475:44855:2000813:71216:44396:36180:6897:35690
7010	cytoskeleton organization	42 out of 580 genes, 7.2%	187 out of 6473 background genes, 2.9%	2.38e-05	0.00%	NAA25:TUB2:ROT1:ABP140:AGE3:CDC12:CDC3:ARC35:SKP1:PFY1:CBK1:CDC48:ACT1:DAD1:SLA1:PAN1:RHO3:C2_07290W_A:ARP3:TPD3:C4_01950W_A:GRX3:ABP1:MYO5:CDC11:VPS1:ARC18:SUR7:SAC6:CRN1:SLA2:KIN2:ARC19:CR_01180W_A:CR_03520C_A:SRV2:CDC28:ARC40:ARC15:YPT31:ARP2:TUB1	30042:30447:48311:16320:45819:51987:706:10898:34517:60303:10570:70783:1905168:10571:9405:70887:6303:1902845:36187:45875:60237:30437:43486:36168:1:51447:31031:98863:1902404:43624:61509:1900182:36178:51726:31536:6913:7052:30010:32185:36244:30473:51017:30836:31065:10458:1900233:36170:101026:46907:1990820:6487:18107:45053:6892:31505:31116:34727:2001168:7265:10389:31134:45860:1902889:51382:7096:6281:4…
6950	response to stress	123 out of 580 genes, 21.2%	854 out of 6473 background genes, 13.2%	2.52e-05	0.00%	CCT8:TTR1:SIN3:C1_02760W_A:TIF34:ECM33:TPS2:BNI4:HTA2:ESS1:PIL1:C1_05780W_A:CAT1:SUI2:CCS1:YPD1:DIP2:C1_09670C_A:CBK1:CDC48:C1_11120C_A:SMT3:CTA3:GAD1:KEM1:HSP70:ACT1:NDT80:RFA1:MXR1:BCY1:REG1:SPT5:C2_02000W_A:POB3:NCB2:RNR1:HOG1:HSP78:SDS22:CDC19:RFC1:CDC46:GRE2:LSP1:PST1:C2_07070W_A:RFA2:RCK2:APR1:C2_08160C_A:PST2:RPT6:DDR48:C2_09930W_A:PHO23:GPD1:CMK2:RHR2:DOT5:TFP1:CAP1:CCP1:GLX3:SEC13:C3_034…	6261:70485:30042:5979:1900443:33215:30447:7004:6116:722:30174:45899:16320:45048:45819:71285:2001209:35719:917:6071:15671:706:7127:10898:34517:30001:31571:60303:6616:10570:2188:31064:10603:10390:1905168:80182:10571:9405:30518:51083:70966:1990355:70887:2000220:44416:45117:15937:447:1900231:1315:480:6303:1990809:2000059:1902845:36187:1903715:5991:6031:45875:1900835:60237:30437:43486:36168:6457:19901…
32956	regulation of actin cytoskeleton organization	23 out of 580 genes, 4.0%	70 out of 6473 background genes, 1.1%	3.19e-05	0.00%	NAA25:ARC35:PFY1:CDC55:SLA1:PAN1:RHO3:ARP3:TPD3:C4_01950W_A:ABP1:MYO5:ARC18:SAC6:CRN1:ARC19:CR_01180W_A:CR_03520C_A:SRV2:CDC28:ARC40:ARC15:ARP2	30042:30447:45819:706:10898:60303:10570:1905168:10571:9405:6303:1902845:36187:45875:36168:1:51447:31031:1902404:61509:1900182:36178:51726:31536:6913:30010:36244:30836:36170:46907:1990820:18107:6892:31505:7265:10389:1902889:35307:48315:1901319:42307:10696:34599:34314:72435:45761:42752:2000812:10568:1904530:122:281:1903500:32091:51654:7015:1990758:98783:1903380:6468:43945:36166:7094:19933:147:32258…
32970	regulation of actin filament-based process	23 out of 580 genes, 4.0%	70 out of 6473 background genes, 1.1%	3.19e-05	0.00%	NAA25:ARC35:PFY1:CDC55:SLA1:PAN1:RHO3:ARP3:TPD3:C4_01950W_A:ABP1:MYO5:ARC18:SAC6:CRN1:ARC19:CR_01180W_A:CR_03520C_A:SRV2:CDC28:ARC40:ARC15:ARP2	30042:30447:45819:706:10898:60303:10570:1905168:10571:9405:6303:1902845:36187:45875:36168:1:51447:31031:1902404:61509:1900182:36178:51726:31536:6913:30010:36244:30836:36170:46907:1990820:18107:6892:31505:7265:10389:1902889:35307:48315:1901319:42307:10696:34599:34314:72435:45761:42752:2000812:10568:1904530:122:281:1903500:32091:51654:7015:1990758:98783:1903380:6468:43945:36166:7094:19933:147:32258…
65007	biological regulation	211 out of 580 genes, 36.4%	1710 out of 6473 background genes, 26.4%	3.83e-05	0.00%	PHR2:NAA25:UBP6:TTR1:TUB2:SIN3:C1_01300W_A:UGA2:CYS4:C1_02760W_A:CDC12:RLI1:C1_03370W_A:TPS2:RPN3:C1_03790C_A:HTA2:ESS1:PIL1:RPT1:C1_05630C_A:C1_05780W_A:ARC35:GLT1:C1_06590C_A:SUI2:CCS1:YPD1:SKP1:PFY1:OFR1:MED15:ENO1:C1_09040C_A:C1_10350C_A:CBK1:CDC48:SMT3:CTA3:C1_11860W_A:KEM1:HSP70:ACT1:DAD1:C1_14080W_A:GDI1:NDT80:RFA1:C2_00390C_A:C2_00600C_A:BCY1:REG1:SPT5:CDC55:SLA1:C2_02000W_A:POB3:NCB2:PR2…	6261:32889:30042:5979:6535:1900443:33215:30447:7004:48311:6116:722:42766:30174:45899:742:1990236:16320:45048:6541:45819:44774:71285:2001209:45732:35719:51987:51260:31929:15671:61163:706:6351:10898:43577:34517:30001:31571:6616:60303:10570:31064:70783:10603:10390:1905168:80182:10571:9405:30518:51083:70966:288:1990355:70887:2000220:44416:45117:70903:447:1900231:480:6303:2000059:1902845:1901918:36187…
51641	cellular localization	110 out of 580 genes, 19.0%	748 out of 6473 background genes, 11.6%	5.80e-05	0.00%	C1_00210C_A:C1_00320W_A:NAA25:TUB2:AGE3:C1_02760W_A:YKT6:GGA2:SEC62:RLI1:C1_05630C_A:C1_06590C_A:PGA63:PFY1:C1_08180C_A:SEC24:CBK1:CDC48:C1_11860W_A:C1_12760W_A:HSP70:ACT1:C2_00600C_A:BCY1:SPT5:CDC55:C2_02000W_A:POB3:C2_03410W_A:SDS22:RHO3:PEX6:C2_05530C_A:LSP1:ARP3:APR1:KRE30:BLM3:VMA5:AGE2:GPD1:CMK2:GLO3:RPT2:CSE4:DBP5:RNA1:LAP41:SEC13:VTI1:TPD3:C3_07170C_A:C3_07430W_A:NUP159:SUB2:ZUO1:ABP1:OSH…	6261:5979:33215:30447:463:48311:6116:45899:742:1990236:16320:45048:45819:71285:45732:2001209:35719:51260:706:6351:10898:43577:34517:6616:60303:10570:70783:10603:1905168:10571:9405:51083:1990355:70887:2000220:6631:44416:6303:1902845:36187:5991:30150:45875:60237:30437:43486:36168:6457:1:51447:31031:98863:43624:61509:45861:1900182:36178:51726:31536:6913:7052:6612:70914:30010:32185:6614:17148:36244:9…
51495	positive regulation of cytoskeleton organization	18 out of 580 genes, 3.1%	47 out of 6473 background genes, 0.7%	7.92e-05	0.00%	ARC35:PFY1:DAD1:PAN1:RHO3:ARP3:C4_01950W_A:ABP1:MYO5:ARC18:CRN1:ARC19:CR_01180W_A:SRV2:CDC28:ARC40:ARC15:ARP2	30042:30447:45819:51987:706:10898:60303:10570:1905168:10571:9405:6303:1902845:36187:45875:36168:1:51447:31031:1902404:36178:51726:31536:6913:7052:30010:36244:30836:36170:46907:1990820:18107:6892:31505:31116:7265:10389:1902889:1901319:42307:10696:34314:72435:45761:2000812:10568:1904530:122:281:1903500:32091:51654:7015:1990758:98783:1903380:6468:36166:19933:147:32258:2001033:7120:45921:6886:42989:4…
51128	regulation of cellular component organization	69 out of 580 genes, 11.9%	401 out of 6473 background genes, 6.2%	8.42e-05	0.00%	NAA25:TUB2:SIN3:C1_03790C_A:ESS1:RPT1:C1_05630C_A:ARC35:SKP1:PFY1:ENO1:CBK1:CDC48:SMT3:ACT1:DAD1:RFA1:BCY1:CDC55:SLA1:POB3:NCB2:PR26:HOG1:PAN1:SDS22:RHO3:C2_05530C_A:CDC46:RCK2:ARP3:RPT6:PHO23:HTA3:TPD3:C4_01950W_A:GRX3:ABP1:MYO5:SEC23:CDC68:RPT5:BRE1:NAM7:SSD1:ARC18:C6_01220C_A:SAR1:HRR25:SAC6:CRN1:C7_02780W_A:KIN2:ARC19:CR_01180W_A:CR_02510W_A:CR_03520C_A:RPT4:SRV2:HMO1:SFL1:CDC28:ARC40:ARC15:Y…	6261:32889:30042:5979:1900443:30447:7004:48311:722:30174:45899:16320:45819:45732:51987:706:10898:34517:31571:60303:10570:31064:10603:10390:1905168:80182:10571:9405:70887:2000220:44416:1900231:6303:2000059:1902845:36187:1903715:5991:45875:60237:30437:43486:36168:6457:1:51447:31031:36091:46685:45184:98863:1902404:43624:61509:43618:16458:1900182:36178:1900439:1900445:51726:31536:6913:61408:7052:1900…
34314	Arp2/3 complex-mediated actin nucleation	7 out of 580 genes, 1.2%	7 out of 6473 background genes, 0.1%	8.64e-05	0.00%	ARC35:ARP3:ARC18:ARC19:ARC40:ARC15:ARP2	30447:9405:1:36170:31505:34314:281:51654:147:32258:44117:51666:226:71963:30041:30476:9847:52032:9267:6898:30036:1903475:71216:44396:36180:6897:35690
9082	branched-chain amino acid biosynthetic process	9 out of 580 genes, 1.6%	12 out of 6473 background genes, 0.2%	0.00011	0.00%	LEU4:HOM2:BAT21:ILV1:LEU42:ILV2:ILV6:ILV3:LEU1	6531:55114:9086:9098:9088:9090:9099:9089:9097:9082:9083:6567:35690
6555	methionine metabolic process	13 out of 580 genes, 2.2%	26 out of 6473 background genes, 0.4%	0.00014	0.00%	CYS4:HOM6:SAM4:C1_11610C_A:C2_00390C_A:MXR1:HOM2:MET15:HOM3:CBF1:ARO10:CYS3:TRX1	6535:30447:6531:1990355:19346:7059:44030:55114:80058:61432:9086:71269:951:1900409:19284:71459:44182:34599:9088:70814:9090:34508:71266:1900478:9089:9097:19343:19280:6662:950:9303:61427:50667:45454:19379:42744:6569:1900375:1900429:6890:11:7089:103:6888:34614:6338:6559:42144:6552:949
51704	multi-organism process	85 out of 580 genes, 14.7%	540 out of 6473 background genes, 8.3%	0.00014	0.00%	PHR2:TTR1:AGE3:GSC1:ECM33:TPS2:CSH1:ESS1:CAT1:PFY1:ENO1:CBK1:ARO7:KEM1:HSP70:ACT1:C1_14060W_A:NDT80:CDC55:HOG1:CHS5:CDC19:PST1:RCK2:C2_07290W_A:PHM7:PST2:CMK2:RHR2:FOX2:TFP1:UTR2:CAP1:SAP9:YCK2:CRZ1:C3_06700C_A:TDH3:SSN6:SLK19:HIS4:FBA1:OSH3:CWH41:TRP5:CDC11:VPS1:OBPA:VPS4:SSD1:ADH1:HET1:FET34:PGK1:SUR7:C6_02190C_A:C6_02230W_A:SAC6:NAG1:C7_00490C_A:HSP90:RBP1:PRX1:PMT1:C7_03860W_A:KIN2:NTH1:CSP37…	70485:32889:30042:1900443:6043:33215:30447:45899:742:71285:51260:6071:31929:15671:60303:6616:10570:31064:70783:80182:9405:30518:51083:70887:2000220:44416:1900231:1315:6303:2000059:36187:1903715:1900835:60237:30437:43486:6457:36168:1:71432:36091:46685:6097:16485:5992:16458:45861:1900182:36178:1900439:1900445:6913:61408:71280:2001020:46417:413:2000749:30010:43144:45892:32185:17148:36244:1900432:158…
33036	macromolecule localization	98 out of 580 genes, 16.9%	654 out of 6473 background genes, 10.1%	0.00015	0.00%	C1_00210C_A:C1_00320W_A:AGE3:C1_02760W_A:GGA2:SEC62:RLI1:C1_05630C_A:C1_06590C_A:PGA63:PFY1:C1_08180C_A:SEC24:CBK1:CDC48:C1_12760W_A:HSP70:ACT1:GDI1:RFA1:BCY1:SPT5:CDC55:C2_02000W_A:POB3:C2_03410W_A:SDS22:URE2:RHO3:PEX6:C2_05530C_A:LSP1:RFA2:APR1:KRE30:BLM3:GPD1:CMK2:RPT2:CSE4:DBP5:RNA1:LAP41:SEC13:VTI1:CDR1:TPD3:C3_07170C_A:C3_07430W_A:NUP159:SUB2:GRX3:ZUO1:ABP1:OSH3:SEC23:CBF1:CDC11:C5_00150C_A…	6261:5979:30447:463:7004:6116:722:45899:742:1990236:16320:45048:45819:71285:45732:2001209:35719:51260:706:6351:10898:34517:6616:60303:10570:70783:10603:1905168:10571:9405:51083:70887:2000220:6631:44416:45117:6303:1902845:5991:30150:45875:60237:30437:43486:36168:6457:1:51447:31031:45184:43624:61509:45861:1900182:36178:51726:31536:6913:6612:70914:30010:724:32185:6614:17148:36244:97064:7059:16567:90…
9056	catabolic process	96 out of 580 genes, 16.6%	639 out of 6473 background genes, 9.9%	0.00018	0.00%	UBP6:C1_01300W_A:DUT1:UGA2:GOR1:GGA2:C1_04230W_A:ACS2:CUE5:RPT1:PRC3:CAT1:SKP1:C1_08180C_A:ENO1:SEC24:MLS1:CDC48:GAD1:KEM1:ARO8:REG1:C2_01320W_A:PR26:CHS5:UGA1:BAT21:CDC19:RPN10:ILV1:APR1:RPT6:APE3:SUP35:C2_09930W_A:GPD1:MDH1-3:RPT2:FOX2:POX1-3:LAP41:HRT1:GLX3:SEC13:HTA3:VTI1:C3_03470W_A:ALT1:MCA1:CRZ1:C3_05880C_A:TDH3:GCY1:CPA1:FBA1:OSH3:RPN6:GDB1:XKS1:SEC23:RPT5:NAM7:OBPA:VPS4:C5_03140C_A:C6_00…	32889:6043:30447:6116:45899:742:16320:6541:45819:71285:45732:35719:51260:15671:706:10898:34517:35863:60303:10570:1905168:10571:9405:70966:288:1990355:70887:44416:1315:6303:1902845:45875:30437:43486:51447:6523:31031:6097:43624:45861:1900182:36178:6543:1900445:51726:31536:6913:43144:36244:15886:46294:1900622:16567:6309:10458:6109:46456:36170:101026:8298:6099:70478:15986:1990820:6207:71852:55114:616…
6790	sulfur compound metabolic process	30 out of 580 genes, 5.2%	119 out of 6473 background genes, 1.8%	0.00020	0.00%	TTR1:LSC1:CYS4:SNZ1:HOM6:STR2:ACS2:SAM4:C1_11610C_A:MET3:C2_00390C_A:C2_00600C_A:MXR1:HOM2:ECM17:MET10:FESUR1:MET8:MET15:HOM3:CBF1:MET14:SPL1:C7_04210C_A:ECM4:LSC2:ARO10:CYS3:ERG13:TRX1	6535:30447:6531:96:9405:1990355:70903:6084:19346:7059:44030:36170:10134:6099:55114:80058:61432:9086:1302:71269:951:1900409:19284:71459:16226:44182:34599:9088:6085:19354:70814:9090:34508:6696:71266:19427:1900478:9089:9097:19343:19280:6749:6662:950:2143:6388:9303:6880:61427:50667:45454:106035:19379:15976:42744:9267:6569:1900375:10142:6083:32981:19430:1900429:6890:11:8615:42823:7089:6879:103:6888:97…
44419	interspecies interaction between organisms	59 out of 580 genes, 10.2%	331 out of 6473 background genes, 5.1%	0.00024	0.00%	PHR2:TTR1:AGE3:GSC1:ECM33:TPS2:CSH1:ESS1:CAT1:ENO1:KEM1:HSP70:NDT80:HOG1:CDC19:PST1:RCK2:PHM7:PST2:RHR2:FOX2:TFP1:UTR2:CAP1:SAP9:YCK2:CRZ1:TDH3:SSN6:SLK19:HIS4:FBA1:CWH41:CDC11:OBPA:VPS4:SSD1:ADH1:HET1:FET34:PGK1:SAC6:NAG1:HSP90:PMT1:CSP37:RSR1:RFG1:SRV2:CRG1:YCP4:PST3:VMA2:YHB1:EFG1:VPS21:SSB1:ARP2:ALO1	70485:32889:30042:1900443:6043:33215:30447:45899:71285:51260:6071:15671:6616:10570:31064:70783:80182:9405:30518:51083:70887:2000220:44416:1900231:1315:2000059:36187:1903715:1900835:60237:30437:6457:36168:1:71432:36091:46685:6097:16485:5992:45861:36178:1900439:1900445:6913:61408:71280:2001020:413:2000749:43144:45892:17148:36244:1900432:15886:1903643:2000134:1900622:1900461:30836:2181:36170:30260:8…
6534	cysteine metabolic process	8 out of 580 genes, 1.4%	10 out of 6473 background genes, 0.2%	0.00029	0.00%	CYS4:SNZ1:STR2:C1_11610C_A:C2_00390C_A:MET15:C7_04210C_A:CYS3	6535:19346:44030:9086:71269:70814:71266:19343:19280:8615:42823:7089
6553	lysine metabolic process	8 out of 580 genes, 1.4%	10 out of 6473 background genes, 0.2%	0.00029	0.00%	LYS2:ARO8:HOM2:LYS22:LYS9:LYS4:LYS1:LYS12	6531:55114:9086:6571:9085:19878:9088:9090:9094:9089:9097:9074:19477:9073:949
9085	lysine biosynthetic process	8 out of 580 genes, 1.4%	10 out of 6473 background genes, 0.2%	0.00029	0.00%	LYS2:ARO8:HOM2:LYS22:LYS9:LYS4:LYS1:LYS12	6531:55114:9086:6571:9085:19878:9088:9090:9094:9089:9097:9074:19477:9073:949
9092	homoserine metabolic process	8 out of 580 genes, 1.4%	10 out of 6473 background genes, 0.2%	0.00029	0.00%	CYS4:HOM6:STR2:C2_00390C_A:HOM2:HOM3:THR1:CYS3	6535:6531:19346:44030:9092:55114:9086:9088:70814:9090:71266:9089:9097:19343:19280:7089
6457	protein folding	25 out of 580 genes, 4.3%	90 out of 6473 background genes, 1.4%	0.00032	0.00%	CCT8:C1_00210C_A:ROT1:C1_02760W_A:C1_03790C_A:ESS1:TCP1:C1_13260W_A:HSP70:OSM2:HSP78:CCT5:CCT2:C2_10120W_A:C4_02780W_A:ZUO1:SSZ1:CCT7:C5_02010C_A:CCT3:HCH1:HSP90:RBP1:YDJ1:SSB1	30447:45899:45048:35719:31929:6616:31064:80182:9405:30518:51083:44416:2000059:36168:6457:1990113:413:2000749:2181:36170:30260:55114:50821:6487:70924:35307:7329:1990115:9272:43248:44182:34599:30433:6452:122:6450:2:35269:1901407:6412:6620:45047:7118:6458:6325:34975:71470:42026:51598:723:6369:9408:51701:1731:42981:9267:46443:43335:1900429:6890:492:30950:6334:1900035:747:7346:42149:1990114:750:44267:…
45898	regulation of RNA polymerase II transcriptional preinitiation complex assembly	9 out of 580 genes, 1.6%	13 out of 6473 background genes, 0.2%	0.00034	0.00%	ESS1:RPT1:POB3:NCB2:PR26:RPT6:CDC68:RPT5:RPT4	6261:30447:45899:45732:31064:80182:9405:2000059:6457:36168:43618:61408:413:2000749:36170:61641:43433:35307:6511:34613:30433:70651:122:1901407:6289:31939:30466:32784:6369:43161:9267:1902801:51091:45898:34724:6334:16480:30702:7346:70682:6338:34605:6368:51123:32968:71216:2001038:36180:35690
9064	glutamine family amino acid metabolic process	13 out of 580 genes, 2.2%	28 out of 6473 background genes, 0.4%	0.00042	0.00%	GLT1:GAD1:UGA1:IDP1:C3_03470W_A:PRO2:CPA1:ARG8:ARG4:ARG1:CPA2:URA2:PRO1	6541:34517:42450:6543:6207:55114:6536:6592:70409:19676:6561:34599:6538:9450:97054:6537:6540:6526:36267:45984:43605:71585:6102
9086	methionine biosynthetic process	12 out of 580 genes, 2.1%	24 out of 6473 background genes, 0.4%	0.00045	0.00%	CYS4:HOM6:SAM4:C1_11610C_A:C2_00390C_A:MXR1:HOM2:MET15:HOM3:CBF1:CYS3:TRX1	6535:30447:6531:1990355:19346:7059:44030:55114:80058:61432:9086:71269:1900409:19284:71459:44182:34599:9088:70814:9090:34508:71266:1900478:9089:9097:19343:19280:6662:9303:61427:50667:45454:19379:42744:1900375:1900429:6890:11:7089:103:6888:34614:6338:42144
16192	vesicle-mediated transport	56 out of 580 genes, 9.7%	313 out of 6473 background genes, 4.8%	0.00046	0.00%	C1_00320W_A:AGE3:C1_02760W_A:YKT6:GGA2:PIL1:ARC35:PGA63:C1_08180C_A:SEC24:CDC48:CTA3:ACT1:GDI1:SLA1:C2_02000W_A:PAN1:C2_03410W_A:CHS5:C2_05520W_A:LSP1:C2_08160C_A:AGE2:GLO3:TFP1:SEC13:VTI1:YCK2:C3_07170C_A:OSH3:MYO5:SEC23:C5_00080C_A:VPS1:OBPA:RET2:VPS4:C5_03140C_A:ARC18:SUR7:CTA1:CHC1:SAR1:SEC27:HRR25:SAC6:C7_01660C_A:SLA2:SEC4:CDC28:YPT31:EMP24:VPS21:CR_08290W_A:ARP2:TRX1	30447:742:16320:45048:45819:71285:51260:706:10898:34517:60303:10570:1905168:10571:9405:1990355:70887:6303:18026:1990809:1902845:36187:45875:30437:43486:1:51447:32880:31031:43624:1900182:36178:51726:31536:6913:6612:30010:32185:36244:36170:15986:1990820:18107:45053:6892:80058:31505:10922:31321:34727:48205:2001168:60628:34976:70941:10389:31134:36258:1902889:90464:1900409:6281:75306:6893:1901319:4418…
7163	establishment or maintenance of cell polarity	32 out of 580 genes, 5.5%	137 out of 6473 background genes, 2.1%	0.00052	0.00%	TUB2:ROT1:AGE3:CDC12:VRG4:C1_08180C_A:CBK1:CDC48:ACT1:BCY1:HOG1:PAN1:CHS5:RHO3:GFA1:CRZ1:TPD3:OSH3:MYO5:CDC11:OBPA:GCD11:ARC18:SAR1:SEC27:C6_04100W_A:KIN2:PWP2:RSR1:PGI1:TUB1:ERG13	5979:1900443:30447:48311:742:16320:61163:34517:60303:70783:10603:9405:447:480:36187:1903715:5991:6031:60237:30437:43486:36168:51447:36091:46685:98863:43624:61509:1900182:36178:1900445:6913:6084:7052:1990570:30010:36244:1900432:1903643:2000134:1900622:30473:1900233:36170:50821:6487:31505:10922:34727:2001168:34976:31134:45860:7329:6281:48315:9272:71483:1990611:6038:6893:44182:46827:30037:42307:3459…
9069	serine family amino acid metabolic process	14 out of 580 genes, 2.4%	33 out of 6473 background genes, 0.5%	0.00058	0.00%	CYS4:SNZ1:HOM6:STR2:C1_11610C_A:C2_00390C_A:HOM2:MET15:HOM3:THR1:GCV1:SHM2:C7_04210C_A:CYS3	6535:6531:19346:44030:19264:9092:55114:9086:71269:6730:9088:70814:9090:71266:9089:9097:19343:19280:8615:6546:42823:7089:35999:6544
6996	organelle organization	139 out of 580 genes, 24.0%	1052 out of 6473 background genes, 16.3%	0.00060	0.00%	PHR2:NAA25:TUB2:ROT1:SIN3:ABP140:AGE3:C1_02760W_A:YKT6:CDC12:RLI1:C1_03790C_A:HTA2:CDC3:ACS2:ESS1:C1_05780W_A:ARC35:C1_06590C_A:PGA63:SKP1:PFY1:SEC24:C1_09040C_A:CBK1:CDC48:SMT3:C1_11860W_A:KEM1:ACT1:DAD1:C1_14500C_A:RFA1:REG1:CDC55:SLA1:POB3:C2_02540W_A:PR26:PAN1:HSP78:C2_03410W_A:RHO3:PEX6:CDC46:RFA2:C2_07290W_A:ARP3:C2_08160C_A:RPT6:SGT1:PHO23:GPD1:GLO3:CSE4:RNA1:SEC13:HTA3:VTI1:C3_05880C_A:TP…	6261:30042:30447:463:7004:48311:6116:722:42766:30174:45899:742:16320:45048:45819:71285:35719:51987:51260:31929:61163:706:7127:6351:10898:43577:34517:31571:60303:10570:31064:70783:10390:1905168:80182:10571:9405:30518:70966:1990355:70887:2000220:6631:447:480:6303:1990809:2000059:1902845:36187:30150:45875:60237:30437:43486:36168:6457:1:51447:31031:45184:98863:1902404:43624:61509:43007:1900182:36178:…
35690	cellular response to drug	56 out of 580 genes, 9.7%	316 out of 6473 background genes, 4.9%	0.00064	0.00%	CCT8:LEU4:TUB2:AGE3:GSC1:TIF34:ERB1:C1_05780W_A:ARC35:CAT1:DIP2:CBK1:KEM1:NDT80:NCB2:EBP7:ARP3:KRE30:UTP15:SGT1:ERG6:CAP1:GFA1:ALT1:NOP14:CDR1:YCK2:CRZ1:SSN6:GCY1:RLP24:SAS10:NCP1:C4_05010W_A:RPN8:MIG1:CCT3:C6_00850W_A:ARC18:CTA1:HSP90:RBP1:PMT1:ENP2:CR_00130C_A:ARC19:SEC4:CR_02510W_A:SRV2:SFL1:ARC15:YPT31:EFG1:ARP2:TUB1:ERG13	30042:30447:48311:71285:31929:10570:2188:9405:30518:70887:2000220:45117:447:1900231:1315:480:36187:6031:1900835:60237:36168:6457:1:6523:36091:98863:43618:16458:45861:36178:1900439:1900445:6913:61408:6084:71280:7052:2001020:43144:45892:36244:1900622:30473:1900461:1900462:30836:1900233:36170:45943:2000222:71852:55114:6487:31505:31321:70924:34976:128:7265:42743:36003:10508:9098:36184:51382:45595:448…
51493	regulation of cytoskeleton organization	25 out of 580 genes, 4.3%	94 out of 6473 background genes, 1.5%	0.00081	0.00%	NAA25:ARC35:PFY1:DAD1:CDC55:SLA1:PAN1:RHO3:ARP3:TPD3:C4_01950W_A:ABP1:MYO5:ARC18:SAC6:CRN1:C7_02780W_A:ARC19:CR_01180W_A:CR_03520C_A:SRV2:CDC28:ARC40:ARC15:ARP2	30042:30447:45819:51987:706:10898:60303:10570:1905168:10571:9405:6303:1902845:36187:45875:36168:1:51447:31031:1902404:61509:1900182:36178:51726:31536:6913:7052:30010:36244:30836:6407:36170:46907:1990820:18107:6892:31505:31116:7265:10389:1902889:7096:35307:48315:1901319:46827:42307:1901673:10696:34599:34314:72435:45761:42752:2000812:10568:1904530:122:281:1903500:32091:51654:7015:1990758:98783:1903…
2000144	positive regulation of DNA-templated transcription, initiation	9 out of 580 genes, 1.6%	14 out of 6473 background genes, 0.2%	0.00089	0.00%	ESS1:RPT1:KEM1:POB3:PR26:RPT6:CDC68:RPT5:RPT4	6261:30447:45899:45732:31064:80182:9405:2000059:6457:36168:36178:413:2000749:43144:36244:36170:61641:43433:60261:35307:6511:61157:184:34613:30433:70651:122:1901407:6289:31939:30466:32784:36177:6369:16242:43161:9267:1902801:51091:34724:6334:30702:7089:7346:70682:6338:34605:6368:44011:32968:71216:36180:6364:34063:35690
60261	positive regulation of transcription initiation from RNA polymerase II promoter	9 out of 580 genes, 1.6%	14 out of 6473 background genes, 0.2%	0.00089	0.00%	ESS1:RPT1:KEM1:POB3:PR26:RPT6:CDC68:RPT5:RPT4	6261:30447:45899:45732:31064:80182:9405:2000059:6457:36168:36178:413:2000749:43144:36244:36170:61641:43433:60261:35307:6511:61157:184:34613:30433:70651:122:1901407:6289:31939:30466:32784:36177:6369:16242:43161:9267:1902801:51091:34724:6334:30702:7089:7346:70682:6338:34605:6368:44011:32968:71216:36180:6364:34063:35690
45899	positive regulation of RNA polymerase II transcriptional preinitiation complex assembly	8 out of 580 genes, 1.4%	11 out of 6473 background genes, 0.2%	0.00098	0.00%	ESS1:RPT1:POB3:PR26:RPT6:CDC68:RPT5:RPT4	6261:30447:45899:45732:31064:80182:9405:2000059:6457:36168:413:2000749:36170:61641:43433:35307:6511:34613:30433:70651:122:1901407:6289:31939:30466:32784:6369:43161:9267:1902801:51091:34724:6334:30702:7346:70682:6338:34605:6368:32968:71216:36180
22607	cellular component assembly	89 out of 580 genes, 15.3%	599 out of 6473 background genes, 9.3%	0.00099	0.00%	TUB2:ABP140:GSC1:CDC12:C1_03790C_A:BNI4:HTA2:CDC3:PIL1:RPT1:SUI2:SKP1:PFY1:MED15:C1_09040C_A:CBK1:C1_11150W_A:KEM1:ACT1:C2_00600C_A:C2_01320W_A:SLA1:C2_02540W_A:NCB2:PR26:PAN1:CHS5:CDC46:LSP1:ARP3:BLM3:C2_08160C_A:RPT6:SGT1:RPT2:C3_00850C_A:CSE4:HTA3:C3_05880C_A:SSN6:FESUR1:RLP24:C4_01950W_A:ABP1:RPN6:C4_04800W_A:C4_05010W_A:MYO5:C4_05610C_A:CDC68:CBF1:C4_06800W_A:RPT5:CDC11:BRE1:C5_00560W_A:VPS1…	97010:6261:30447:463:48311:722:30174:45899:1990236:45819:71285:45732:35719:917:51260:706:10898:31571:60303:10570:70783:10390:1905168:10571:9405:30518:70903:447:6303:480:1990809:1902845:36187:6031:45875:60237:30437:43486:36168:6457:1990113:1:51447:31031:98863:1902404:43618:36178:51726:31536:6913:61408:7052:2001020:70914:30010:43144:724:36244:30473:51017:7059:31573:10458:1900233:36170:101026:46907:…
8104	protein localization	89 out of 580 genes, 15.3%	601 out of 6473 background genes, 9.3%	0.00115	0.00%	C1_00210C_A:C1_00320W_A:AGE3:C1_02760W_A:GGA2:SEC62:RLI1:C1_05630C_A:C1_06590C_A:PGA63:PFY1:SEC24:CBK1:CDC48:C1_12760W_A:HSP70:ACT1:GDI1:RFA1:BCY1:CDC55:C2_02000W_A:POB3:C2_03410W_A:SDS22:URE2:RHO3:PEX6:C2_05530C_A:LSP1:RFA2:APR1:KRE30:BLM3:GPD1:CMK2:RPT2:CSE4:DBP5:RNA1:LAP41:SEC13:VTI1:TPD3:C3_07170C_A:NUP159:SUB2:GRX3:ZUO1:ABP1:SEC23:CBF1:CDC11:C5_00150C_A:C5_00560W_A:VPS1:RET2:VPS4:C5_03140C_A…	6261:5979:30447:463:7004:6116:722:45899:1990236:16320:45048:45819:71285:45732:35719:51260:706:6351:10898:34517:6616:60303:10570:70783:10603:1905168:10571:9405:51083:70887:2000220:6631:44416:6303:1902845:5991:30150:45875:60237:30437:43486:36168:6457:1:51447:31031:45184:43624:61509:45861:1900182:36178:51726:31536:6913:6612:70914:30010:724:32185:6614:36244:97064:7059:16567:10621:31065:2181:6283:1900…
10638	positive regulation of organelle organization	27 out of 580 genes, 4.7%	110 out of 6473 background genes, 1.7%	0.00161	0.00%	ESS1:ARC35:PFY1:CDC48:DAD1:RFA1:CDC55:HOG1:PAN1:SDS22:RHO3:ARP3:C4_01950W_A:GRX3:ABP1:MYO5:ARC18:HRR25:CRN1:ARC19:CR_01180W_A:SRV2:CDC28:ARC40:ARC15:RPN7:ARP2	30042:1900443:30447:7004:722:45899:16320:45819:51987:706:10898:34517:60303:10570:31064:1905168:80182:10571:9405:6303:2000059:1902845:36187:1903715:45875:30437:6457:36168:1:51447:31031:36091:46685:45184:1902404:43624:1900182:36178:51726:31536:6913:7052:413:2000749:30010:724:36244:1900432:1903643:2000134:7059:16567:30836:31065:36170:46907:51457:1990820:50821:18107:6892:31505:31116:34727:2001168:606…
6897	endocytosis	23 out of 580 genes, 4.0%	85 out of 6473 background genes, 1.3%	0.00169	0.00%	AGE3:PIL1:ARC35:C1_08180C_A:CTA3:ACT1:SLA1:PAN1:LSP1:TFP1:YCK2:OSH3:MYO5:VPS1:OBPA:ARC18:SUR7:CHC1:SAC6:SLA2:VPS21:CR_08290W_A:ARP2	30447:742:60303:10570:9405:70887:36187:30437:43486:1:32880:36178:6913:30010:32185:36244:36170:15986:45053:31505:10922:34727:70941:36258:90464:6281:44182:30037:34599:15918:34314:7038:9306:61709:45761:90463:35621:1904530:51654:7015:16125:60988:6468:7035:36166:43967:147:32258:7120:45893:6886:15991:44117:9826:2000601:45324:1903338:51666:30968:226:1900190:9651:71963:34316:7624:6895:30866:9408:916:5170…
30866	cortical actin cytoskeleton organization	14 out of 580 genes, 2.4%	36 out of 6473 background genes, 0.6%	0.00209	0.00%	PFY1:CBK1:ACT1:SLA1:PAN1:ARP3:C4_01950W_A:ABP1:MYO5:SUR7:SLA2:ARC19:CR_01180W_A:ARC15	30447:60303:70887:36187:60237:30437:43486:36168:1:1902404:36178:30010:32185:36244:1900233:36170:46907:31505:6281:44182:34599:34314:9306:45761:2000812:1904530:7015:6468:36166:43967:147:7120:42989:9826:7118:2000601:2000247:51666:9651:90338:71963:110055:34316:30041:30866:6357:916:31579:51016:30476:1766:9847:9267:920:30448:6898:8154:1900442:11:30950:7121:97248:1900433:902:42149:71472:755:44379:30036:…
7015	actin filament organization	15 out of 580 genes, 2.6%	41 out of 6473 background genes, 0.6%	0.00216	0.00%	ABP140:AGE3:ARC35:PFY1:ARP3:ARC18:SAC6:CRN1:SLA2:ARC19:CR_03520C_A:SRV2:ARC40:ARC15:ARP2	30042:30447:9405:36187:36168:1:36178:36244:51017:30836:36170:46907:31505:7265:44182:30037:34599:34314:45761:2000812:1904530:281:51654:7015:19933:147:32258:30488:42989:44117:2000601:51014:51666:226:90338:71963:34316:30041:51016:30476:9847:52032:9267:32466:30448:6898:8154:1900442:7017:43001:6890:30950:36176:6888:1900433:902:31138:755:30036:34605:86:1903475:71216:70649:44396:51211:36180:6897:35690
9070	serine family amino acid biosynthetic process	10 out of 580 genes, 1.7%	19 out of 6473 background genes, 0.3%	0.00261	0.00%	CYS4:SNZ1:HOM6:C1_11610C_A:HOM2:MET15:HOM3:SHM2:C7_04210C_A:CYS3	6535:6531:19346:19264:55114:9086:71269:6730:9088:70814:9090:9089:9097:19343:19280:8615:42823:7089:35999:6544
70727	cellular macromolecule localization	85 out of 580 genes, 14.7%	577 out of 6473 background genes, 8.9%	0.00270	0.00%	C1_00210C_A:C1_00320W_A:AGE3:C1_02760W_A:GGA2:SEC62:RLI1:C1_05630C_A:C1_06590C_A:PGA63:PFY1:SEC24:CBK1:CDC48:C1_12760W_A:HSP70:BCY1:SPT5:CDC55:C2_02000W_A:POB3:C2_03410W_A:SDS22:RHO3:PEX6:C2_05530C_A:LSP1:APR1:KRE30:BLM3:GPD1:CMK2:RPT2:CSE4:DBP5:RNA1:LAP41:SEC13:VTI1:TPD3:C3_07170C_A:NUP159:SUB2:ZUO1:ABP1:SEC23:CBF1:CDC11:C5_00150C_A:NAM7:C5_00560W_A:VPS1:RET2:VPS4:C5_03140C_A:SSD1:SUR7:CHC1:SAR1…	6261:5979:30447:463:6116:45899:1990236:16320:45048:45819:71285:45732:2001209:35719:51260:706:6351:10898:34517:6616:60303:10570:70783:10603:1905168:10571:9405:51083:70887:2000220:6631:44416:6303:1902845:5991:30150:45875:60237:30437:36168:6457:1:51447:31031:43624:61509:45861:1900182:36178:51726:31536:6913:6612:70914:30010:32185:6614:17148:36244:97064:7059:16567:90262:10621:2181:6283:1900233:6407:36…
44248	cellular catabolic process	86 out of 580 genes, 14.8%	587 out of 6473 background genes, 9.1%	0.00294	0.00%	UBP6:C1_01300W_A:DUT1:UGA2:GOR1:GGA2:C1_04230W_A:ACS2:CUE5:RPT1:PRC3:CAT1:SKP1:C1_08180C_A:SEC24:MLS1:CDC48:GAD1:KEM1:ARO8:REG1:C2_01320W_A:PR26:CHS5:UGA1:BAT21:RPN10:ILV1:APR1:RPT6:APE3:SUP35:C2_09930W_A:MDH1-3:RPT2:FOX2:POX1-3:LAP41:HRT1:GLX3:SEC13:HTA3:VTI1:C3_03470W_A:ALT1:MCA1:CRZ1:C3_05880C_A:CPA1:OSH3:RPN6:GDB1:SEC23:RPT5:NAM7:OBPA:VPS4:C5_03140C_A:C6_00210W_A:C6_00850W_A:C6_02190C_A:HRR25…	30447:45899:742:16320:6541:45819:71285:45732:35719:51260:15671:706:10898:34517:35863:60303:10570:1905168:10571:9405:70966:288:1990355:70887:1315:6303:1902845:45875:30437:43486:51447:6523:31031:6097:43624:45861:1900182:36178:6543:1900445:51726:31536:6913:43144:36244:46294:1900622:16567:6309:10458:6109:46456:36170:101026:8298:6099:70478:15986:1990820:6207:55114:61641:18107:45053:6892:80058:31505:10…
30865	cortical cytoskeleton organization	14 out of 580 genes, 2.4%	37 out of 6473 background genes, 0.6%	0.00309	0.00%	PFY1:CBK1:ACT1:SLA1:PAN1:ARP3:C4_01950W_A:ABP1:MYO5:SUR7:SLA2:ARC19:CR_01180W_A:ARC15	30447:60303:70887:36187:60237:30437:43486:36168:1:1902404:36178:30010:32185:36244:1900233:36170:46907:31505:6281:44182:34599:34314:9306:45761:2000812:1904530:7015:6468:36166:43967:147:7120:42989:9826:7118:2000601:2000247:51666:9651:90338:71963:110055:34316:30041:30866:6357:916:31579:51016:30476:1766:9847:9267:920:30448:6898:8154:1900442:11:30950:7121:97248:1900433:902:42149:71472:755:44379:30036:…
9058	biosynthetic process	172 out of 580 genes, 29.7%	1406 out of 6473 background genes, 21.7%	0.00317	0.00%	LEU4:PHR2:TUF1:ROT1:DUT1:TIF:CYS4:GSC1:C1_02430C_A:SNZ1:HOM6:TIF34:LYS2:RLI1:TPS2:BNI4:ACS2:ESS1:URA6:C1_04970W_A:RIB4:PRC3:C1_05780W_A:GLT1:C1_06590C_A:SUI2:VRG4:ADE4:MED15:SAM4:ENO1:ADE12:C1_09670C_A:SMT3:ARO7:C1_11610C_A:TRP3:C1_13060C_A:AGM1:MUQ1:ARO8:RFA1:C2_00390C_A:MXR1:ARO3:HOM2:POB3:NCB2:C2_02930C_A:RNR21:RNR1:HOG1:C2_03360W_A:BAT21:LYS22:ERF1:CDC21:C2_05710C_A:RFC1:IDP1:ECM17:ILV1:CDC46…	97010:6261:70485:32889:6535:1900443:30447:7004:6116:722:6531:30174:45899:6541:917:6071:61163:706:6351:34517:35863:31571:6425:60303:2188:31064:97237:10390:80182:9405:51083:288:1990355:2000220:44416:15937:2000059:42450:1903715:6031:6221:1900835:30437:6457:36168:1990113:6523:36091:46685:45184:5992:43618:6021:45861:43936:36178:6543:1900445:51726:6352:61408:6084:6427:1900560:19346:46417:413:2000749:19…
17144	drug metabolic process	32 out of 580 genes, 5.5%	149 out of 6473 background genes, 2.3%	0.00387	0.00%	CYS4:SNZ1:BNI4:ACS2:RIB4:GLT1:CAT1:SAM4:ADE12:MLS1:ARO7:AGM1:ARO8:C2_00390C_A:MXR1:CHS5:ECM17:TFP1:UTR2:GFA1:CRZ1:SPE2:C5_01940W_A:C6_00850W_A:GCV1:SHM2:RIB1:VMA2:ARO10:YHB1:CR_09670C_A:TRX1	6535:30447:917:15671:70783:9405:1990355:1315:6031:6097:1900445:19346:46417:46294:1900622:44030:19264:36170:15986:55114:6487:80058:31505:34976:42743:1302:951:6874:6571:90464:1900409:19284:7329:6281:71483:8295:6038:6893:44182:19676:34599:6730:1902170:19878:19722:90463:6085:71276:70814:31119:7035:61422:1900436:44406:71266:19427:97054:6597:15991:9094:55085:19343:19280:6662:2001040:950:70301:6037:6042…
9607	response to biotic stimulus	52 out of 580 genes, 9.0%	301 out of 6473 background genes, 4.7%	0.00390	0.00%	CCT8:SIN3:YKT6:ECM33:BNI4:ESS1:DIP2:ENO1:CBK1:C1_11120C_A:HSP70:NDT80:BCY1:SPT5:POB3:RNR1:HOG1:CDC19:RCK2:DDR48:CAP1:SAP9:KRE9:C3_05150W_A:CRZ1:TDH3:FBA1:MYO5:CWH41:BRE1:C5_02380W_A:SSD1:ADH1:DNA2:FET34:PGK1:SUR7:NAG1:ERG5:PIN4:ECM4:RSR1:RFG1:SRV2:CDC28:ARC40:YHB1:EFG1:VPS21:SSB1:ARP2:ERG13	6261:32889:30042:5979:1900443:6043:33215:30447:722:30174:45899:45819:71285:2001209:917:15671:706:10898:31571:60303:6616:10570:31064:98789:97237:10603:10390:1905168:80182:10571:9405:51083:70887:2000220:44416:447:1900231:480:6303:2000059:1902845:36187:1903715:5991:6031:45875:1900835:60237:30437:36168:6457:1:51447:31031:71432:36091:46685:16485:36178:1900439:1900445:51726:31536:6913:61408:6084:71280:…
52200	response to host defenses	15 out of 580 genes, 2.6%	43 out of 6473 background genes, 0.7%	0.00437	0.00%	ENO1:HSP70:CDC19:CAP1:SAP9:TDH3:FBA1:CWH41:SSD1:ADH1:PGK1:YHB1:EFG1:SSB1:ARP2	32889:30447:15671:6616:9405:51083:70887:2000220:44416:1900231:36187:1900835:60237:6457:1:71432:36091:16485:36178:1900439:1900445:61408:36244:17148:15886:1900461:2181:36170:30260:8298:2000222:71852:51278:55114:6487:31505:36184:45595:6006:1402:1900760:44182:34599:34314:1900380:1902170:6915:6452:122:51654:71276:6096:16477:1900436:6450:36166:44406:10811:32258:6412:6094:44117:20012:31589:45461:1900101…
75136	response to host	15 out of 580 genes, 2.6%	43 out of 6473 background genes, 0.7%	0.00437	0.00%	ENO1:HSP70:CDC19:CAP1:SAP9:TDH3:FBA1:CWH41:SSD1:ADH1:PGK1:YHB1:EFG1:SSB1:ARP2	32889:30447:15671:6616:9405:51083:70887:2000220:44416:1900231:36187:1900835:60237:6457:1:71432:36091:16485:36178:1900439:1900445:61408:36244:17148:15886:1900461:2181:36170:30260:8298:2000222:71852:51278:55114:6487:31505:36184:45595:6006:1402:1900760:44182:34599:34314:1900380:1902170:6915:6452:122:51654:71276:6096:16477:1900436:6450:36166:44406:10811:32258:6412:6094:44117:20012:31589:45461:1900101…
1901566	organonitrogen compound biosynthetic process	113 out of 580 genes, 19.5%	843 out of 6473 background genes, 13.0%	0.00528	0.00%	LEU4:TUF1:ROT1:TIF:CYS4:C1_02430C_A:SNZ1:HOM6:TIF34:LYS2:RLI1:BNI4:ACS2:URA6:C1_04970W_A:RIB4:PRC3:GLT1:SUI2:VRG4:ADE4:SAM4:ADE12:ARO7:C1_11610C_A:TRP3:C1_13060C_A:AGM1:ARO8:C2_00390C_A:MXR1:ARO3:HOM2:C2_02930C_A:RNR21:RNR1:C2_03360W_A:BAT21:LYS22:ERF1:CDC21:C2_05710C_A:IDP1:ECM17:ILV1:VAS1:SUP35:LEU42:TFP1:DBP5:GFA1:ILV2:ALT1:CRZ1:LYS9:MET8:PRO2:HIS4:MET15:HIS5:ILV6:CPA1:ZUO1:LYS4:SSZ1:ARG8:LYS1…	97010:6535:30447:6531:6541:917:34517:31571:6425:2188:9405:51083:288:1990355:44416:15937:42450:6031:6221:6457:1990113:6523:45861:43936:6543:1900445:51726:6427:19346:46417:1990570:1900622:7059:44030:19264:2181:36170:9092:6235:6099:15986:6207:51278:55114:6487:80058:31505:34976:6592:61432:9086:1302:70409:71269:9098:6874:44845:6571:90464:1900409:19284:7329:1990115:6281:9272:70791:71483:71459:9085:8295…
50789	regulation of biological process	179 out of 580 genes, 30.9%	1488 out of 6473 background genes, 23.0%	0.00550	0.00%	PHR2:NAA25:UBP6:TTR1:TUB2:SIN3:C1_01300W_A:CYS4:C1_02760W_A:CDC12:RLI1:C1_03370W_A:TPS2:RPN3:C1_03790C_A:HTA2:ESS1:PIL1:RPT1:C1_05630C_A:C1_05780W_A:ARC35:C1_06590C_A:SUI2:YPD1:SKP1:PFY1:OFR1:MED15:ENO1:C1_09040C_A:C1_10350C_A:CBK1:CDC48:SMT3:CTA3:C1_11860W_A:KEM1:HSP70:ACT1:DAD1:C1_14080W_A:GDI1:NDT80:RFA1:C2_00390C_A:BCY1:REG1:SPT5:CDC55:SLA1:C2_02000W_A:POB3:NCB2:PR26:HOG1:PAN1:SDS22:CHS5:URE2…	6261:32889:30042:5979:6535:1900443:30447:7004:48311:722:42766:30174:45899:742:1990236:16320:45048:6541:45819:44774:71285:2001209:45732:35719:51987:31929:61163:706:6351:10898:43577:34517:31571:6616:60303:10570:31064:70783:10603:10390:1905168:80182:10571:9405:30518:51083:70966:288:1990355:70887:2000220:44416:447:1900231:480:6303:2000059:1902845:1901918:36187:1903715:5991:45875:1900835:60237:30437:4…
1901576	organic substance biosynthetic process	168 out of 580 genes, 29.0%	1380 out of 6473 background genes, 21.3%	0.00616	0.00%	LEU4:PHR2:TUF1:ROT1:DUT1:TIF:CYS4:GSC1:C1_02430C_A:SNZ1:HOM6:TIF34:LYS2:RLI1:TPS2:BNI4:ACS2:ESS1:URA6:C1_04970W_A:RIB4:PRC3:C1_05780W_A:GLT1:C1_06590C_A:SUI2:VRG4:ADE4:MED15:SAM4:ENO1:ADE12:C1_09670C_A:SMT3:ARO7:C1_11610C_A:TRP3:C1_13060C_A:AGM1:MUQ1:ARO8:RFA1:C2_00390C_A:MXR1:ARO3:HOM2:POB3:NCB2:C2_02930C_A:RNR21:RNR1:HOG1:C2_03360W_A:BAT21:LYS22:ERF1:CDC21:C2_05710C_A:RFC1:IDP1:ECM17:ILV1:CDC46…	97010:6261:70485:32889:6535:1900443:30447:7004:6116:722:6531:30174:45899:6541:917:6071:61163:706:6351:34517:35863:31571:6425:60303:2188:31064:97237:10390:80182:9405:51083:288:1990355:2000220:44416:15937:2000059:42450:1903715:6031:6221:1900835:30437:6457:36168:1990113:6523:36091:46685:45184:5992:43618:6021:45861:43936:6543:1900445:51726:6352:61408:6084:6427:1900560:19346:46417:413:2000749:1990570:…
19344	cysteine biosynthetic process	6 out of 580 genes, 1.0%	7 out of 6473 background genes, 0.1%	0.00629	0.00%	CYS4:SNZ1:C1_11610C_A:MET15:C7_04210C_A:CYS3	6535:19346:9086:71269:70814:19343:19280:8615:42823:7089
50667	homocysteine metabolic process	6 out of 580 genes, 1.0%	7 out of 6473 background genes, 0.1%	0.00629	0.00%	CYS4:STR2:SAM4:C2_00390C_A:MET15:CYS3	6535:19346:44030:9086:71269:19284:70814:71266:19343:19280:50667:7089
97435	supramolecular fiber organization	17 out of 580 genes, 2.9%	55 out of 6473 background genes, 0.8%	0.00632	0.00%	TUB2:ABP140:AGE3:ARC35:PFY1:ARP3:ARC18:SAC6:CRN1:SLA2:ARC19:CR_03520C_A:SRV2:ARC40:ARC15:ARP2:TUB1	30042:30447:48311:9405:36187:36168:1:98863:36178:7052:36244:30473:51017:30836:36170:46907:31505:7265:44182:30037:34599:34314:45761:2000812:1904530:281:51654:7015:19933:147:32258:30488:45143:42989:44117:31122:2000601:51014:51666:226:7019:90338:71963:34316:30041:51016:30476:9847:1903087:52032:9267:32466:30448:6898:8154:1900442:7017:43001:46785:6890:30950:36176:6888:1900433:902:31138:755:30036:34605…
34613	cellular protein localization	82 out of 580 genes, 14.1%	563 out of 6473 background genes, 8.7%	0.00679	0.00%	C1_00210C_A:C1_00320W_A:AGE3:C1_02760W_A:GGA2:SEC62:RLI1:C1_05630C_A:C1_06590C_A:PGA63:PFY1:SEC24:CBK1:CDC48:C1_12760W_A:HSP70:BCY1:CDC55:C2_02000W_A:POB3:C2_03410W_A:SDS22:RHO3:PEX6:C2_05530C_A:LSP1:APR1:KRE30:BLM3:GPD1:CMK2:RPT2:CSE4:DBP5:RNA1:LAP41:SEC13:VTI1:TPD3:C3_07170C_A:NUP159:SUB2:ZUO1:ABP1:SEC23:CBF1:CDC11:C5_00150C_A:C5_00560W_A:VPS1:RET2:VPS4:C5_03140C_A:SUR7:CHC1:SAR1:C6_02230W_A:SE…	6261:5979:30447:463:6116:45899:1990236:16320:45048:45819:71285:45732:35719:51260:706:6351:10898:34517:6616:60303:10570:70783:10603:1905168:10571:9405:51083:70887:2000220:6631:44416:6303:1902845:5991:30150:45875:60237:30437:36168:6457:1:51447:31031:43624:61509:45861:1900182:36178:51726:31536:6913:6612:70914:30010:32185:6614:36244:97064:7059:10621:2181:6283:1900233:6407:36170:30260:46907:31938:5145…
43933	protein-containing complex subunit organization	77 out of 580 genes, 13.3%	519 out of 6473 background genes, 8.0%	0.00693	0.00%	TUB2:CDC12:RLI1:C1_03790C_A:HTA2:CDC3:RPT1:C1_05780W_A:C1_06590C_A:SUI2:SKP1:PFY1:MED15:C1_09040C_A:CDC48:C1_11150W_A:KEM1:ACT1:C2_01320W_A:POB3:C2_02540W_A:NCB2:C2_02930C_A:PR26:ERF1:CDC46:ARP3:BLM3:C2_08160C_A:RPT6:SGT1:SUP35:RPT2:CSE4:DBP5:HTA3:C3_05880C_A:SSN6:FESUR1:RLP24:RPN6:C4_04800W_A:C4_05010W_A:CDC68:CBF1:C4_06800W_A:RPT5:CDC11:C5_00560W_A:VPS1:C5_02010C_A:GCD11:VPS4:C5_03140C_A:CKS1:C…	97010:6261:30042:30447:463:48311:42766:30174:45899:1990236:16320:45819:71285:45732:51260:706:6351:10898:34517:31571:60303:10570:70783:1905168:10571:9405:30518:70966:288:447:6303:480:1990809:1902845:36187:45875:30437:43486:36168:6457:1990113:51447:31031:98863:43624:43618:43936:1900182:36178:51726:31536:61408:7052:2001020:70914:30010:43144:36244:30473:7059:30836:10458:36170:101026:46907:70478:15986…
9073	aromatic amino acid family biosynthetic process	11 out of 580 genes, 1.9%	25 out of 6473 background genes, 0.4%	0.00727	0.00%	ARO7:TRP3:ARO8:ARO3:HIS4:HIS5:TRP5:TRP4:HIS1:HIS7:TRP2	46417:55114:6571:70791:19878:44406:9094:105:7155:9074:19477:162:9073:949:10045:909
40007	growth	91 out of 580 genes, 15.7%	646 out of 6473 background genes, 10.0%	0.00782	0.00%	CCT8:PHR2:ROT1:SIN3:AGE3:YKT6:ECM33:CDC12:TPS2:BNI4:CDC3:ESS1:GLT1:CAT1:VRG4:DIP2:ENO1:CBK1:C1_11120C_A:SMT3:KEM1:ACT1:NDT80:BCY1:DCW1:SPT5:CDC55:SLA1:POB3:PLC2:RNR1:HOG1:PAN1:RHO3:CDC19:C2_05560W_A:RCK2:C2_07290W_A:DDR48:SGT1:CMK2:UTR2:GFA1:SAP9:KRE9:YCK2:CRZ1:C3_06700C_A:SSN6:C4_01950W_A:OSH3:MYO5:CWH41:CDC11:BRE1:NAM7:VPS1:C5_02380W_A:MIG1:VPS4:NOP5:FET34:C6_01220C_A:SUR7:CTA1:SAC6:NAG1:HSP90:…	6261:70485:32889:30042:5979:1900443:6043:33215:30447:722:30174:45899:742:45819:71285:2001209:917:51260:15671:706:10898:31571:60303:10570:31064:97237:70783:10603:10390:1905168:80182:10571:9405:30518:51083:1990355:70887:2000220:44416:447:1900231:1315:480:6303:2000059:1902845:36187:1903715:5991:6031:45875:60237:30437:43486:36168:6457:1:51447:31031:71432:36091:46685:1902404:16485:5992:16458:45861:190…
910	cytokinesis	22 out of 580 genes, 3.8%	86 out of 6473 background genes, 1.3%	0.00813	0.00%	GSC1:CDC12:BNI4:CDC3:PFY1:ACT1:CDC55:PAN1:CHS5:ARP3:CRZ1:TPD3:C4_01950W_A:MYO5:CDC11:KIN2:CR_01180W_A:SEC4:RSR1:CDC28:ARC40:YPT31	30447:45819:917:706:10898:60303:10570:70783:1905168:10571:9405:6303:1902845:36187:6031:45875:30437:43486:51447:31031:1902404:61509:1900182:1900445:51726:31536:6913:30010:1900622:36170:46907:1990820:18107:6892:31505:31321:34976:10389:45860:1902889:35307:7329:6281:48315:71483:6038:6893:1901319:44182:42307:10696:34599:34314:1902408:72435:34498:9306:19722:45761:42752:1902441:2000812:10568:1904530:122…
103	sulfate assimilation	7 out of 580 genes, 1.2%	10 out of 6473 background genes, 0.2%	0.00814	0.00%	MET3:ECM17:MET10:MET8:CBF1:MET14:TRX1	30447:96:1990355:7059:10134:55114:80058:61432:9086:1900409:71459:44182:34599:19354:70814:34508:1900478:6662:9303:61427:45454:19379:42744:1900375:1900429:6890:11:103:6888:97:34614:6338:42144
70682	proteasome regulatory particle assembly	7 out of 580 genes, 1.2%	10 out of 6473 background genes, 0.2%	0.00814	0.00%	RPT1:C1_11150W_A:PR26:RPT6:RPT2:RPT5:RPT4	45899:45732:61641:43433:6511:30433:70651:6289:43171:31939:43161:1902801:51091:34629:70682:6338:32968
48518	positive regulation of biological process	97 out of 580 genes, 16.7%	702 out of 6473 background genes, 10.8%	0.00843	0.00%	SIN3:CYS4:C1_02760W_A:CDC12:RLI1:C1_03370W_A:ESS1:RPT1:ARC35:PFY1:MED15:ENO1:C1_09040C_A:C1_10350C_A:CBK1:CDC48:CTA3:C1_11860W_A:KEM1:HSP70:DAD1:C1_14080W_A:NDT80:RFA1:BCY1:SPT5:CDC55:POB3:NCB2:PR26:HOG1:PAN1:SDS22:RHO3:CDC19:CDC46:ARP3:UTP15:RPT6:C2_10120W_A:PHO23:RPT2:RNA1:UTP4:CAP1:SEC13:HTA3:SAP9:CRZ1:C3_06800C_A:TDH3:SSN6:FBA1:C4_01950W_A:GRX3:ABP1:GST2:OSH3:MYO5:CWH41:CDC68:CBF1:RPT5:CDC11:…	6261:32889:30042:5979:6535:1900443:30447:7004:722:42766:30174:45899:742:16320:45048:45819:44774:71285:2001209:45732:51987:706:10898:43577:34517:60303:6616:10570:31064:70783:10603:1905168:80182:10571:9405:51083:70966:1990355:70887:2000220:44416:447:1900231:480:6303:2000059:1902845:1901918:36187:1903715:5991:45875:1900835:60237:30437:43486:6457:36168:1:51447:32880:31031:71432:36091:46685:45184:1902…
2000142	regulation of DNA-templated transcription, initiation	10 out of 580 genes, 1.7%	21 out of 6473 background genes, 0.3%	0.00844	0.00%	ESS1:RPT1:KEM1:POB3:NCB2:PR26:RPT6:CDC68:RPT5:RPT4	6261:30447:45899:45732:31064:80182:9405:2000059:6457:36168:43618:36178:61408:413:2000749:43144:36244:36170:61641:43433:60261:35307:6511:61157:184:34613:30433:70651:122:1901407:6289:31939:30466:32784:36177:6369:16242:43161:9267:1902801:51091:45898:34724:6334:16480:30702:7089:7346:70682:6338:34605:6368:44011:51123:32968:71216:2001038:36180:6364:34063:35690
60260	regulation of transcription initiation from RNA polymerase II promoter	10 out of 580 genes, 1.7%	21 out of 6473 background genes, 0.3%	0.00844	0.00%	ESS1:RPT1:KEM1:POB3:NCB2:PR26:RPT6:CDC68:RPT5:RPT4	6261:30447:45899:45732:31064:80182:9405:2000059:6457:36168:43618:36178:61408:413:2000749:43144:36244:36170:61641:43433:60261:35307:6511:61157:184:34613:30433:70651:122:1901407:6289:31939:30466:32784:36177:6369:16242:43161:9267:1902801:51091:45898:34724:6334:16480:30702:7089:7346:70682:6338:34605:6368:44011:51123:32968:71216:2001038:36180:6364:34063:35690
43248	proteasome assembly	12 out of 580 genes, 2.1%	30 out of 6473 background genes, 0.5%	0.00881	0.00%	RPT1:C1_11150W_A:C2_01320W_A:PR26:BLM3:RPT6:RPT2:RPN6:RPT5:HSP90:RPT4:VMA2	30447:45899:1990236:45732:9405:30518:6457:15986:61641:70924:43433:6874:43248:44182:6511:30433:61136:70651:7035:6289:15991:43171:31939:55085:723:1990237:42981:43161:1902801:51091:1902600:1900429:492:46034:34629:6914:70682:6338:34605:1902906:32968:35690
33043	regulation of organelle organization	49 out of 580 genes, 8.4%	286 out of 6473 background genes, 4.4%	0.00993	0.00%	NAA25:SIN3:C1_03790C_A:ESS1:ARC35:SKP1:PFY1:ENO1:CDC48:SMT3:DAD1:RFA1:BCY1:CDC55:SLA1:HOG1:PAN1:SDS22:RHO3:C2_05530C_A:CDC46:RCK2:ARP3:PHO23:HTA3:TPD3:C4_01950W_A:GRX3:ABP1:MYO5:SEC23:BRE1:ARC18:C6_01220C_A:SAR1:HRR25:SAC6:CRN1:C7_02780W_A:ARC19:CR_01180W_A:CR_03520C_A:RPT4:SRV2:CDC28:ARC40:ARC15:RPN7:ARP2	32889:30042:5979:1900443:30447:7004:722:30174:45899:16320:45819:51987:706:10898:34517:31571:60303:10570:31064:10603:10390:1905168:80182:10571:9405:44416:6303:2000059:1902845:36187:1903715:5991:45875:30437:43486:36168:6457:1:51447:31031:36091:46685:45184:1902404:43624:61509:1900182:36178:51726:31536:6913:61408:7052:1900560:413:2000749:30010:724:36244:16575:1900432:1903643:2000134:7059:16567:30836:…
6535	cysteine biosynthetic process from serine	5 out of 580 genes, 0.9%	5 out of 6473 background genes, 0.1%	0.01095	0.00%	CYS4:SNZ1:C1_11610C_A:MET15:C7_04210C_A	6535:19346:9086:71269:70814:19343:19280:8615:42823:7089
9088	threonine biosynthetic process	5 out of 580 genes, 0.9%	5 out of 6473 background genes, 0.1%	0.01095	0.00%	HOM6:HOM2:HOM3:THR1:THR4	6531:9092:55114:9086:9088:9090:9089:9097
51649	establishment of localization in cell	79 out of 580 genes, 13.6%	543 out of 6473 background genes, 8.4%	0.01098	0.00%	C1_00320W_A:TUB2:AGE3:C1_02760W_A:YKT6:GGA2:SEC62:RLI1:C1_05630C_A:C1_06590C_A:PGA63:PFY1:C1_08180C_A:SEC24:CDC48:C1_11860W_A:C1_12760W_A:HSP70:C2_03410W_A:RHO3:PEX6:C2_05530C_A:KRE30:BLM3:VMA5:AGE2:GPD1:GLO3:DBP5:RNA1:SEC13:VTI1:C3_07170C_A:C3_07430W_A:NUP159:SUB2:ZUO1:OSH3:SEC23:CDC11:C5_00080C_A:C5_00150C_A:VPS1:OBPA:RET2:VPS4:C5_03140C_A:FET34:ARC18:CTA1:CHC1:SAR1:C6_02230W_A:SEC27:C6_02470W_…	33215:30447:463:48311:6116:742:1990236:16320:45048:45819:71285:35719:51260:706:6351:10898:43577:34517:6616:60303:10570:70783:1905168:10571:9405:51083:1990355:2000220:6631:44416:6303:1902845:30150:45875:30437:6457:1:51447:31031:98863:43624:45861:1900182:51726:31536:6913:7052:6612:30010:6614:97064:30473:2181:6283:6407:36170:30260:46907:31938:1990820:10106:55114:50821:18107:45053:6892:80058:31505:10…
43207	response to external biotic stimulus	15 out of 580 genes, 2.6%	46 out of 6473 background genes, 0.7%	0.01144	0.00%	ENO1:HSP70:CDC19:CAP1:SAP9:TDH3:FBA1:CWH41:SSD1:ADH1:PGK1:YHB1:EFG1:SSB1:ARP2	32889:30447:15671:6616:9405:51083:70887:2000220:44416:1900231:36187:1900835:60237:6457:1:71432:36091:16485:36178:1900439:1900445:61408:36244:17148:15886:1900461:2181:36170:30260:8298:2000222:71852:51278:55114:6487:31505:36184:45595:6006:1402:1900760:44182:34599:34314:1900380:1902170:6915:6452:122:51654:71276:6096:16477:1900436:6450:36166:44406:10811:32258:6412:6094:44117:20012:31589:45461:1900101…
51707	response to other organism	15 out of 580 genes, 2.6%	46 out of 6473 background genes, 0.7%	0.01144	0.00%	ENO1:HSP70:CDC19:CAP1:SAP9:TDH3:FBA1:CWH41:SSD1:ADH1:PGK1:YHB1:EFG1:SSB1:ARP2	32889:30447:15671:6616:9405:51083:70887:2000220:44416:1900231:36187:1900835:60237:6457:1:71432:36091:16485:36178:1900439:1900445:61408:36244:17148:15886:1900461:2181:36170:30260:8298:2000222:71852:51278:55114:6487:31505:36184:45595:6006:1402:1900760:44182:34599:34314:1900380:1902170:6915:6452:122:51654:71276:6096:16477:1900436:6450:36166:44406:10811:32258:6412:6094:44117:20012:31589:45461:1900101…
52173	response to defenses of other organism involved in symbiotic interaction	15 out of 580 genes, 2.6%	46 out of 6473 background genes, 0.7%	0.01144	0.00%	ENO1:HSP70:CDC19:CAP1:SAP9:TDH3:FBA1:CWH41:SSD1:ADH1:PGK1:YHB1:EFG1:SSB1:ARP2	32889:30447:15671:6616:9405:51083:70887:2000220:44416:1900231:36187:1900835:60237:6457:1:71432:36091:16485:36178:1900439:1900445:61408:36244:17148:15886:1900461:2181:36170:30260:8298:2000222:71852:51278:55114:6487:31505:36184:45595:6006:1402:1900760:44182:34599:34314:1900380:1902170:6915:6452:122:51654:71276:6096:16477:1900436:6450:36166:44406:10811:32258:6412:6094:44117:20012:31589:45461:1900101…
52031	modulation by symbiont of host defense response	11 out of 580 genes, 1.9%	26 out of 6473 background genes, 0.4%	0.01159	0.00%	ENO1:HSP70:CDC19:SAP9:TDH3:FBA1:CWH41:ADH1:PGK1:SSB1:ARP2	32889:30447:6616:9405:51083:44416:6457:1:71432:16485:15886:2181:36170:30260:71852:51278:55114:6487:31505:6006:1402:44182:34314:6915:6452:51654:6096:6450:44406:32258:6412:6094:44117:51701:52155:30476:7160:15976:9847:44409:9311:52032:9267:44407:61621:72593:15810:6508:70880:42149:30036:34605:52559:44011:9636:71216:54:36180:6364:6897:35690
52255	modulation by organism of defense response of other organism involved in symbiotic interaction	11 out of 580 genes, 1.9%	26 out of 6473 background genes, 0.4%	0.01159	0.00%	ENO1:HSP70:CDC19:SAP9:TDH3:FBA1:CWH41:ADH1:PGK1:SSB1:ARP2	32889:30447:6616:9405:51083:44416:6457:1:71432:16485:15886:2181:36170:30260:71852:51278:55114:6487:31505:6006:1402:44182:34314:6915:6452:51654:6096:6450:44406:32258:6412:6094:44117:51701:52155:30476:7160:15976:9847:44409:9311:52032:9267:44407:61621:72593:15810:6508:70880:42149:30036:34605:52559:44011:9636:71216:54:36180:6364:6897:35690
51301	cell division	27 out of 580 genes, 4.7%	122 out of 6473 background genes, 1.9%	0.01361	0.00%	ROT1:GSC1:CDC12:BNI4:CDC3:PFY1:CBK1:ACT1:DCW1:CDC55:PAN1:CHS5:ARP3:CRZ1:KRE6:TPD3:C4_01950W_A:MYO5:CDC11:KIN2:PWP2:CR_01180W_A:SEC4:RSR1:CDC28:ARC40:YPT31	30447:45819:917:706:10898:60303:10570:70783:1905168:10571:9405:447:6303:480:1902845:36187:6031:45875:60237:30437:43486:36168:51447:31031:1902404:61509:1900182:36178:1900445:51726:31536:6913:30010:36244:1900622:1900233:36170:46907:1990820:6078:6487:18107:6892:31505:31321:34976:10389:45860:1902889:35307:7329:6281:48315:9272:71483:6038:6893:1901319:44182:42307:10696:34599:34314:1902408:72435:34498:9…
16054	organic acid catabolic process	20 out of 580 genes, 3.4%	76 out of 6473 background genes, 1.2%	0.01396	0.00%	UGA2:GOR1:ACS2:MLS1:GAD1:ARO8:UGA1:BAT21:ILV1:MDH1-3:FOX2:POX1-3:C3_03470W_A:ALT1:CPA1:C6_00210W_A:GCV1:POT1:ARO10:URA2	6541:9405:6523:6097:6543:46456:6099:6207:55114:6536:1302:70409:9098:951:6571:34599:6730:19878:6085:6538:9436:9450:19427:9094:9099:9097:6735:950:6540:6526:9083:9074:15976:42758:19477:6569:5975:6083:6524:6108:6567:45984:6546:43605:9073:9062:9058:42760:6559:1300:6544:16573:6635:45733:6552:949:35690
46395	carboxylic acid catabolic process	20 out of 580 genes, 3.4%	76 out of 6473 background genes, 1.2%	0.01396	0.00%	UGA2:GOR1:ACS2:MLS1:GAD1:ARO8:UGA1:BAT21:ILV1:MDH1-3:FOX2:POX1-3:C3_03470W_A:ALT1:CPA1:C6_00210W_A:GCV1:POT1:ARO10:URA2	6541:9405:6523:6097:6543:46456:6099:6207:55114:6536:1302:70409:9098:951:6571:34599:6730:19878:6085:6538:9436:9450:19427:9094:9099:9097:6735:950:6540:6526:9083:9074:15976:42758:19477:6569:5975:6083:6524:6108:6567:45984:6546:43605:9073:9062:9058:42760:6559:1300:6544:16573:6635:45733:6552:949:35690
34315	regulation of Arp2/3 complex-mediated actin nucleation	8 out of 580 genes, 1.4%	14 out of 6473 background genes, 0.2%	0.01409	0.00%	SLA1:PAN1:C4_01950W_A:ABP1:MYO5:SAC6:CRN1:CR_01180W_A	30447:9405:36187:1902404:36170:31505:34599:1904530:7015:36166:147:7120:9826:2000601:51666:9651:71963:110055:34316:51016:9267:30448:6898:7017:7121:44379:30036:1903475:44855:2000813:71216:70649:44396:51211:36180:6897
9605	response to external stimulus	57 out of 580 genes, 9.8%	356 out of 6473 background genes, 5.5%	0.01460	0.00%	CCT8:SIN3:ECM33:TPS2:BNI4:ESS1:CAT1:DIP2:ENO1:CBK1:C1_11120C_A:C1_11860W_A:KEM1:HSP70:BCY1:REG1:SPT5:POB3:RNR1:HOG1:CDC19:RCK2:APR1:DDR48:CAP1:GLX3:SAP9:CRZ1:TDH3:FBA1:PYC2:MYO5:CWH41:CBF1:BRE1:C5_02380W_A:MIG1:SSD1:ADH1:FET34:PGK1:SUR7:ERG5:PMT1:C7_03860W_A:NTH1:PIN4:ECM4:RSR1:RFG1:ARC40:YHB1:EFG1:SSB1:ARP2:ERG13:ALO1	6261:70485:32889:5979:1900443:33215:30447:722:30174:45899:2001209:917:15671:43577:31571:6616:31064:10603:10390:80182:9405:51083:70887:2000220:44416:447:1900231:1315:480:6303:2000059:36187:1903715:5991:6031:1900835:60237:30437:36168:6457:1:51447:71432:36091:46685:16485:5992:45861:36178:1900439:1900445:61408:6084:413:2000749:43144:45892:724:32185:17148:36244:16575:1900432:15886:1903643:2000134:1900…
9405	pathogenesis	46 out of 580 genes, 7.9%	266 out of 6473 background genes, 4.1%	0.01515	0.00%	PHR2:TTR1:AGE3:GSC1:ECM33:TPS2:CSH1:ESS1:CAT1:KEM1:NDT80:HOG1:PST1:RCK2:PHM7:PST2:RHR2:FOX2:TFP1:UTR2:CRZ1:SSN6:SLK19:CDC11:OBPA:VPS4:SSD1:HET1:FET34:SAC6:NAG1:HSP90:PMT1:CSP37:RSR1:RFG1:SRV2:CRG1:YCP4:PST3:VMA2:YHB1:EFG1:VPS21:ARP2:ALO1	70485:30042:1900443:6043:33215:30447:45899:71285:51260:6071:15671:31064:70783:80182:9405:30518:70887:2000220:1900231:1315:2000059:36187:1903715:60237:30437:6457:36168:1:36091:46685:6097:5992:45861:36178:1900439:1900445:6913:71280:2001020:413:2000749:43144:45892:17148:36244:1900432:1903643:2000134:1900622:1900461:30836:36170:8298:2000222:15986:10106:71852:55114:50821:45053:31505:70924:34727:34976:…
30447	filamentous growth	88 out of 580 genes, 15.2%	631 out of 6473 background genes, 9.7%	0.01750	0.00%	CCT8:PHR2:SIN3:AGE3:YKT6:ECM33:CDC12:TPS2:BNI4:CDC3:ESS1:GLT1:CAT1:VRG4:DIP2:ENO1:CBK1:C1_11120C_A:SMT3:KEM1:ACT1:NDT80:BCY1:SPT5:CDC55:SLA1:POB3:PLC2:RNR1:HOG1:RHO3:CDC19:C2_05560W_A:RCK2:C2_07290W_A:DDR48:SGT1:CMK2:UTR2:GFA1:SAP9:KRE9:YCK2:CRZ1:C3_06700C_A:SSN6:C4_01950W_A:OSH3:MYO5:CWH41:CDC11:BRE1:NAM7:VPS1:C5_02380W_A:MIG1:VPS4:NOP5:FET34:C6_01220C_A:SUR7:CTA1:SAC6:NAG1:HSP90:ERG5:PMT1:SLA2:…	6261:70485:32889:30042:5979:1900443:6043:33215:30447:722:30174:45899:742:45819:71285:2001209:917:51260:15671:706:10898:31571:60303:10570:31064:97237:70783:10603:10390:1905168:80182:10571:9405:30518:51083:1990355:70887:2000220:44416:447:1900231:1315:480:6303:2000059:1902845:36187:1903715:5991:6031:45875:60237:30437:43486:36168:6457:1:51447:31031:71432:36091:46685:1902404:16485:5992:16458:45861:190…
16051	carbohydrate biosynthetic process	17 out of 580 genes, 2.9%	59 out of 6473 background genes, 0.9%	0.01827	0.00%	PHR2:GSC1:TPS2:ENO1:GPD1:TPS3:RHR2:KRE9:KRE6:FBA1:PYC2:GDB1:CWH41:PGK1:GSY1:PGI1:INO1	32889:30447:6116:6071:97237:9405:44416:5992:6021:36170:6078:71852:51278:6487:31505:6072:48315:44182:34599:60257:36164:6096:46168:8654:16558:6094:6973:71470:5978:9408:51701:30476:15976:31671:44409:9311:71970:9267:6342:5980:920:30448:15810:1990344:6090:70880:42149:6075:71467:34605:6114:70413:52559:44011:71216:7163:42546:51211:36180:35690
281	mitotic cytokinesis	18 out of 580 genes, 3.1%	65 out of 6473 background genes, 1.0%	0.01850	0.00%	GSC1:CDC12:CDC3:PFY1:ACT1:PAN1:CHS5:ARP3:CRZ1:TPD3:C4_01950W_A:MYO5:CDC11:KIN2:CR_01180W_A:RSR1:ARC40:YPT31	30447:60303:70783:9405:36187:30437:43486:1902404:61509:1900445:6913:30010:1900622:36170:46907:31505:34976:45860:7329:6281:48315:71483:6038:6893:44182:34599:34314:1902408:34498:9306:19722:45761:1902441:2000812:1904530:8104:281:51523:61422:1900436:36166:43967:7094:147:70787:7120:45921:6886:42989:9826:32186:2000601:51666:31030:6033:2001040:9651:90338:71963:110055:46777:7009:30041:97301:916:61400:510…
51701	interaction with host	18 out of 580 genes, 3.1%	65 out of 6473 background genes, 1.0%	0.01850	0.00%	CAT1:ENO1:HSP70:CDC19:RHR2:CAP1:SAP9:YCK2:TDH3:FBA1:CWH41:SSD1:ADH1:PGK1:YHB1:EFG1:SSB1:ARP2	32889:30447:6071:15671:6616:10570:9405:51083:70887:2000220:44416:1900231:1315:36187:1900835:60237:6457:1:71432:36091:16485:36178:1900439:1900445:61408:36244:17148:15886:1900461:2181:36170:30260:8298:2000222:71852:51278:55114:6487:31505:42743:36184:45595:6006:1402:1900760:44182:34599:34314:1900380:1902170:6915:36164:6452:122:51654:71276:6096:16477:6468:1900436:6450:36166:44406:10811:32258:6412:609…
6888	endoplasmic reticulum to Golgi vesicle-mediated transport	18 out of 580 genes, 3.1%	65 out of 6473 background genes, 1.0%	0.01850	0.00%	AGE3:YKT6:PGA63:SEC24:C2_03410W_A:AGE2:GLO3:SEC13:C3_07170C_A:SEC23:C5_00080C_A:RET2:C5_03140C_A:SAR1:SEC27:C7_01660C_A:EMP24:TRX1	30447:9405:1990355:6612:80058:48205:1900409:44182:30037:34599:30433:43547:6891:90114:1904263:16050:51645:7006:45893:6886:31081:48313:6662:6901:6998:45454:19379:18344:42744:1900429:43001:6890:3400:70973:11:30950:90630:6906:6888:266:34614:6621:6355:48208:7264:16236:42144:71216:7163:36180:90110:6897:32511:35690
9072	aromatic amino acid family metabolic process	13 out of 580 genes, 2.2%	37 out of 6473 background genes, 0.6%	0.01909	0.00%	ARO7:TRP3:ARO8:ARO3:HIS4:HIS5:TRP5:TRP4:HIS1:C6_00210W_A:HIS7:TRP2:ARO10	46417:55114:951:6571:70791:19878:44406:9094:105:7155:950:9074:19477:6569:162:9073:9058:6559:6552:949:10045:909
1901575	organic substance catabolic process	78 out of 580 genes, 13.4%	543 out of 6473 background genes, 8.4%	0.02054	0.00%	UBP6:C1_01300W_A:DUT1:UGA2:GOR1:GGA2:C1_04230W_A:ACS2:CUE5:RPT1:SKP1:ENO1:MLS1:CDC48:GAD1:KEM1:ARO8:REG1:C2_01320W_A:PR26:CHS5:UGA1:BAT21:CDC19:RPN10:ILV1:APR1:RPT6:APE3:SUP35:C2_09930W_A:GPD1:MDH1-3:RPT2:FOX2:POX1-3:LAP41:HRT1:GLX3:SEC13:HTA3:C3_03470W_A:ALT1:MCA1:CRZ1:C3_05880C_A:TDH3:GCY1:CPA1:FBA1:RPN6:GDB1:XKS1:RPT5:NAM7:VPS4:C6_00210W_A:PGK1:C6_02190C_A:GCV1:SKI8:NAG1:GPH1:PMT1:C7_03860W_A:…	32889:6043:30447:6116:45899:16320:6541:45819:71285:45732:35719:51260:706:10898:34517:35863:60303:10570:1905168:10571:9405:70966:288:70887:44416:6303:1902845:45875:30437:43486:51447:6523:31031:6097:43624:45861:1900182:36178:6543:1900445:51726:31536:43144:36244:15886:46294:1900622:16567:6309:10458:6109:46456:36170:101026:8298:6099:70478:1990820:6207:71852:55114:61641:18107:45053:6892:31505:6072:709…
147	actin cortical patch assembly	7 out of 580 genes, 1.2%	11 out of 6473 background genes, 0.2%	0.02066	0.00%	SLA1:PAN1:ABP1:MYO5:SLA2:ARC19:ARC15	30447:36187:1:36170:31505:44182:34314:7015:36166:147:7120:9826:2000601:51666:9651:71963:34316:30041:51016:9847:9267:30448:6898:7121:44379:30036:86:44855:71216:36180:6897:35690
45010	actin nucleation	7 out of 580 genes, 1.2%	11 out of 6473 background genes, 0.2%	0.02066	0.00%	ARC35:ARP3:ARC18:ARC19:ARC40:ARC15:ARP2	30447:9405:1:36170:31505:34314:281:51654:147:32258:44117:51666:226:71963:30041:30476:9847:52032:9267:6898:30036:1903475:71216:44396:36180:6897:35690
19878	lysine biosynthetic process via aminoadipic acid	6 out of 580 genes, 1.0%	8 out of 6473 background genes, 0.1%	0.02328	0.00%	LYS2:ARO8:LYS22:LYS9:LYS4:LYS1	55114:6571:9085:19878:9094:9074:19477:9073:949
2000601	positive regulation of Arp2/3 complex-mediated actin nucleation	6 out of 580 genes, 1.0%	8 out of 6473 background genes, 0.1%	0.02328	0.00%	PAN1:C4_01950W_A:ABP1:MYO5:CRN1:CR_01180W_A	30447:36187:1902404:36170:31505:7015:36166:147:7120:9826:2000601:51666:9651:71963:110055:34316:51016:9267:6898:7017:7121:44379:30036:1903475:44855:2000813:71216:44396:36180:6897
48194	Golgi vesicle budding	6 out of 580 genes, 1.0%	8 out of 6473 background genes, 0.1%	0.02328	0.00%	PGA63:SEC24:C2_03410W_A:GLO3:SEC13:C5_03140C_A	48205:30433:43547:90114:1904263:45893:6886:31081:6998:6890:70973:6888:48208:16236:90110
51127	positive regulation of actin nucleation	6 out of 580 genes, 1.0%	8 out of 6473 background genes, 0.1%	0.02328	0.00%	PAN1:C4_01950W_A:ABP1:MYO5:CRN1:CR_01180W_A	30447:36187:1902404:36170:31505:7015:36166:147:7120:9826:2000601:51666:9651:71963:110055:34316:51016:9267:6898:7017:7121:44379:30036:1903475:44855:2000813:71216:44396:36180:6897
50794	regulation of cellular process	164 out of 580 genes, 28.3%	1370 out of 6473 background genes, 21.2%	0.02434	0.00%	PHR2:NAA25:UBP6:TTR1:TUB2:SIN3:C1_01300W_A:CYS4:C1_02760W_A:CDC12:RLI1:C1_03370W_A:C1_03790C_A:HTA2:ESS1:PIL1:RPT1:C1_05630C_A:C1_05780W_A:ARC35:C1_06590C_A:SUI2:YPD1:SKP1:PFY1:OFR1:MED15:ENO1:C1_09040C_A:C1_10350C_A:CBK1:CDC48:SMT3:CTA3:C1_11860W_A:KEM1:ACT1:DAD1:C1_14080W_A:GDI1:NDT80:RFA1:C2_00390C_A:BCY1:REG1:SPT5:CDC55:SLA1:C2_02000W_A:POB3:NCB2:PR26:HOG1:PAN1:SDS22:CHS5:URE2:RHO3:C2_05160C_…	6261:32889:30042:5979:6535:1900443:30447:7004:48311:722:42766:30174:45899:742:1990236:16320:45048:6541:45819:44774:71285:2001209:45732:35719:51987:31929:61163:706:6351:10898:43577:34517:31571:60303:10570:31064:70783:10603:10390:1905168:80182:10571:9405:30518:70966:1990355:70887:2000220:44416:447:1900231:480:6303:2000059:1902845:1901918:36187:1903715:5991:45875:1900835:60237:30437:43486:36168:6457…
98657	import into cell	24 out of 580 genes, 4.1%	105 out of 6473 background genes, 1.6%	0.02467	0.00%	AGE3:PIL1:ARC35:C1_08180C_A:CTA3:ACT1:SLA1:PAN1:LSP1:TFP1:YCK2:OSH3:MYO5:VPS1:OBPA:FET34:ARC18:SUR7:CHC1:SAC6:SLA2:VPS21:CR_08290W_A:ARP2	33215:30447:742:60303:10570:9405:70887:36187:30437:43486:1:32880:36178:6913:30010:32185:36244:36170:15986:10106:55114:45053:31505:10922:34727:70941:36258:90464:6281:44182:30037:34599:15918:34314:7038:9306:61709:45761:90463:35621:1904530:51654:7015:16125:60988:6468:7035:36166:43967:147:32258:7120:45893:6886:15991:44117:9826:2000601:45324:1903338:51666:30968:226:1900190:1901684:9651:71963:34316:762…
9084	glutamine family amino acid biosynthetic process	9 out of 580 genes, 1.6%	19 out of 6473 background genes, 0.3%	0.02742	0.00%	GLT1:IDP1:PRO2:CPA1:ARG8:ARG4:ARG1:CPA2:PRO1	34517:42450:6543:6207:55114:6592:70409:19676:6561:97054:6537:6526:36267:71585:6102
51125	regulation of actin nucleation	8 out of 580 genes, 1.4%	15 out of 6473 background genes, 0.2%	0.02783	0.00%	SLA1:PAN1:C4_01950W_A:ABP1:MYO5:SAC6:CRN1:CR_01180W_A	30447:9405:36187:1902404:36170:31505:34599:1904530:7015:36166:147:7120:9826:2000601:51666:9651:71963:110055:34316:51016:9267:30448:6898:7017:7121:44379:30036:1903475:44855:2000813:71216:70649:44396:51211:36180:6897
61640	cytoskeleton-dependent cytokinesis	18 out of 580 genes, 3.1%	67 out of 6473 background genes, 1.0%	0.02933	0.00%	GSC1:CDC12:CDC3:PFY1:ACT1:PAN1:CHS5:ARP3:CRZ1:TPD3:C4_01950W_A:MYO5:CDC11:KIN2:CR_01180W_A:RSR1:ARC40:YPT31	30447:60303:70783:9405:36187:30437:43486:1902404:61509:1900445:6913:30010:1900622:36170:46907:31505:34976:45860:7329:6281:48315:71483:6038:6893:44182:34599:34314:1902408:34498:9306:19722:45761:1902441:2000812:1904530:8104:281:51523:61422:1900436:36166:43967:7094:147:70787:7120:45921:6886:42989:9826:32186:2000601:51666:31030:6033:2001040:9651:90338:71963:110055:46777:7009:30041:97301:916:61400:510…
44282	small molecule catabolic process	25 out of 580 genes, 4.3%	113 out of 6473 background genes, 1.7%	0.02990	0.00%	UGA2:GOR1:ACS2:MLS1:GAD1:ARO8:UGA1:BAT21:CDC19:ILV1:MDH1-3:FOX2:POX1-3:GLX3:C3_03470W_A:ALT1:GCY1:CPA1:XKS1:C6_00210W_A:GCV1:POT1:ARO10:URA2:CR_09670C_A	30447:6541:9405:44416:6523:6097:6543:46294:46456:36170:6099:6207:55114:6536:1302:70409:9098:951:6571:42843:34599:6730:19878:6085:6538:9436:6096:9450:19427:9094:31669:9099:9097:6735:950:19243:6540:6526:9083:9074:15976:42758:9267:19477:6569:5975:61621:6083:6524:6108:5998:6567:45984:6546:43605:9073:9062:9058:42760:6559:1300:6544:16573:6635:71216:45733:6552:949:19568:36180:35690
46907	intracellular transport	73 out of 580 genes, 12.6%	507 out of 6473 background genes, 7.8%	0.03752	0.00%	C1_00320W_A:TUB2:AGE3:C1_02760W_A:YKT6:GGA2:SEC62:RLI1:C1_05630C_A:C1_06590C_A:PGA63:PFY1:C1_08180C_A:SEC24:CDC48:C1_12760W_A:HSP70:C2_03410W_A:RHO3:PEX6:C2_05530C_A:KRE30:BLM3:AGE2:GPD1:GLO3:DBP5:RNA1:SEC13:VTI1:C3_07170C_A:C3_07430W_A:NUP159:SUB2:ZUO1:OSH3:SEC23:CDC11:C5_00080C_A:C5_00150C_A:VPS1:OBPA:RET2:VPS4:C5_03140C_A:CTA1:CHC1:SAR1:C6_02230W_A:SEC27:C6_02470W_A:GLE2:C7_01660C_A:C7_02460C_…	30447:463:48311:6116:742:1990236:16320:45048:71285:35719:51260:6351:34517:6616:60303:70783:9405:51083:1990355:2000220:6631:44416:30150:30437:6457:98863:43624:45861:1900182:6913:7052:6612:30010:6614:97064:30473:2181:6283:6407:36170:30260:46907:31938:50821:45053:80058:31505:10922:6072:31321:70924:34727:48205:2001168:1302:31134:36258:45860:44845:7096:1900409:55:43248:6893:1902626:44182:46827:30037:1…
44272	sulfur compound biosynthetic process	17 out of 580 genes, 2.9%	62 out of 6473 background genes, 1.0%	0.03772	0.00%	CYS4:SNZ1:HOM6:ACS2:SAM4:C1_11610C_A:C2_00390C_A:MXR1:HOM2:ECM17:MET15:HOM3:CBF1:C7_04210C_A:ARO10:CYS3:TRX1	6535:30447:6531:1990355:19346:7059:44030:55114:80058:61432:9086:1302:71269:951:1900409:19284:71459:44182:34599:9088:6085:70814:9090:34508:71266:19427:1900478:9089:9097:19343:19280:6662:950:9303:61427:50667:45454:19379:15976:42744:6569:1900375:6083:1900429:6890:11:8615:42823:7089:103:6888:97:34614:6338:6559:16573:42144:45733:6552:949
5975	carbohydrate metabolic process	35 out of 580 genes, 6.0%	188 out of 6473 background genes, 2.9%	0.03823	0.00%	PHR2:C1_02320C_A:GSC1:TPS2:ENO1:MLS1:C1_14060W_A:BCY1:CDC19:ARA1:GPD1:MDH1-3:TPS3:RHR2:FOX2:C3_03410C_A:KRE9:KRE6:TDH3:GCY1:FBA1:C4_02620C_A:PYC2:GDB1:XKS1:CWH41:PGK1:NAG1:GPH1:NTH1:GSY1:TAL1:PGI1:CR_08330W_A:INO1	32889:5979:6043:30447:6116:6071:6003:97237:10603:9405:44416:5991:30437:51447:6097:5992:6021:15886:36170:6099:6078:71852:51278:55114:6487:31505:6072:71465:6006:48315:6046:44182:46827:42843:34599:60257:61406:9306:42752:1900444:6915:19752:36164:8104:6096:44262:6468:2000480:44406:19933:46168:8654:16558:6094:19321:6973:36278:51666:1904541:71470:6735:6020:6098:5978:1903134:9408:51701:30476:7160:15976:3…
10038	response to metal ion	17 out of 580 genes, 2.9%	63 out of 6473 background genes, 1.0%	0.04744	0.00%	C1_02760W_A:CCS1:ADE12:CDC48:NDT80:HOG1:URE2:CMK2:CAP1:CRZ1:PRO2:HIS5:AHP1:GST2:VPS4:FET34:PRX1	1900443:33215:30447:16320:45048:71285:51260:34517:30001:9405:1900231:1903715:1900835:30437:36168:36091:46685:43624:1900182:1900439:1900445:61408:71280:1900432:1903643:2000134:1900622:10621:36170:10106:55114:50821:45053:31505:34727:2001168:34976:36003:31134:36184:7329:6281:48315:71483:1990611:1900760:10044:6038:44182:6561:42307:71466:34599:1900380:60081:30433:9306:19722:42752:1900444:10155:51321:6…
6413	translational initiation	13 out of 580 genes, 2.2%	40 out of 6473 background genes, 0.6%	0.05009	0.00%	TIF:C1_02430C_A:TIF34:RLI1:C1_04970W_A:SUI2:C5_02010C_A:GCD11:TIF3:SUI3:CR_04160C_A:HCR1:EIF4E	97010:31571:2188:6457:1990113:51726:1990115:184:2183:45903:6415:30488:71470:1731:45727:42273:462:1990114:32790:1990414:6413:7163:54:35690
9063	cellular amino acid catabolic process	13 out of 580 genes, 2.2%	40 out of 6473 background genes, 0.6%	0.05009	0.00%	UGA2:GAD1:ARO8:UGA1:BAT21:ILV1:C3_03470W_A:ALT1:CPA1:C6_00210W_A:GCV1:ARO10:URA2	6541:6523:6543:6207:55114:6536:70409:9098:951:6571:34599:6730:19878:6538:9450:9094:9099:9097:950:6540:6526:9083:9074:19477:6569:6524:6567:45984:6546:43605:9073:9058:6559:1300:6544:6552:949:35690
6900	vesicle budding from membrane	8 out of 580 genes, 1.4%	16 out of 6473 background genes, 0.2%	0.05131	0.00%	PGA63:SEC24:C2_03410W_A:GLO3:SEC13:C5_00080C_A:VPS4:C5_03140C_A	30447:71285:51260:9405:45053:48205:44182:30433:9306:43547:90114:1904263:16125:45893:6886:31081:45324:6901:7033:6998:30448:43328:6890:70973:6888:70676:48208:16236:6623:90110:32511
35821	modification of morphology or physiology of other organism	11 out of 580 genes, 1.9%	30 out of 6473 background genes, 0.5%	0.05875	0.00%	ENO1:HSP70:CDC19:SAP9:TDH3:FBA1:CWH41:ADH1:PGK1:SSB1:ARP2	32889:30447:6616:9405:51083:44416:6457:1:71432:16485:15886:2181:36170:30260:71852:51278:55114:6487:31505:6006:1402:44182:34314:6915:6452:51654:6096:6450:44406:32258:6412:6094:44117:51701:52155:30476:7160:15976:9847:44409:9311:52032:9267:44407:61621:72593:15810:6508:70880:42149:30036:34605:52559:44011:9636:71216:54:36180:6364:6897:35690
44003	modification by symbiont of host morphology or physiology	11 out of 580 genes, 1.9%	30 out of 6473 background genes, 0.5%	0.05875	0.00%	ENO1:HSP70:CDC19:SAP9:TDH3:FBA1:CWH41:ADH1:PGK1:SSB1:ARP2	32889:30447:6616:9405:51083:44416:6457:1:71432:16485:15886:2181:36170:30260:71852:51278:55114:6487:31505:6006:1402:44182:34314:6915:6452:51654:6096:6450:44406:32258:6412:6094:44117:51701:52155:30476:7160:15976:9847:44409:9311:52032:9267:44407:61621:72593:15810:6508:70880:42149:30036:34605:52559:44011:9636:71216:54:36180:6364:6897:35690
51817	modification of morphology or physiology of other organism involved in symbiotic interaction	11 out of 580 genes, 1.9%	30 out of 6473 background genes, 0.5%	0.05875	0.00%	ENO1:HSP70:CDC19:SAP9:TDH3:FBA1:CWH41:ADH1:PGK1:SSB1:ARP2	32889:30447:6616:9405:51083:44416:6457:1:71432:16485:15886:2181:36170:30260:71852:51278:55114:6487:31505:6006:1402:44182:34314:6915:6452:51654:6096:6450:44406:32258:6412:6094:44117:51701:52155:30476:7160:15976:9847:44409:9311:52032:9267:44407:61621:72593:15810:6508:70880:42149:30036:34605:52559:44011:9636:71216:54:36180:6364:6897:35690
90114	COPII-coated vesicle budding	5 out of 580 genes, 0.9%	6 out of 6473 background genes, 0.1%	0.06086	0.01%	PGA63:SEC24:C2_03410W_A:SEC13:C5_03140C_A	30433:43547:90114:1904263:45893:6886:31081:6998:70973:48208:16236:90110
6566	threonine metabolic process	6 out of 580 genes, 1.0%	9 out of 6473 background genes, 0.1%	0.06455	0.01%	HOM6:HOM2:ILV1:HOM3:THR1:THR4	6531:9092:55114:9086:9088:9090:9099:9089:9097:6567
31347	regulation of defense response	9 out of 580 genes, 1.6%	21 out of 6473 background genes, 0.3%	0.07405	0.01%	ENO1:HSP70:CDC19:TDH3:FBA1:ADH1:PGK1:SSB1:ARP2	32889:30447:6616:9405:51083:44416:6457:1:15886:2181:36170:30260:71852:55114:31505:6006:44182:34314:6915:6452:51654:6096:6450:44406:32258:6412:6094:44117:51701:30476:7160:15976:9847:44409:52032:9267:44407:61621:72593:15810:42149:30036:34605:44011:9636:71216:54:36180:6364:6897:35690
80134	regulation of response to stress	27 out of 580 genes, 4.7%	134 out of 6473 background genes, 2.1%	0.08227	0.01%	ENO1:CBK1:HSP70:BCY1:SPT5:HOG1:CDC19:CAP1:CRZ1:TDH3:SSN6:FBA1:GST2:MIG1:ADH1:PGK1:C6_01220C_A:HRR25:GLE2:PMT1:SRV2:YDJ1:CDC28:EFG1:SSB1:ARP2:TRX1	32889:30042:5979:1900443:30447:45819:2001209:35719:706:10898:60303:6616:10570:10603:1905168:10571:9405:51083:1990355:70887:2000220:44416:1900231:6303:1902845:36187:1903715:5991:45875:1900835:60237:30437:6457:36168:1:51447:31031:36091:46685:45861:36178:1900439:1900445:51726:31536:61408:2001020:45892:16575:36244:1900432:15886:1903643:2000134:1900622:1900461:30836:90262:2181:1900233:36170:30260:8298…
42493	response to drug	59 out of 580 genes, 10.2%	395 out of 6473 background genes, 6.1%	0.08656	0.01%	CCT8:LEU4:TUB2:AGE3:GSC1:TIF34:ERB1:C1_05780W_A:ARC35:CAT1:DIP2:CBK1:KEM1:NDT80:NCB2:EBP7:HOG1:ARP3:KRE30:UTP15:SGT1:ERG6:CAP1:GFA1:ALT1:NOP14:CDR1:YCK2:CRZ1:SSN6:GCY1:RLP24:SAS10:NCP1:C4_05010W_A:C4_05630W_A:RPN8:MIG1:CCT3:C6_00850W_A:ARC18:CTA1:HSP90:RBP1:PMT1:ENP2:CR_00130C_A:ARC19:SEC4:CR_02510W_A:SRV2:SFL1:ARC15:YPT31:YHB1:EFG1:ARP2:TUB1:ERG13	30042:1900443:30447:48311:71285:31929:15671:10570:2188:9405:30518:70887:2000220:45117:447:1900231:1315:480:36187:1903715:6031:1900835:60237:30437:36168:6457:1:6523:36091:46685:98863:43618:16458:45861:36178:1900439:1900445:6913:61408:6084:71280:7052:2001020:43144:45892:36244:1900432:1903643:2000134:1900622:30473:1900461:1900462:30836:1900233:36170:45943:2000222:71852:55114:50821:6487:31505:31321:7…
*Relevant processes represented in heatmaps in figure 4 are shaded

## Sheet: increase BP 40 mM AA
Supplemental table 3: GO enrichment in biological process (BP) from proteins more abundant after treatment with 60 mM acetic acid (AA)
GOID	GO_term	Cluster frequency	Background frequency	Corrected P-value	False discovery rate	Gene(s) annotated to the term	Directly Annotated GOID List
6412	translation	50 out of 135 genes, 37.0%	404 out of 6473 background genes, 6.2%	4.11e-24	0.00%	RPS21B:RPS21:C1_02330C_A:RPL13:RPS16A:RPS1:RPL6:C1_05720W_A:RPS14B:RPS23A:C1_06890C_A:FUN12:RPL42:RPS17B:RPL29:RPL2:RPL38:C2_02270C_A:RPL21A:RPS9B:RPL39:RPL17B:C2_05410W_A:C2_07680W_A:RPS7A:RPL9B:SES1:RPP2B:RPL35:RPL40B:C4_04390W_A:RPL30:UBI3:C5_00130C_A:C5_00320W_A:C5_01050C_A:RPL32:C6_01980C_A:RPL23A:C6_03730C_A:RPS28B:GCN3:RPL5:RPS30:RPL15A:RPS3:RPS27:CR_07760W_A:RPP2A:CR_08480C_A	470:469:36180:6413:2000640:1903833:16567:6414:42255:2109:30447:27:28:42274:463:30490:6434:6446:447:462:2183:42254:9267:71216:6364:2181:6412:45903:48025:461:6606:479:45860:42273:1900153:6407:36170:6450:448:1732:56:35690:16236:71456
44271	cellular nitrogen compound biosynthetic process	70 out of 135 genes, 51.9%	880 out of 6473 background genes, 13.6%	4.37e-24	0.00%	RPS21B:RPS21:C1_02330C_A:RPL13:RPS16A:RPS1:RPL6:HFL1:C1_05720W_A:RPS14B:RPS23A:C1_06890C_A:FUN12:RPL42:RPS17B:RPL29:RPL2:RPL38:APT1:C2_01530C_A:C2_02270C_A:ADE8:RPL21A:RPS9B:RPL39:RPL17B:C2_05410W_A:IMH3:C2_07680W_A:HEM3:C2_10860C_A:RKI1:RPS7A:RPL9B:SES1:RPP2B:RPL35:RPL40B:C4_03090W_A:C4_04390W_A:RPL30:UBI3:C5_00130C_A:C5_00320W_A:C5_01050C_A:UAP1:RPO26:FCA1:RPL32:C6_01980C_A:RPL23A:ISA1:ADO1:C6_…	51123:9116:6261:8655:6413:2000640:44262:97428:9435:6099:27:30447:9102:44416:463:42274:46356:42797:15986:6367:6434:447:6168:462:70868:6207:42254:55114:71216:9052:8615:19858:106035:46087:6450:1732:6188:56:16226:6272:19358:6360:470:6101:6783:469:36180:6383:1903833:6177:16567:42255:44209:6414:2109:6164:42276:28:46084:30490:6446:6366:2183:6048:9267:6166:1302:6364:6144:2181:46132:6412:45903:461:48025:6…
43043	peptide biosynthetic process	50 out of 135 genes, 37.0%	408 out of 6473 background genes, 6.3%	6.58e-24	0.00%	RPS21B:RPS21:C1_02330C_A:RPL13:RPS16A:RPS1:RPL6:C1_05720W_A:RPS14B:RPS23A:C1_06890C_A:FUN12:RPL42:RPS17B:RPL29:RPL2:RPL38:C2_02270C_A:RPL21A:RPS9B:RPL39:RPL17B:C2_05410W_A:C2_07680W_A:RPS7A:RPL9B:SES1:RPP2B:RPL35:RPL40B:C4_04390W_A:RPL30:UBI3:C5_00130C_A:C5_00320W_A:C5_01050C_A:RPL32:C6_01980C_A:RPL23A:C6_03730C_A:RPS28B:GCN3:RPL5:RPS30:RPL15A:RPS3:RPS27:CR_07760W_A:RPP2A:CR_08480C_A	6413:2000640:27:30447:463:42274:6434:447:462:42254:71216:6450:1732:56:470:469:36180:1903833:16567:6414:42255:2109:28:30490:6446:2183:9267:6364:2181:6412:45903:48025:461:6606:479:45860:42273:1900153:6407:36170:448:35690:16236:71456
6518	peptide metabolic process	50 out of 135 genes, 37.0%	434 out of 6473 background genes, 6.7%	1.22e-22	0.00%	RPS21B:RPS21:C1_02330C_A:RPL13:RPS16A:RPS1:RPL6:C1_05720W_A:RPS14B:RPS23A:C1_06890C_A:FUN12:RPL42:RPS17B:RPL29:RPL2:RPL38:C2_02270C_A:RPL21A:RPS9B:RPL39:RPL17B:C2_05410W_A:C2_07680W_A:RPS7A:RPL9B:SES1:RPP2B:RPL35:RPL40B:C4_04390W_A:RPL30:UBI3:C5_00130C_A:C5_00320W_A:C5_01050C_A:RPL32:C6_01980C_A:RPL23A:C6_03730C_A:RPS28B:GCN3:RPL5:RPS30:RPL15A:RPS3:RPS27:CR_07760W_A:RPP2A:CR_08480C_A	6413:2000640:27:30447:463:42274:6434:447:462:42254:71216:6450:1732:56:470:469:36180:1903833:16567:6414:42255:2109:28:30490:6446:2183:9267:6364:2181:6412:45903:48025:461:6606:479:45860:42273:1900153:6407:36170:448:35690:16236:71456
1901566	organonitrogen compound biosynthetic process	67 out of 135 genes, 49.6%	844 out of 6473 background genes, 13.0%	1.27e-22	0.00%	RPS21B:RPS21:C1_02330C_A:RPL13:RPS16A:RPS1:RPL6:C1_05720W_A:RPS14B:RPS23A:C1_06890C_A:FUN12:RPL42:RPS17B:RPL29:RPL2:RPL38:APT1:C2_01530C_A:C2_02270C_A:ADE8:RPL21A:RPS9B:RPL39:RPL17B:C2_05410W_A:IMH3:C2_07680W_A:HEM3:C2_10860C_A:RKI1:RPS7A:RPL9B:SES1:RPP2B:RPL35:GDA1:RPL40B:C4_04390W_A:RPL30:UBI3:C5_00130C_A:C5_00320W_A:C5_01050C_A:PUT2:RPL32:C6_01980C_A:RPL23A:ISA1:ADO1:C6_03130W_A:C6_03730C_A:RP…	9116:30448:36178:6413:2000640:97428:9435:27:30447:9102:44416:463:42274:15986:9272:6434:447:6168:462:6207:6486:42254:55114:71216:9052:8615:6537:106035:6487:36187:10133:6450:1732:6188:56:16226:36244:19358:470:6783:469:36180:1903833:6177:16567:6414:44209:42255:6561:2109:6164:46084:28:30490:6493:6446:2183:9267:30488:6166:6364:6144:2181:46132:6412:45903:48025:461:6098:6606:6106:6189:479:45860:42273:19…
43604	amide biosynthetic process	51 out of 135 genes, 37.8%	456 out of 6473 background genes, 7.0%	1.41e-22	0.00%	RPS21B:RPS21:C1_02330C_A:RPL13:RPS16A:RPS1:RPL6:C1_05720W_A:RPS14B:RPS23A:C1_06890C_A:FUN12:RPL42:RPS17B:RPL29:RPL2:RPL38:C2_02270C_A:RPL21A:RPS9B:RPL39:RPL17B:C2_05410W_A:C2_07680W_A:RPS7A:RPL9B:SES1:RPP2B:RPL35:RPL40B:C4_04390W_A:RPL30:UBI3:C5_00130C_A:C5_00320W_A:C5_01050C_A:RPL32:C6_01980C_A:RPL23A:ISA1:C6_03730C_A:RPS28B:GCN3:RPL5:RPS30:RPL15A:RPS3:RPS27:CR_07760W_A:RPP2A:CR_08480C_A	6413:2000640:97428:27:30447:9102:463:42274:6434:447:462:42254:71216:106035:6450:1732:56:16226:470:469:36180:1903833:16567:6414:42255:2109:28:30490:6446:2183:9267:6364:2181:6412:45903:48025:461:6606:479:45860:42273:1900153:6407:36170:448:35690:16236:71456
43603	cellular amide metabolic process	52 out of 135 genes, 38.5%	511 out of 6473 background genes, 7.9%	3.82e-21	0.00%	RPS21B:RPS21:C1_02330C_A:RPL13:RPS16A:RPS1:RPL6:C1_05720W_A:RPS14B:RPS23A:C1_06890C_A:FUN12:RPL42:RPS17B:RPL29:RPL2:RPL38:C2_02270C_A:RPL21A:RPS9B:RPL39:RPL17B:C2_05410W_A:C2_07680W_A:RPS7A:RPL9B:SES1:RPP2B:RPL35:RPL40B:C4_04390W_A:RPL30:UBI3:C5_00130C_A:C5_00320W_A:C5_01050C_A:RPL32:C6_01980C_A:RPL23A:ISA1:C6_03730C_A:RPS28B:GCN3:RPL5:CIT1:RPS30:RPL15A:RPS3:RPS27:CR_07760W_A:RPP2A:CR_08480C_A	6413:2000640:44262:97428:6099:27:30447:9102:463:42274:46356:6434:447:462:42254:71216:106035:6450:1732:56:16226:470:6101:469:36180:1903833:16567:6414:42255:2109:28:30490:6446:2183:9267:6364:2181:6412:45903:48025:461:6606:479:45860:42273:1900153:6407:36170:448:35690:16236:71456
1901576	organic substance biosynthetic process	78 out of 135 genes, 57.8%	1384 out of 6473 background genes, 21.4%	7.35e-18	0.00%	RPS21B:RPS21:C1_02330C_A:RPL13:RPS16A:RPS1:RPL6:HFL1:C1_05720W_A:RPS14B:RPS23A:C1_06890C_A:FUN12:RPL42:RPS17B:RPL29:RPL2:SAM2:RPL38:APT1:C2_01530C_A:C2_02270C_A:ADE8:GPM1:RPL21A:RPS9B:RPL39:ACP12:RPL17B:C2_05410W_A:IMH3:C2_07680W_A:HEM3:C2_10860C_A:RKI1:RPS7A:RPL9B:SES1:RPP2B:RPL35:GDA1:RPL40B:C4_03090W_A:C4_04390W_A:RPL30:UBI3:C5_00130C_A:C5_00320W_A:C5_01050C_A:UAP1:RPO26:PUT2:ARD:FCA1:RPL32:C6…	6096:51123:9116:6261:43935:8655:30448:36178:51701:6413:2000640:44262:97428:9435:6099:27:30447:9102:44416:463:42274:46356:19571:42797:15986:6367:9272:6434:447:6168:462:70868:6207:6486:42254:55114:71216:9052:8615:19858:6556:6537:106035:46087:6094:9107:6487:36187:10133:6555:6450:1732:6188:56:16226:1300:19528:36244:6360:19358:6272:470:6101:6783:469:6383:36180:1903833:6177:16567:6414:44209:42255:6561:…
9058	biosynthetic process	78 out of 135 genes, 57.8%	1410 out of 6473 background genes, 21.8%	2.45e-17	0.00%	RPS21B:RPS21:C1_02330C_A:RPL13:RPS16A:RPS1:RPL6:HFL1:C1_05720W_A:RPS14B:RPS23A:C1_06890C_A:FUN12:RPL42:RPS17B:RPL29:RPL2:SAM2:RPL38:APT1:C2_01530C_A:C2_02270C_A:ADE8:GPM1:RPL21A:RPS9B:RPL39:ACP12:RPL17B:C2_05410W_A:IMH3:C2_07680W_A:HEM3:C2_10860C_A:RKI1:RPS7A:RPL9B:SES1:RPP2B:RPL35:GDA1:RPL40B:C4_03090W_A:C4_04390W_A:RPL30:UBI3:C5_00130C_A:C5_00320W_A:C5_01050C_A:UAP1:RPO26:PUT2:ARD:FCA1:RPL32:C6…	6096:51123:9116:6261:43935:8655:30448:36178:51701:6413:2000640:44262:97428:9435:6099:27:30447:9102:44416:463:42274:46356:19571:42797:15986:6367:9272:6434:447:6168:462:70868:6207:6486:42254:55114:71216:9052:8615:19858:6556:6537:106035:46087:6094:9107:6487:36187:10133:6555:6450:1732:6188:56:16226:1300:19528:36244:6360:19358:6272:470:6101:6783:469:6383:36180:1903833:6177:16567:6414:44209:42255:6561:…
44249	cellular biosynthetic process	75 out of 135 genes, 55.6%	1358 out of 6473 background genes, 21.0%	2.97e-16	0.00%	RPS21B:RPS21:C1_02330C_A:RPL13:RPS16A:RPS1:RPL6:HFL1:C1_05720W_A:RPS14B:RPS23A:C1_06890C_A:FUN12:RPL42:RPS17B:RPL29:RPL2:SAM2:RPL38:APT1:C2_01530C_A:C2_02270C_A:ADE8:RPL21A:RPS9B:RPL39:ACP12:RPL17B:C2_05410W_A:IMH3:C2_07680W_A:HEM3:C2_10860C_A:RKI1:RPS7A:RPL9B:SES1:RPP2B:RPL35:GDA1:RPL40B:C4_03090W_A:C4_04390W_A:RPL30:UBI3:C5_00130C_A:C5_00320W_A:C5_01050C_A:UAP1:RPO26:PUT2:FCA1:RPL32:C6_01980C_A…	51123:9116:6261:43935:8655:30448:36178:6413:2000640:44262:97428:9435:6099:27:30447:9102:44416:463:42274:46356:42797:15986:6367:9272:6434:447:6168:462:70868:6207:6486:42254:55114:71216:9052:8615:19858:6556:6537:106035:46087:9107:6487:36187:10133:6555:6450:1732:6188:56:16226:1300:36244:6360:19358:6272:470:6101:6783:469:6383:36180:1903833:6177:16567:6414:44209:42255:6561:909:2109:6164:42276:46084:28…
1901564	organonitrogen compound metabolic process	79 out of 135 genes, 58.5%	1647 out of 6473 background genes, 25.4%	9.84e-14	0.00%	SNF7:HMT1:RPS21B:RPS21:C1_02220C_A:C1_02330C_A:RPL13:RPS16A:RPS1:RPL6:C1_05720W_A:RPS14B:RPS23A:C1_06890C_A:FUN12:KEX2:RPL42:RPS17B:RPL29:RPL2:SAM2:RPL38:APT1:C2_01530C_A:C2_02270C_A:ADE8:GPM1:RPL21A:RPS9B:RPL39:RPL17B:C2_05410W_A:IMH3:C2_07680W_A:HEM3:C2_10860C_A:RKI1:RPS7A:RPL9B:SES1:RPP2B:RPL35:GDA1:RPL40B:C4_04390W_A:RPL30:UBI3:C5_00130C_A:C5_00320W_A:C5_01050C_A:C5_02230W_A:RMS1:SDC1:CAR1:PU…	6096:9116:36178:51701:45324:44262:1990497:9435:27:30447:9102:463:42274:9272:6434:71454:6168:6486:42254:9052:8615:19858:106035:71467:34605:10133:6555:60567:6450:71285:1732:6188:16226:43248:36244:43161:7323:19358:90368:44182:1903833:6177:16567:71470:6561:19919:2109:30490:2183:52559:1897:9267:30488:2181:46132:6412:18195:48025:6098:19547:6606:479:36177:42273:6407:6508:36170:448:9405:16236:1904669:442…
34641	cellular nitrogen compound metabolic process	78 out of 135 genes, 57.8%	1654 out of 6473 background genes, 25.6%	5.41e-13	0.00%	HBR1:RPS21B:TRM2:RPS21:C1_02220C_A:C1_02330C_A:RPL13:RPS16A:RPS1:RPL6:HFL1:C1_05720W_A:RPS14B:RPS23A:C1_06890C_A:FUN12:RPL42:RPS17B:RPL29:RPL2:RPL38:APT1:C2_01530C_A:C2_02270C_A:ADE8:GPM1:RPL21A:RPS9B:RPL39:RPL17B:C2_05410W_A:IMH3:C2_07680W_A:C2_09500W_A:HEM3:C2_10860C_A:RKI1:RPS7A:RPL9B:SES1:RPP2B:RPL35:RPL40B:C4_03090W_A:C4_04390W_A:RPL30:UBI3:C5_00130C_A:C5_00280C_A:C5_00320W_A:C5_01050C_A:UAP…	6096:9116:6261:51701:44262:9435:27:30447:9102:463:42274:42797:6434:6168:42254:9052:8615:19858:106035:6401:6450:1732:6188:16226:36166:6360:19358:6334:6383:1903833:6177:16567:2109:42276:30490:6366:6309:2183:34599:9267:30488:2181:46132:6412:48025:6098:6606:479:42273:6407:36170:448:9405:16236:44208:51123:46496:8655:6413:2000640:97428:6099:44416:35066:46356:15986:6367:447:462:70868:6207:55114:71216:46…
34645	cellular macromolecule biosynthetic process	54 out of 135 genes, 40.0%	910 out of 6473 background genes, 14.1%	2.76e-11	0.00%	RPS21B:RPS21:C1_02330C_A:RPL13:RPS16A:RPS1:RPL6:HFL1:C1_05720W_A:RPS14B:RPS23A:C1_06890C_A:FUN12:RPL42:RPS17B:RPL29:RPL2:RPL38:C2_02270C_A:RPL21A:RPS9B:RPL39:RPL17B:C2_05410W_A:C2_07680W_A:RPS7A:RPL9B:SES1:RPP2B:RPL35:GDA1:RPL40B:C4_03090W_A:C4_04390W_A:RPL30:UBI3:C5_00130C_A:C5_00320W_A:C5_01050C_A:RPO26:RPL32:C6_01980C_A:RPL23A:C6_03730C_A:RPS28B:GCN3:RPL5:RPS30:RPL15A:RPS3:RPS27:CR_07760W_A:RP…	6261:36178:27:30447:463:42274:42797:9272:6434:6486:42254:6450:1732:36244:6360:6383:1903833:16567:2109:42276:30490:6366:2183:9267:2181:6412:48025:6606:479:42273:6407:36170:448:16236:51123:6413:2000640:6367:447:462:70868:71216:6487:36187:56:6272:470:469:36180:6414:42255:28:6493:6446:6364:1302:45903:461:42493:45860:1900153:35690:71456
9059	macromolecule biosynthetic process	54 out of 135 genes, 40.0%	926 out of 6473 background genes, 14.3%	5.80e-11	0.00%	RPS21B:RPS21:C1_02330C_A:RPL13:RPS16A:RPS1:RPL6:HFL1:C1_05720W_A:RPS14B:RPS23A:C1_06890C_A:FUN12:RPL42:RPS17B:RPL29:RPL2:RPL38:C2_02270C_A:RPL21A:RPS9B:RPL39:RPL17B:C2_05410W_A:C2_07680W_A:RPS7A:RPL9B:SES1:RPP2B:RPL35:GDA1:RPL40B:C4_03090W_A:C4_04390W_A:RPL30:UBI3:C5_00130C_A:C5_00320W_A:C5_01050C_A:RPO26:RPL32:C6_01980C_A:RPL23A:C6_03730C_A:RPS28B:GCN3:RPL5:RPS30:RPL15A:RPS3:RPS27:CR_07760W_A:RP…	6261:36178:27:30447:463:42274:42797:9272:6434:6486:42254:6450:1732:36244:6360:6383:1903833:16567:2109:42276:30490:6366:2183:9267:2181:6412:48025:6606:479:42273:6407:36170:448:16236:51123:6413:2000640:6367:447:462:70868:71216:6487:36187:56:6272:470:469:36180:6414:42255:28:6493:6446:6364:1302:45903:461:42493:45860:1900153:35690:71456
10467	gene expression	60 out of 135 genes, 44.4%	1133 out of 6473 background genes, 17.5%	9.12e-11	0.00%	HBR1:SNF7:HMT1:RPS21B:TRM2:RPS21:C1_02330C_A:RPL13:RPS16A:RPS1:RPL6:C1_05720W_A:RPS14B:RPS23A:C1_06890C_A:FUN12:KEX2:RPL42:RPS17B:RPL29:RPL2:RPL38:C2_02270C_A:RPL21A:RPS9B:RPL39:RPL17B:C2_05410W_A:C2_07680W_A:C2_09500W_A:RPS7A:RPL9B:SES1:RPP2B:RPL35:RPL40B:C4_03090W_A:C4_04390W_A:RPL30:UBI3:C5_00130C_A:C5_00320W_A:C5_01050C_A:RPO26:RPL32:C6_01980C_A:RPL23A:ISA1:C6_03730C_A:RPS28B:GCN3:RPL5:CR_031…	36178:45324:27:30447:9102:463:42274:42797:6434:71454:42254:106035:71467:34605:60567:6450:71285:1732:16226:36166:7323:6360:44182:6383:1903833:16567:71470:19919:2109:30490:6366:2183:52559:34599:1897:9267:30488:2181:6412:18195:48025:6606:479:36177:42273:6407:6508:36170:448:9405:16236:1904669:51123:6413:2000640:97428:32968:44114:6367:447:462:71852:43328:55114:71216:31505:6400:10468:56:16540:6623:470:…
44238	primary metabolic process	93 out of 135 genes, 68.9%	2646 out of 6473 background genes, 40.9%	1.45e-08	0.00%	HBR1:SNF7:HMT1:RPS21B:TRM2:RPS21:C1_02220C_A:C1_02330C_A:RPL13:RPS16A:RPS1:RPL6:HFL1:C1_05720W_A:RPS14B:RPS23A:C1_06890C_A:FUN12:KEX2:IDH1:RPL42:RPS17B:RPL29:RPL2:SAM2:RPL38:APT1:C2_01530C_A:C2_02270C_A:IDH2:ADE8:GPM1:RPL21A:RPS9B:RPL39:ACP12:RPL17B:C2_05410W_A:IMH3:C2_07680W_A:C2_09500W_A:RPS7A:RPL9B:SES1:RPP2B:RPL35:GDA1:RPL40B:C4_03090W_A:C4_04390W_A:RPL30:SOU1:UBI3:C5_00130C_A:C5_00280C_A:C5_…	6096:9116:6261:36178:51701:45324:44262:1990497:9435:27:30447:9102:463:42274:42797:9272:6434:71454:6168:6102:6486:42254:19858:106035:6401:71467:34605:10133:6555:60567:6450:71285:1732:6188:43248:16226:1300:36244:36166:43161:7323:6360:19358:90368:6334:44182:6383:1903833:6177:16567:71470:6561:19919:2109:42276:30490:6366:6309:2183:52559:34599:1897:9267:30488:42761:2181:46132:6412:18195:48025:19547:660…
19538	protein metabolic process	58 out of 135 genes, 43.0%	1217 out of 6473 background genes, 18.8%	2.87e-08	0.00%	SNF7:HMT1:RPS21B:RPS21:C1_02330C_A:RPL13:RPS16A:RPS1:RPL6:C1_05720W_A:RPS14B:RPS23A:C1_06890C_A:FUN12:KEX2:RPL42:RPS17B:RPL29:RPL2:RPL38:C2_02270C_A:RPL21A:RPS9B:RPL39:RPL17B:C2_05410W_A:C2_07680W_A:RPS7A:RPL9B:SES1:RPP2B:RPL35:GDA1:RPL40B:C4_04390W_A:RPL30:UBI3:C5_00130C_A:C5_00320W_A:C5_01050C_A:C5_02230W_A:RMS1:SDC1:RPL32:C6_01980C_A:RPL23A:ISA1:C6_03730C_A:RPS28B:GCN3:RPL5:RPS30:RPL15A:RPS3:R…	36178:45324:1990497:27:30447:9102:463:42274:9272:6434:71454:6486:42254:106035:71467:34605:60567:6450:71285:1732:16226:43248:36244:43161:7323:44182:1903833:16567:71470:19919:2109:30490:2183:52559:1897:9267:2181:6412:18195:48025:6606:479:36177:42273:6407:6508:36170:448:9405:16236:1904669:51568:6413:2000640:97428:32968:44114:447:6348:462:71852:43328:71216:18026:6487:36187:31505:56:16540:6623:470:361…
71704	organic substance metabolic process	96 out of 135 genes, 71.1%	2820 out of 6473 background genes, 43.6%	2.92e-08	0.00%	HBR1:SNF7:HMT1:RPS21B:TRM2:RPS21:C1_02220C_A:C1_02330C_A:RPL13:RPS16A:RPS1:RPL6:HFL1:C1_05720W_A:RPS14B:RPS23A:C1_06890C_A:FUN12:KEX2:IDH1:RPL42:RPS17B:RPL29:RPL2:SAM2:RPL38:APT1:C2_01530C_A:C2_02270C_A:IDH2:ADE8:GPM1:RPL21A:RPS9B:RPL39:ACP12:RPL17B:C2_05410W_A:IMH3:C2_07680W_A:C2_09500W_A:HEM3:C2_10860C_A:RKI1:RPS7A:RPL9B:SES1:RPP2B:RPL35:GDA1:RPL40B:C4_03090W_A:C4_04390W_A:RPL30:SOU1:UBI3:C5_00…	6096:9116:6261:36178:51701:45324:44262:1990497:9435:27:30447:9102:463:42274:42797:9272:6434:71454:6168:6102:6486:42254:9052:8615:19858:106035:6401:71467:34605:10133:6555:60567:6450:71285:1732:6188:43248:16226:1300:36244:36166:43161:7323:6360:19358:90368:6334:44182:6383:1903833:6177:16567:71470:6561:19919:2109:42276:30490:6366:6309:2183:52559:34599:1897:9267:30488:42761:2181:46132:6412:18195:48025…
44267	cellular protein metabolic process	56 out of 135 genes, 41.5%	1149 out of 6473 background genes, 17.8%	3.14e-08	0.00%	SNF7:HMT1:RPS21B:RPS21:C1_02330C_A:RPL13:RPS16A:RPS1:RPL6:C1_05720W_A:RPS14B:RPS23A:C1_06890C_A:FUN12:RPL42:RPS17B:RPL29:RPL2:RPL38:C2_02270C_A:RPL21A:RPS9B:RPL39:RPL17B:C2_05410W_A:C2_07680W_A:RPS7A:RPL9B:SES1:RPP2B:RPL35:GDA1:RPL40B:C4_04390W_A:RPL30:UBI3:C5_00130C_A:C5_00320W_A:C5_01050C_A:C5_02230W_A:RMS1:SDC1:RPL32:C6_01980C_A:RPL23A:C6_03730C_A:RPS28B:GCN3:RPL5:RPS30:RPL15A:RPS3:RPS27:CR_07…	36178:45324:1990497:27:30447:463:42274:9272:6434:71454:6486:42254:71467:60567:6450:71285:1732:43248:36244:43161:44182:1903833:16567:19919:2109:30490:2183:9267:2181:6412:18195:48025:6606:479:36177:42273:6407:36170:448:9405:16236:1904669:51568:6413:2000640:32968:447:6348:462:43328:71216:18026:6487:36187:31505:56:6623:470:469:36180:6406:6414:42255:18216:70676:28:6493:6446:10499:16485:6364:45903:461:…
6807	nitrogen compound metabolic process	88 out of 135 genes, 65.2%	2453 out of 6473 background genes, 37.9%	4.15e-08	0.00%	HBR1:SNF7:HMT1:RPS21B:TRM2:RPS21:C1_02220C_A:C1_02330C_A:RPL13:RPS16A:RPS1:RPL6:HFL1:C1_05720W_A:RPS14B:RPS23A:C1_06890C_A:FUN12:KEX2:RPL42:RPS17B:RPL29:RPL2:SAM2:RPL38:APT1:C2_01530C_A:C2_02270C_A:ADE8:GPM1:RPL21A:RPS9B:RPL39:RPL17B:C2_05410W_A:IMH3:C2_07680W_A:C2_09500W_A:HEM3:C2_10860C_A:RKI1:RPS7A:RPL9B:SES1:RPP2B:RPL35:GDA1:RPL40B:C4_03090W_A:C4_04390W_A:RPL30:UBI3:C5_00130C_A:C5_00280C_A:C5…	6096:9116:6261:36178:51701:45324:44262:1990497:9435:27:30447:9102:463:42274:42797:9272:6434:71454:6168:6486:42254:9052:8615:19858:106035:6401:71467:34605:10133:6555:60567:6450:71285:1732:6188:16226:43248:36244:36166:43161:7323:6360:19358:90368:6334:44182:6383:1903833:6177:16567:71470:6561:19919:2109:42276:30490:6366:6309:2183:52559:34599:1897:9267:30488:2181:46132:6412:18195:48025:6098:19547:6606…
44237	cellular metabolic process	94 out of 135 genes, 69.6%	2836 out of 6473 background genes, 43.8%	4.24e-07	0.00%	HBR1:SNF7:HMT1:RPS21B:TRM2:RPS21:C1_02220C_A:C1_02330C_A:RPL13:RPS16A:RPS1:RPL6:HFL1:C1_05720W_A:RPS14B:RPS23A:C1_06890C_A:FUN12:IDH1:RPL42:RPS17B:RPL29:RPL2:SAM2:RPL38:APT1:C2_01530C_A:C2_02270C_A:IDH2:ADE8:GPM1:RPL21A:RPS9B:RPL39:ACP12:RPL17B:C2_05410W_A:IMH3:C2_07680W_A:C2_09500W_A:HEM3:C2_10860C_A:RKI1:RPS7A:RPL9B:SES1:RPP2B:RPL35:GDA1:RPL40B:C4_03090W_A:C4_04390W_A:RPL30:UBI3:C5_00130C_A:C5_…	6096:9116:6261:36178:51701:45324:44262:1990497:9435:27:30447:9102:463:42274:42797:45454:9272:6434:71454:6168:6102:6486:42254:9052:8615:19858:106035:6401:71467:10133:6555:60567:6450:71285:1732:6188:43248:16226:1300:36244:36166:43161:6360:19358:90368:6334:44182:6383:1903833:6177:16567:6561:19919:2109:42276:30490:6366:6309:2183:34599:9267:30488:42761:2181:46132:6412:18195:48025:6098:19547:6606:479:3…
42254	ribosome biogenesis	25 out of 135 genes, 18.5%	305 out of 6473 background genes, 4.7%	1.29e-06	0.00%	HBR1:RPS21B:RPS21:C1_02450C_A:RPS16A:RPS1:RPL6:C1_05720W_A:RPS14B:RPS23A:FUN12:RPS17B:RPS9B:RPL17B:RPS10:RPS7A:RPL35:C4_04820C_A:RPL30:UBI3:C7_00160C_A:RPS28B:RPL5:RPS3:RPS27	55:27:30447:463:42274:42254:6450:1732:36166:16567:2109:30490:34599:9267:2181:6412:48025:6606:479:42273:6407:36170:448:6413:2000640:447:462:71216:10468:56:470:469:36180:42255:28:6446:6364:45903:461:1900153:35690:71456
8152	metabolic process	99 out of 135 genes, 73.3%	3150 out of 6473 background genes, 48.7%	1.70e-06	0.00%	HBR1:SNF7:HMT1:RPS21B:TRM2:RPS21:C1_02220C_A:C1_02330C_A:RPL13:RPS16A:RPS1:RPL6:HFL1:C1_05720W_A:RPS14B:RPS23A:C1_06890C_A:FUN12:KEX2:IDH1:RPL42:RPS17B:RPL29:RPL2:SAM2:RPL38:C2_00400C_A:APT1:C2_01530C_A:C2_02270C_A:IDH2:ADE8:GPM1:RPL21A:RPS9B:RPL39:ACP12:RPL17B:C2_05410W_A:IMH3:C2_07680W_A:C2_09500W_A:HEM3:C2_10860C_A:RKI1:RPS7A:RPL9B:SES1:RPP2B:RPL35:GDA1:RPL40B:C4_03090W_A:C4_04390W_A:RPL30:SOU…	6096:9116:6261:36178:51701:45324:44262:1990497:9435:27:30447:9102:463:42274:42797:45454:9272:6434:71454:6168:6102:6486:42254:9052:8615:19858:106035:6401:71467:34605:10133:6555:60567:6450:71285:1732:6188:43248:16226:1300:36244:36166:43161:7323:6360:19358:90368:6334:44182:6383:1903833:6177:16567:71470:6561:19919:2109:42276:30490:6366:6309:2183:52559:34599:1897:9267:30488:42761:2181:46132:6412:18195…
9987	cellular process	112 out of 135 genes, 83.0%	3944 out of 6473 background genes, 60.9%	9.48e-06	0.00%	C1_00160C_A:HBR1:CNS1:SNF7:HMT1:RPS21B:TRM2:RPS21:C1_02220C_A:C1_02330C_A:MIA40:RPL13:RPS16A:RPS1:RPL6:HFL1:C1_05720W_A:RPS14B:RPS23A:C1_06890C_A:FUN12:SDS24:KEX2:IDH1:RPL42:RPS17B:RPL29:RPL2:SAM2:C1_14090W_A:RPL38:C2_00400C_A:APT1:C2_01530C_A:C2_02260W_A:C2_02270C_A:C2_02620W_A:IDH2:ADE8:GPM1:RPL21A:RPS9B:RPL39:ACP12:RPL17B:C2_05410W_A:IMH3:C2_07680W_A:C2_07800W_A:C2_09500W_A:HEM3:C2_10860C_A:RK…	6096:9116:6261:36178:51701:45324:44262:1990497:9435:27:30447:9102:463:42274:42797:45454:9272:6434:71454:6168:6102:6486:42254:9052:8615:19858:106035:6401:71467:34605:6336:10133:6555:10972:60567:6450:71285:1732:6188:43248:16226:1300:36244:36166:43161:7323:6360:19358:90368:6334:44182:6383:33554:1903833:51972:6177:16567:71470:6561:19919:2109:42276:43085:30490:6366:34551:42026:6309:2183:52559:34599:70…
22613	ribonucleoprotein complex biogenesis	25 out of 135 genes, 18.5%	374 out of 6473 background genes, 5.8%	7.81e-05	0.00%	HBR1:RPS21B:RPS21:C1_02450C_A:RPS16A:RPS1:RPL6:C1_05720W_A:RPS14B:RPS23A:FUN12:RPS17B:RPS9B:RPL17B:RPS10:RPS7A:RPL35:C4_04820C_A:RPL30:UBI3:C7_00160C_A:RPS28B:RPL5:RPS3:RPS27	55:27:30447:463:42274:42254:6450:1732:36166:16567:2109:30490:34599:9267:2181:6412:48025:6606:479:42273:6407:36170:448:6413:2000640:447:462:71216:10468:56:470:469:36180:42255:28:6446:6364:45903:461:1900153:35690:71456
9127	purine nucleoside monophosphate biosynthetic process	6 out of 135 genes, 4.4%	15 out of 6473 background genes, 0.2%	0.00016	0.00%	APT1:ADE8:IMH3:ADE17:ADE6:ADE13	9116:30447:6168:6188:6177:9267:36170:44208:44416:71216:55114:36180:44209:6164:46084:6106:6189:35690
9168	purine ribonucleoside monophosphate biosynthetic process	6 out of 135 genes, 4.4%	15 out of 6473 background genes, 0.2%	0.00016	0.00%	APT1:ADE8:IMH3:ADE17:ADE6:ADE13	9116:30447:6168:6188:6177:9267:36170:44208:44416:71216:55114:36180:44209:6164:46084:6106:6189:35690
9126	purine nucleoside monophosphate metabolic process	6 out of 135 genes, 4.4%	16 out of 6473 background genes, 0.2%	0.00025	0.00%	APT1:ADE8:IMH3:ADE17:ADE6:ADE13	9116:30447:6168:6188:6177:9267:36170:44208:44416:71216:55114:36180:44209:6164:46084:6106:6189:35690
9167	purine ribonucleoside monophosphate metabolic process	6 out of 135 genes, 4.4%	16 out of 6473 background genes, 0.2%	0.00025	0.00%	APT1:ADE8:IMH3:ADE17:ADE6:ADE13	9116:30447:6168:6188:6177:9267:36170:44208:44416:71216:55114:36180:44209:6164:46084:6106:6189:35690
44260	cellular macromolecule metabolic process	62 out of 135 genes, 45.9%	1710 out of 6473 background genes, 26.4%	0.00033	0.00%	SNF7:HMT1:RPS21B:RPS21:C1_02330C_A:RPL13:RPS16A:RPS1:RPL6:HFL1:C1_05720W_A:RPS14B:RPS23A:C1_06890C_A:FUN12:RPL42:RPS17B:RPL29:RPL2:RPL38:C2_02270C_A:RPL21A:RPS9B:RPL39:RPL17B:C2_05410W_A:C2_07680W_A:RPS7A:RPL9B:SES1:RPP2B:RPL35:GDA1:RPL40B:C4_03090W_A:C4_04390W_A:RPL30:UBI3:C5_00130C_A:C5_00280C_A:C5_00320W_A:C5_01050C_A:C5_02230W_A:RMS1:RPO26:SDC1:RPL32:C6_01980C_A:RPL23A:C6_03730C_A:RPS28B:GCN3…	6261:36178:45324:1990497:27:30447:463:42274:42797:9272:6434:71454:6486:42254:6401:71467:60567:6450:71285:1732:43248:36244:43161:6360:6334:44182:6383:1903833:16567:19919:2109:42276:30490:6366:6309:2183:9267:30488:2181:6412:18195:48025:6606:479:36177:42273:6407:36170:448:9405:16236:1904669:51123:51568:6413:2000640:32968:35066:6367:447:6348:462:70868:43328:71216:6303:18026:6310:6487:36187:31505:56:6…
9156	ribonucleoside monophosphate biosynthetic process	6 out of 135 genes, 4.4%	18 out of 6473 background genes, 0.3%	0.00056	0.00%	APT1:ADE8:IMH3:ADE17:ADE6:ADE13	9116:30447:6168:6188:6177:9267:36170:44208:44416:71216:55114:36180:44209:6164:46084:6106:6189:35690
9161	ribonucleoside monophosphate metabolic process	6 out of 135 genes, 4.4%	19 out of 6473 background genes, 0.3%	0.00081	0.00%	APT1:ADE8:IMH3:ADE17:ADE6:ADE13	9116:30447:6168:6188:6177:9267:36170:44208:44416:71216:55114:36180:44209:6164:46084:6106:6189:35690
55086	nucleobase-containing small molecule metabolic process	15 out of 135 genes, 11.1%	167 out of 6473 background genes, 2.6%	0.00084	0.00%	C1_02220C_A:APT1:C2_01530C_A:ADE8:GPM1:IMH3:UAP1:FCA1:ADO1:C6_03130W_A:URA5:CIT1:ADE17:ADE6:ADE13	6096:9116:51701:44262:9435:30447:6168:19858:6188:19358:6177:9267:46132:36170:44208:46496:8655:6099:44416:46356:15986:6207:71216:55114:46087:6094:6101:36180:44209:6164:46084:6048:6166:6144:6106:6189:35690
9124	nucleoside monophosphate biosynthetic process	6 out of 135 genes, 4.4%	20 out of 6473 background genes, 0.3%	0.00114	0.00%	APT1:ADE8:IMH3:ADE17:ADE6:ADE13	9116:30447:6168:6188:6177:9267:36170:44208:44416:71216:55114:36180:44209:6164:46084:6106:6189:35690
9123	nucleoside monophosphate metabolic process	6 out of 135 genes, 4.4%	22 out of 6473 background genes, 0.3%	0.00212	0.00%	APT1:ADE8:IMH3:ADE17:ADE6:ADE13	9116:30447:6168:6188:6177:9267:36170:44208:44416:71216:55114:36180:44209:6164:46084:6106:6189:35690
42274	ribosomal small subunit biogenesis	12 out of 135 genes, 8.9%	118 out of 6473 background genes, 1.8%	0.00274	0.00%	HBR1:RPS21B:RPS16A:RPS1:RPS14B:RPS23A:FUN12:RPS17B:RPS9B:UBI3:RPS28B:RPS27	42274:42254:6450:1732:36166:16567:2109:30490:34599:6412:6606:479:6407:6413:2000640:447:462:10468:56:469:42255:28:6446:45903:461:1900153:71456
28	ribosomal small subunit assembly	5 out of 135 genes, 3.7%	14 out of 6473 background genes, 0.2%	0.00321	0.00%	RPS14B:RPS17B:UBI3:RPS28B:RPS27	42254:16567:2109:30490:6412:479:6407:462:56:469:28:1900153
42255	ribosome assembly	8 out of 135 genes, 5.9%	50 out of 6473 background genes, 0.8%	0.00380	0.00%	RPL6:RPS14B:FUN12:RPS17B:UBI3:RPS28B:RPL5:RPS27	27:30447:42254:1732:16567:2109:30490:9267:2181:6412:479:6407:36170:6413:462:71216:56:469:36180:42255:28:6446:1900153
30490	maturation of SSU-rRNA	11 out of 135 genes, 8.1%	102 out of 6473 background genes, 1.6%	0.00389	0.00%	HBR1:RPS21B:RPS16A:RPS1:RPS14B:RPS23A:FUN12:RPS9B:UBI3:RPS28B:RPS27	42274:42254:6450:1732:36166:16567:2109:30490:34599:6412:6606:479:6407:6413:2000640:447:462:10468:56:469:42255:28:6446:45903:461:1900153:71456
2181	cytoplasmic translation	15 out of 135 genes, 11.1%	189 out of 6473 background genes, 2.9%	0.00397	0.00%	C1_02330C_A:RPL6:C1_05720W_A:FUN12:RPL29:RPL2:RPL39:RPL17B:C2_05410W_A:RPL9B:RPP2B:C4_04390W_A:GCN3:RPL15A:RPP2A	27:30447:463:6450:1732:1903833:2183:9267:2181:6412:42273:36170:448:16236:6413:462:71216:470:36180:6414:42255:6446:45860:35690
6189	'de novo' IMP biosynthetic process	4 out of 135 genes, 3.0%	8 out of 6473 background genes, 0.1%	0.00605	0.05%	ADE8:ADE17:ADE6:ADE13	6188:44208:6164:46084:6106:6189
43170	macromolecule metabolic process	67 out of 135 genes, 49.6%	2103 out of 6473 background genes, 32.5%	0.01137	0.14%	HBR1:SNF7:HMT1:RPS21B:TRM2:RPS21:C1_02330C_A:RPL13:RPS16A:RPS1:RPL6:HFL1:C1_05720W_A:RPS14B:RPS23A:C1_06890C_A:FUN12:KEX2:RPL42:RPS17B:RPL29:RPL2:RPL38:C2_02270C_A:RPL21A:RPS9B:RPL39:RPL17B:C2_05410W_A:C2_07680W_A:C2_09500W_A:RPS7A:RPL9B:SES1:RPP2B:RPL35:GDA1:RPL40B:C4_03090W_A:C4_04390W_A:RPL30:UBI3:C5_00130C_A:C5_00280C_A:C5_00320W_A:C5_01050C_A:C5_02230W_A:RMS1:RPO26:SDC1:RPL32:C6_01980C_A:RPL…	6261:36178:45324:1990497:27:30447:9102:463:42274:42797:9272:6434:71454:6486:42254:106035:6401:71467:34605:60567:6450:71285:1732:16226:43248:36244:36166:43161:7323:6360:6334:44182:6383:1903833:16567:71470:19919:2109:42276:30490:6366:6309:2183:52559:34599:1897:9267:30488:2181:6412:18195:48025:6606:479:36177:42273:6407:6508:36170:448:9405:16236:1904669:51123:51568:6413:2000640:97428:32968:44114:3506…
44281	small molecule metabolic process	28 out of 135 genes, 20.7%	598 out of 6473 background genes, 9.2%	0.01579	0.19%	C1_02220C_A:IDH1:SAM2:APT1:C2_01530C_A:IDH2:ADE8:GPM1:ACP12:IMH3:RKI1:SES1:SOU1:UAP1:CAR1:PUT2:ARD:FCA1:ISA1:ADO1:C6_03130W_A:ACB1:URA5:CIT1:ADE17:FUM11:ADE6:ADE13	6096:9116:51701:44262:9435:30447:9102:6434:6168:6102:9052:8615:19858:106035:10133:6555:6188:16226:1300:19358:90368:6177:6561:9267:42761:46132:6098:19547:42850:36170:44208:43935:46496:8655:30448:97428:10121:6099:44416:46356:19571:15986:6207:71216:55114:6556:6537:46087:6094:9107:19528:6101:36180:44209:909:6164:46084:6048:6166:6144:6106:6189:35690
72522	purine-containing compound biosynthetic process	8 out of 135 genes, 5.9%	61 out of 6473 background genes, 0.9%	0.01722	0.18%	APT1:ADE8:IMH3:ADO1:C6_03130W_A:ADE17:ADE6:ADE13	9116:30447:6168:6188:6177:9267:36170:44208:44416:15986:71216:55114:36180:44209:6164:46084:6166:6144:6106:6189:35690
46040	IMP metabolic process	4 out of 135 genes, 3.0%	10 out of 6473 background genes, 0.2%	0.01758	0.18%	ADE8:ADE17:ADE6:ADE13	6188:44208:6164:46084:6106:6189
6188	IMP biosynthetic process	4 out of 135 genes, 3.0%	10 out of 6473 background genes, 0.2%	0.01758	0.17%	ADE8:ADE17:ADE6:ADE13	6188:44208:6164:46084:6106:6189
1901657	glycosyl compound metabolic process	6 out of 135 genes, 4.4%	31 out of 6473 background genes, 0.5%	0.01800	0.17%	APT1:IMH3:FCA1:ADO1:URA5:CR_03160W_A	9116:30447:6168:19858:6177:9267:30488:46132:36170:8655:44416:6207:71216:55114:46087:36180:44209:6166:6144:31591:35690
6364	rRNA processing	15 out of 135 genes, 11.1%	218 out of 6473 background genes, 3.4%	0.02184	0.17%	HBR1:RPS21B:RPS16A:RPS1:C1_05720W_A:RPS14B:RPS23A:FUN12:RPS9B:RPL17B:RPL35:RPL30:UBI3:RPS28B:RPS27	463:42274:42254:6450:1732:36166:16567:2109:30490:34599:2181:6412:48025:6606:479:42273:6407:448:6413:2000640:447:462:10468:56:470:469:42255:28:6446:6364:45903:461:1900153:35690:71456
9150	purine ribonucleotide metabolic process	9 out of 135 genes, 6.7%	82 out of 6473 background genes, 1.3%	0.02353	0.16%	APT1:ADE8:GPM1:IMH3:C6_03130W_A:CIT1:ADE17:ADE6:ADE13	6096:9116:51701:44262:30447:6168:6188:6177:9267:36170:44208:6099:44416:46356:15986:71216:55114:6094:6101:36180:44209:6164:46084:6106:6189:35690
72521	purine-containing compound metabolic process	10 out of 135 genes, 7.4%	102 out of 6473 background genes, 1.6%	0.02371	0.16%	APT1:ADE8:GPM1:IMH3:ADO1:C6_03130W_A:CIT1:ADE17:ADE6:ADE13	6096:9116:51701:44262:30447:6168:6188:6177:9267:36170:44208:6099:44416:46356:15986:71216:55114:6094:6101:36180:44209:6164:46084:6166:6144:6106:6189:35690
6163	purine nucleotide metabolic process	9 out of 135 genes, 6.7%	83 out of 6473 background genes, 1.3%	0.02593	0.16%	APT1:ADE8:GPM1:IMH3:C6_03130W_A:CIT1:ADE17:ADE6:ADE13	6096:9116:51701:44262:30447:6168:6188:6177:9267:36170:44208:6099:44416:46356:15986:71216:55114:6094:6101:36180:44209:6164:46084:6106:6189:35690
9117	nucleotide metabolic process	11 out of 135 genes, 8.1%	128 out of 6473 background genes, 2.0%	0.03352	0.19%	C1_02220C_A:APT1:C2_01530C_A:ADE8:GPM1:IMH3:C6_03130W_A:CIT1:ADE17:ADE6:ADE13	6096:9116:51701:44262:9435:30447:6168:6188:19358:6177:9267:36170:44208:46496:6099:44416:46356:15986:71216:55114:6094:6101:36180:44209:6164:46084:6106:6189:35690
6164	purine nucleotide biosynthetic process	7 out of 135 genes, 5.2%	50 out of 6473 background genes, 0.8%	0.03541	0.19%	APT1:ADE8:IMH3:C6_03130W_A:ADE17:ADE6:ADE13	9116:30447:6168:6188:6177:9267:36170:44208:44416:15986:71216:55114:36180:44209:6164:46084:6106:6189:35690
9152	purine ribonucleotide biosynthetic process	7 out of 135 genes, 5.2%	50 out of 6473 background genes, 0.8%	0.03541	0.19%	APT1:ADE8:IMH3:C6_03130W_A:ADE17:ADE6:ADE13	9116:30447:6168:6188:6177:9267:36170:44208:44416:15986:71216:55114:36180:44209:6164:46084:6106:6189:35690
46483	heterocycle metabolic process	46 out of 135 genes, 34.1%	1290 out of 6473 background genes, 19.9%	0.03576	0.18%	HBR1:RPS21B:TRM2:C1_02220C_A:RPS16A:RPS1:HFL1:C1_05720W_A:RPS14B:RPS23A:FUN12:APT1:C2_01530C_A:ADE8:GPM1:RPS9B:ACP12:RPL17B:IMH3:C2_09500W_A:HEM3:C2_10860C_A:RKI1:SES1:RPL35:C4_03090W_A:RPL30:UBI3:C5_00280C_A:UAP1:RPO26:CAR1:PUT2:FCA1:ISA1:ADO1:C6_03130W_A:RPS28B:URA5:CR_03160W_A:CIT1:ADE17:ADE6:CR_05890C_A:ADE13:RPS27	6096:9116:6261:51701:44262:9435:30447:9102:463:42274:42797:6434:6168:42254:9052:8615:19858:106035:6401:10133:6450:1732:6188:16226:36166:6360:19358:90368:6334:6383:6177:16567:6561:2109:42276:30490:6366:6309:34599:9267:30488:2181:46132:6412:48025:6098:19547:6606:479:42273:6407:36170:448:9405:44208:51123:46496:8655:30448:6413:2000640:97428:10121:6099:44416:35066:46356:15986:6367:447:462:70868:6207:7…
51029	rRNA transport	4 out of 135 genes, 3.0%	12 out of 6473 background genes, 0.2%	0.04012	0.18%	RPS21:RPS10:RPS28B:RPS3	30490:6412:6407:56:469:28:45903:1900153
6407	rRNA export from nucleus	4 out of 135 genes, 3.0%	12 out of 6473 background genes, 0.2%	0.04012	0.18%	RPS21:RPS10:RPS28B:RPS3	30490:6412:6407:56:469:28:45903:1900153
16072	rRNA metabolic process	15 out of 135 genes, 11.1%	230 out of 6473 background genes, 3.6%	0.04047	0.17%	HBR1:RPS21B:RPS16A:RPS1:C1_05720W_A:RPS14B:RPS23A:FUN12:RPS9B:RPL17B:RPL35:RPL30:UBI3:RPS28B:RPS27	463:42274:42254:6450:1732:36166:16567:2109:30490:34599:2181:6412:48025:6606:479:42273:6407:448:6413:2000640:447:462:10468:56:470:469:42255:28:6446:6364:45903:461:1900153:35690:71456
9259	ribonucleotide metabolic process	9 out of 135 genes, 6.7%	88 out of 6473 background genes, 1.4%	0.04127	0.17%	APT1:ADE8:GPM1:IMH3:C6_03130W_A:CIT1:ADE17:ADE6:ADE13	6096:9116:51701:44262:30447:6168:6188:6177:9267:36170:44208:6099:44416:46356:15986:71216:55114:6094:6101:36180:44209:6164:46084:6106:6189:35690
72350	tricarboxylic acid metabolic process	3 out of 135 genes, 2.2%	5 out of 6473 background genes, 0.1%	0.04388	0.20%	IDH1:IDH2:CIT1	44262:6102:6099:46356:6101
34470	ncRNA processing	18 out of 135 genes, 13.3%	316 out of 6473 background genes, 4.9%	0.04481	0.20%	HBR1:RPS21B:TRM2:RPS16A:RPS1:C1_05720W_A:RPS14B:RPS23A:FUN12:RPS9B:RPL17B:C2_09500W_A:RPL35:RPL30:UBI3:RPS28B:CR_03160W_A:RPS27	463:42274:42254:6450:1732:36166:16567:2109:30490:34599:30488:2181:6412:48025:6606:479:42273:6407:448:6413:2000640:447:462:55114:6400:10468:56:470:469:42255:28:6446:6364:45903:461:1900153:31591:35690:71456
6753	nucleoside phosphate metabolic process	11 out of 135 genes, 8.1%	134 out of 6473 background genes, 2.1%	0.05091	0.19%	C1_02220C_A:APT1:C2_01530C_A:ADE8:GPM1:IMH3:C6_03130W_A:CIT1:ADE17:ADE6:ADE13	6096:9116:51701:44262:9435:30447:6168:6188:19358:6177:9267:36170:44208:46496:6099:44416:46356:15986:71216:55114:6094:6101:36180:44209:6164:46084:6106:6189:35690
462	maturation of SSU-rRNA from tricistronic rRNA transcript (SSU-rRNA, 5.8S rRNA, LSU-rRNA)	9 out of 135 genes, 6.7%	91 out of 6473 background genes, 1.4%	0.05371	0.19%	HBR1:RPS21B:RPS16A:RPS1:RPS14B:RPS23A:FUN12:RPS9B:RPS27	42274:6450:1732:36166:34599:6412:6606:479:6413:2000640:447:462:10468:42255:28:6446:45903:461:71456
1901135	carbohydrate derivative metabolic process	17 out of 135 genes, 12.6%	292 out of 6473 background genes, 4.5%	0.05474	0.19%	APT1:ADE8:GPM1:IMH3:RKI1:GDA1:UAP1:ARD:FCA1:ADO1:C6_03130W_A:URA5:CR_03160W_A:CIT1:ADE17:ADE6:ADE13	6096:9116:36178:51701:44262:30447:9272:6168:6486:9052:8615:19858:6188:36244:6177:9267:30488:46132:6098:36170:44208:8655:6099:44416:46356:19571:15986:6207:71216:55114:46087:6094:6487:36187:19528:6101:36180:44209:6164:46084:6493:6048:6166:6144:6106:6189:31591:35690
9260	ribonucleotide biosynthetic process	7 out of 135 genes, 5.2%	54 out of 6473 background genes, 0.8%	0.05858	0.25%	APT1:ADE8:IMH3:C6_03130W_A:ADE17:ADE6:ADE13	9116:30447:6168:6188:6177:9267:36170:44208:44416:15986:71216:55114:36180:44209:6164:46084:6106:6189:35690
19693	ribose phosphate metabolic process	9 out of 135 genes, 6.7%	94 out of 6473 background genes, 1.5%	0.06914	0.24%	APT1:ADE8:GPM1:IMH3:C6_03130W_A:CIT1:ADE17:ADE6:ADE13	6096:9116:51701:44262:30447:6168:6188:6177:9267:36170:44208:6099:44416:46356:15986:71216:55114:6094:6101:36180:44209:6164:46084:6106:6189:35690
1901659	glycosyl compound biosynthetic process	4 out of 135 genes, 3.0%	14 out of 6473 background genes, 0.2%	0.07854	0.36%	IMH3:ADO1:URA5:CR_03160W_A	30447:6177:9267:30488:46132:36170:44416:6207:71216:55114:36180:6166:6144:31591:35690
9116	nucleoside metabolic process	5 out of 135 genes, 3.7%	26 out of 6473 background genes, 0.4%	0.08639	0.35%	APT1:IMH3:FCA1:ADO1:URA5	9116:30447:6168:19858:6177:9267:46132:36170:8655:44416:6207:71216:55114:46087:36180:44209:6166:6144:35690

## Sheet: decrease BP 60 mM AA
Supplemental table 3: GO enrichment in biological process (BP) from proteins less abundant after treatment with 60 mM acetic acid (AA)
GOID	GO_term	Cluster frequency	Background frequency	Corrected P-value	False discovery rate	Gene(s) annotated to the term	Directly Annotated GOID List
9987	cellular process	464 out of 561 genes, 82.7%	3943 out of 6473 background genes, 60.9%	3.28e-28	0.00%	TUP1:RCA1:CCT8:KEL1:C1_00210C_A:PHR2:NAA25:UBP6:TUF1:CMP1:RRS1:SIN3:C1_01300W_A:TIF:C1_01590C_A:LSC1:UGA2:CYS4:C1_02030C_A:AGE3:C1_02320C_A:GSC1:C1_02430C_A:SNZ1:HOM6:C1_02760W_A:LYS2:GOR1:GGA2:ECM33:CDC12:BMH1:MAS1:C1_03310W_A:COQ6:SKO1:C1_03790C_A:C1_03830C_A:BNI4:CSH1:ERB1:CDC3:C1_04230W_A:ACS2:NOP4:C1_04490W_A:PIL1:LYS21:C1_04970W_A:CUE5:RPT1:PRC3:C1_05990C_A:ARC35:GLT1:C1_06590C_A:KIN28:C1_0…	97010:6261:32889:30042:5979:6535:1900443:33215:33157:30447:1932:463:7004:722:42254:42766:6531:30174:45899:6657:16320:45048:6541:71285:45732:35719:917:51987:51260:6071:6003:495:31929:7023:42780:15671:6351:43577:34517:30001:31571:6425:6616:60303:10570:96:98789:97237:70783:10603:10390:9405:30518:6012:51083:34472:288:1990355:70887:2000220:2939:34462:6631:44416:35066:70903:447:1315:1900231:44878:480:6…
6520	cellular amino acid metabolic process	68 out of 561 genes, 12.1%	194 out of 6473 background genes, 3.0%	2.27e-22	0.00%	UGA2:CYS4:SNZ1:HOM6:LYS2:LYS21:GLT1:SAM4:C1_10280C_A:GLY1:ARO7:C1_11610C_A:GAD1:TRP3:MET3:ARO8:C2_00390C_A:MXR1:C2_01160W_A:HOM2:UGA1:BAT21:LYS22:IDP1:ECM17:ILV1:SER1:VAS1:LEU42:ILV2:ALT1:LYS9:PRO2:HIS4:MET15:HIS5:LYS4:LYS1:TRP5:CBF1:TRP4:THS1:MET14:IFG3:MES1:HTS1:GCV1:ALA1:SHM2:GLN4:GUS1:ECM42:SHM1:ARG4:C7_03660C_A:HIS7:C7_04210C_A:LEU1:ARG1:CPA2:LYS12:TRP2:FRS1:ARC1:URA2:FDH3:TRX1:PRO1	6535:30447:6531:6541:34517:6425:96:9405:1990355:42450:6431:6523:6543:6427:19346:46417:46294:7059:44030:19264:6419:10134:6207:55114:19509:80058:6536:6592:33859:61432:9086:70409:71269:9098:6571:1900409:19284:70791:71459:9085:44182:19676:6561:51351:34599:6730:19878:9088:6069:6538:70814:9090:9070:44406:34508:9450:71266:6432:97054:1900478:9094:9099:105:9089:9097:19343:19280:9113:6564:6662:7155:1902114…
1901607	alpha-amino acid biosynthetic process	46 out of 561 genes, 8.2%	94 out of 6473 background genes, 1.5%	1.41e-21	0.00%	CYS4:SNZ1:HOM6:LYS2:LYS21:GLT1:SAM4:ARO7:C1_11610C_A:TRP3:ARO8:C2_00390C_A:MXR1:C2_01160W_A:HOM2:BAT21:LYS22:IDP1:ILV1:SER1:LEU42:ILV2:ALT1:LYS9:PRO2:HIS4:MET15:HIS5:LYS4:LYS1:TRP5:CBF1:TRP4:SHM2:ECM42:SHM1:ARG4:HIS7:C7_04210C_A:LEU1:ARG1:CPA2:LYS12:TRP2:TRX1:PRO1	6535:30447:6531:34517:1990355:42450:6523:19346:46417:7059:44030:19264:55114:19509:80058:6592:61432:9086:71269:9098:6571:1900409:19284:70791:71459:9085:44182:19676:6561:34599:6730:19878:9088:70814:9090:9070:44406:34508:71266:97054:1900478:9094:9099:105:9089:9097:19343:19280:9113:6564:6662:7155:6537:9303:61427:6526:50667:9083:45454:19379:9074:42744:19477:1900375:36267:1900429:6524:6890:6567:11:8615…
1901605	alpha-amino acid metabolic process	53 out of 561 genes, 9.4%	130 out of 6473 background genes, 2.0%	1.85e-20	0.00%	CYS4:SNZ1:HOM6:LYS2:LYS21:GLT1:SAM4:GLY1:ARO7:C1_11610C_A:GAD1:TRP3:ARO8:C2_00390C_A:MXR1:C2_01160W_A:HOM2:UGA1:BAT21:LYS22:IDP1:ILV1:SER1:LEU42:ILV2:ALT1:LYS9:PRO2:HIS4:MET15:HIS5:LYS4:LYS1:TRP5:CBF1:TRP4:IFG3:GCV1:SHM2:ECM42:SHM1:ARG4:HIS7:C7_04210C_A:LEU1:ARG1:CPA2:LYS12:TRP2:URA2:FDH3:TRX1:PRO1	6535:30447:6531:6541:34517:9405:1990355:42450:6523:6543:19346:46417:46294:7059:44030:19264:6207:55114:19509:80058:6536:6592:33859:61432:9086:70409:71269:9098:6571:1900409:19284:70791:71459:9085:44182:19676:6561:34599:6730:19878:9088:6069:6538:70814:9090:9070:44406:34508:9450:71266:97054:1900478:9094:9099:105:9089:9097:19343:19280:9113:6564:6662:7155:1902114:6537:9303:61427:6526:50667:9083:45454:1…
8652	cellular amino acid biosynthetic process	47 out of 561 genes, 8.4%	106 out of 6473 background genes, 1.6%	9.29e-20	0.00%	CYS4:SNZ1:HOM6:LYS2:LYS21:GLT1:SAM4:ARO7:C1_11610C_A:TRP3:ARO8:C2_00390C_A:MXR1:C2_01160W_A:HOM2:BAT21:LYS22:IDP1:ECM17:ILV1:SER1:LEU42:ILV2:ALT1:LYS9:PRO2:HIS4:MET15:HIS5:LYS4:LYS1:TRP5:CBF1:TRP4:SHM2:ECM42:SHM1:ARG4:HIS7:C7_04210C_A:LEU1:ARG1:CPA2:LYS12:TRP2:TRX1:PRO1	6535:30447:6531:34517:1990355:42450:6523:19346:46417:7059:44030:19264:55114:19509:80058:6592:61432:9086:71269:9098:6571:1900409:19284:70791:71459:9085:44182:19676:6561:34599:6730:19878:9088:70814:9090:9070:44406:34508:71266:97054:1900478:9094:9099:105:9089:9097:19343:19280:9113:6564:6662:7155:6537:9303:61427:6526:50667:9083:45454:19379:9074:42744:19477:1900375:36267:1900429:6524:6890:6567:11:8615…
19752	carboxylic acid metabolic process	89 out of 561 genes, 15.9%	347 out of 6473 background genes, 5.4%	4.12e-19	0.00%	UGA2:CYS4:SNZ1:HOM6:LYS2:GOR1:ACS2:LYS21:C1_05990C_A:GLT1:SAM4:ADE12:MLS1:C1_10280C_A:GLY1:ARO7:C1_11610C_A:GAD1:TRP3:MET3:ARO8:C2_00390C_A:MXR1:C2_01160W_A:HOM2:UGA1:BAT21:LYS22:PEX6:CDC19:IDP1:ECM17:ILV1:SER1:VAS1:LEU42:MDH1-3:C3_00640W_A:FOX2:POX1-3:ILV2:GLX3:AIP2:ALT1:LYS9:PRO2:HIS4:MET15:HIS5:LYS4:LYS1:TRP5:CBF1:TRP4:THS1:MET14:IFG3:SPE2:GRP2:MES1:HTS1:PGK1:GCV1:ALA1:SHM2:GLN4:GUS1:ECM42:SHM…	6535:30447:6531:6541:34517:6425:96:9405:1990355:6631:44416:42450:6431:6523:6097:6543:6427:19346:46417:46294:7059:44030:19264:6419:46456:36170:10134:6099:6207:55114:1903457:19509:80058:6536:6592:33859:61432:9086:1302:70409:71269:9098:9438:6571:1900409:19284:70791:71459:9085:8295:44182:19676:6561:51351:34599:6730:19878:9088:6085:19752:6069:6538:9436:71276:70814:9090:6096:9070:44406:34508:9450:71266…
44281	small molecule metabolic process	123 out of 561 genes, 21.9%	597 out of 6473 background genes, 9.2%	1.51e-18	0.00%	LSC1:UGA2:CYS4:C1_02320C_A:SNZ1:HOM6:LYS2:GOR1:COQ6:ACS2:LYS21:C1_05990C_A:GLT1:ADE4:SAM4:ADE12:MLS1:URA1:C1_10280C_A:GLY1:HNT1:RTG3:ARO7:C1_11610C_A:GAD1:TRP3:OSM2:MET3:ARO8:C2_00390C_A:MXR1:C2_01160W_A:HOM2:HPT1:RNR21:RNR1:HOG1:C2_03360W_A:UGA1:BAT21:LYS22:PEX6:CDC19:IDP1:ECM17:ILV1:SER1:VAS1:RNR22:IPK2:LEU42:MDH1-3:RHR2:C3_00640W_A:PMA1:ERG4:FOX2:TFP1:POX1-3:ERG6:CAP1:ILV2:GLX3:AIP2:ALT1:FGR44…	6535:1900443:30447:6531:6541:6071:6003:34517:6425:96:9405:6012:1990355:6631:44416:42450:1903715:6221:1900835:30437:36168:6431:6523:36091:46685:6097:6543:61408:6084:6427:6754:19346:46417:1900432:1903643:46294:2000134:7059:44030:19264:6419:46456:36170:6235:10134:9117:6099:46854:15986:6207:55114:6744:1903457:19509:50821:80058:31505:6072:120029:6536:19388:6592:33859:61432:9086:1302:70409:71269:9098:9…
43436	oxoacid metabolic process	89 out of 561 genes, 15.9%	359 out of 6473 background genes, 5.5%	5.19e-18	0.00%	UGA2:CYS4:SNZ1:HOM6:LYS2:GOR1:ACS2:LYS21:C1_05990C_A:GLT1:SAM4:ADE12:MLS1:C1_10280C_A:GLY1:ARO7:C1_11610C_A:GAD1:TRP3:MET3:ARO8:C2_00390C_A:MXR1:C2_01160W_A:HOM2:UGA1:BAT21:LYS22:PEX6:CDC19:IDP1:ECM17:ILV1:SER1:VAS1:LEU42:MDH1-3:C3_00640W_A:FOX2:POX1-3:ILV2:GLX3:AIP2:ALT1:LYS9:PRO2:HIS4:MET15:HIS5:LYS4:LYS1:TRP5:CBF1:TRP4:THS1:MET14:IFG3:SPE2:GRP2:MES1:HTS1:PGK1:GCV1:ALA1:SHM2:GLN4:GUS1:ECM42:SHM…	6535:30447:6531:6541:34517:6425:96:9405:1990355:6631:44416:42450:6431:6523:6097:6543:6427:19346:46417:46294:7059:44030:19264:6419:46456:36170:10134:6099:6207:55114:1903457:19509:80058:6536:6592:33859:61432:9086:1302:70409:71269:9098:9438:6571:1900409:19284:70791:71459:9085:8295:44182:19676:6561:51351:34599:6730:19878:9088:6085:19752:6069:6538:9436:71276:70814:9090:6096:9070:44406:34508:9450:71266…
6082	organic acid metabolic process	89 out of 561 genes, 15.9%	360 out of 6473 background genes, 5.6%	6.37e-18	0.00%	UGA2:CYS4:SNZ1:HOM6:LYS2:GOR1:ACS2:LYS21:C1_05990C_A:GLT1:SAM4:ADE12:MLS1:C1_10280C_A:GLY1:ARO7:C1_11610C_A:GAD1:TRP3:MET3:ARO8:C2_00390C_A:MXR1:C2_01160W_A:HOM2:UGA1:BAT21:LYS22:PEX6:CDC19:IDP1:ECM17:ILV1:SER1:VAS1:LEU42:MDH1-3:C3_00640W_A:FOX2:POX1-3:ILV2:GLX3:AIP2:ALT1:LYS9:PRO2:HIS4:MET15:HIS5:LYS4:LYS1:TRP5:CBF1:TRP4:THS1:MET14:IFG3:SPE2:GRP2:MES1:HTS1:PGK1:GCV1:ALA1:SHM2:GLN4:GUS1:ECM42:SHM…	6535:30447:6531:6541:34517:6425:96:9405:1990355:6631:44416:42450:6431:6523:6097:6543:6427:19346:46417:46294:7059:44030:19264:6419:46456:36170:10134:6099:6207:55114:1903457:19509:80058:6536:6592:33859:61432:9086:1302:70409:71269:9098:9438:6571:1900409:19284:70791:71459:9085:8295:44182:19676:6561:51351:34599:6730:19878:9088:6085:19752:6069:6538:9436:71276:70814:9090:6096:9070:44406:34508:9450:71266…
8152	metabolic process	378 out of 561 genes, 67.4%	3145 out of 6473 background genes, 48.6%	8.41e-18	0.00%	TUP1:CCT8:PHR2:NAA25:UBP6:TUF1:RRS1:SIN3:C1_01300W_A:TIF:C1_01590C_A:LSC1:UGA2:CYS4:C1_02320C_A:GSC1:C1_02430C_A:SNZ1:HOM6:LYS2:GOR1:GGA2:BMH1:MAS1:C1_03310W_A:EHD3:COQ6:SKO1:C1_03830C_A:BNI4:ERB1:C1_04230W_A:ACS2:NOP4:LYS21:IFE1:C1_04910C_A:C1_04970W_A:C1_05160C_A:CUE5:RPT1:C1_05650W_A:PRC3:C1_05990C_A:GLT1:C1_06590C_A:KIN28:C1_06760C_A:CAT1:SUI2:CCS1:SKP1:ADE4:C1_08180C_A:MED15:DIP2:SAM4:GCR3:T…	97010:6261:5979:6535:1900443:33215:30447:1932:463:7004:722:42254:42766:6531:30174:45899:6657:16320:6541:71285:45732:35719:917:51260:6071:6003:495:42780:15671:6351:34517:30001:31571:6425:60303:10570:96:98789:97237:70783:10603:10390:9405:30518:6012:51083:34472:288:1990355:2000220:2939:34462:6631:44416:35066:70903:447:1315:44878:480:6303:42450:1903715:5991:6031:6221:1900835:60237:30437:71041:43486:3…
44237	cellular metabolic process	345 out of 561 genes, 61.5%	2833 out of 6473 background genes, 43.8%	1.51e-15	0.00%	TUP1:CCT8:PHR2:NAA25:UBP6:TUF1:RRS1:SIN3:C1_01300W_A:TIF:C1_01590C_A:LSC1:UGA2:CYS4:C1_02320C_A:GSC1:C1_02430C_A:SNZ1:HOM6:LYS2:GOR1:GGA2:BMH1:MAS1:C1_03310W_A:COQ6:SKO1:C1_03830C_A:BNI4:ERB1:C1_04230W_A:ACS2:NOP4:LYS21:C1_04970W_A:CUE5:RPT1:PRC3:C1_05990C_A:GLT1:C1_06590C_A:KIN28:C1_06760C_A:CAT1:SUI2:CCS1:SKP1:ADE4:C1_08180C_A:MED15:DIP2:SAM4:GCR3:TCP1:SEC24:C1_09040C_A:ADE12:C1_09670C_A:MTS1:M…	97010:6261:5979:6535:1900443:30447:1932:463:7004:722:42254:42766:6531:30174:45899:6657:16320:6541:71285:45732:35719:917:51260:6071:6003:495:42780:15671:6351:34517:30001:31571:6425:60303:10570:96:98789:97237:70783:10603:10390:9405:30518:51083:34472:288:1990355:2000220:2939:34462:6631:44416:35066:70903:447:1315:44878:480:6303:42450:1903715:5991:6031:6221:1900835:60237:30437:71041:43486:36168:6457:6…
16053	organic acid biosynthetic process	52 out of 561 genes, 9.3%	172 out of 6473 background genes, 2.7%	2.59e-13	0.00%	CYS4:SNZ1:HOM6:LYS2:LYS21:C1_05990C_A:GLT1:SAM4:ARO7:C1_11610C_A:TRP3:ARO8:C2_00390C_A:MXR1:C2_01160W_A:HOM2:BAT21:LYS22:IDP1:ECM17:ILV1:SER1:LEU42:ILV2:ALT1:LYS9:PRO2:HIS4:MET15:HIS5:LYS4:LYS1:TRP5:CBF1:TRP4:SPE2:SHM2:ECM42:SHM1:ARG4:HIS7:C7_04210C_A:MIS12:POT1:LEU1:ARG1:ACC1:CPA2:LYS12:TRP2:TRX1:PRO1	6535:30447:6531:34517:1990355:42450:6523:19346:46417:7059:44030:19264:46456:55114:19509:80058:6592:61432:9086:71269:9098:6571:1900409:19284:70791:71459:9085:8295:44182:19676:6561:34599:6730:19878:9088:70814:9090:9070:44406:34508:71266:97054:6597:1900478:9094:9099:105:9089:9097:19343:19280:9113:6564:6662:7155:6537:9303:61427:6526:9396:50667:9083:45454:19379:9074:42744:19477:6606:1900375:36267:1900…
46394	carboxylic acid biosynthetic process	52 out of 561 genes, 9.3%	172 out of 6473 background genes, 2.7%	2.59e-13	0.00%	CYS4:SNZ1:HOM6:LYS2:LYS21:C1_05990C_A:GLT1:SAM4:ARO7:C1_11610C_A:TRP3:ARO8:C2_00390C_A:MXR1:C2_01160W_A:HOM2:BAT21:LYS22:IDP1:ECM17:ILV1:SER1:LEU42:ILV2:ALT1:LYS9:PRO2:HIS4:MET15:HIS5:LYS4:LYS1:TRP5:CBF1:TRP4:SPE2:SHM2:ECM42:SHM1:ARG4:HIS7:C7_04210C_A:MIS12:POT1:LEU1:ARG1:ACC1:CPA2:LYS12:TRP2:TRX1:PRO1	6535:30447:6531:34517:1990355:42450:6523:19346:46417:7059:44030:19264:46456:55114:19509:80058:6592:61432:9086:71269:9098:6571:1900409:19284:70791:71459:9085:8295:44182:19676:6561:34599:6730:19878:9088:70814:9090:9070:44406:34508:71266:97054:6597:1900478:9094:9099:105:9089:9097:19343:19280:9113:6564:6662:7155:6537:9303:61427:6526:9396:50667:9083:45454:19379:9074:42744:19477:6606:1900375:36267:1900…
71704	organic substance metabolic process	333 out of 561 genes, 59.4%	2815 out of 6473 background genes, 43.5%	3.81e-12	0.00%	TUP1:CCT8:PHR2:NAA25:UBP6:TUF1:RRS1:SIN3:C1_01300W_A:TIF:C1_01590C_A:LSC1:UGA2:CYS4:C1_02320C_A:GSC1:C1_02430C_A:SNZ1:HOM6:LYS2:GOR1:GGA2:BMH1:MAS1:C1_03310W_A:COQ6:SKO1:C1_03830C_A:BNI4:ERB1:C1_04230W_A:ACS2:NOP4:LYS21:C1_04970W_A:CUE5:RPT1:PRC3:C1_05990C_A:GLT1:C1_06590C_A:KIN28:C1_06760C_A:SUI2:CCS1:SKP1:ADE4:MED15:DIP2:SAM4:GCR3:TCP1:C1_09040C_A:ADE12:C1_09670C_A:MTS1:MLS1:URA1:CLA4:C1_10280C…	97010:6261:5979:6535:1900443:30447:1932:463:7004:722:42254:42766:6531:30174:45899:6657:16320:6541:71285:45732:35719:917:51260:6071:6003:495:42780:6351:34517:30001:31571:6425:60303:10570:96:98789:97237:70783:10603:10390:9405:30518:6012:51083:34472:288:1990355:2000220:2939:34462:6631:44416:35066:70903:447:44878:480:6303:42450:1903715:5991:6031:6221:1900835:60237:30437:71041:43486:36168:6457:6431:1:…
44283	small molecule biosynthetic process	65 out of 561 genes, 11.6%	278 out of 6473 background genes, 4.3%	4.61e-11	0.00%	CYS4:SNZ1:HOM6:LYS2:COQ6:LYS21:C1_05990C_A:GLT1:SAM4:ARO7:C1_11610C_A:TRP3:ARO8:C2_00390C_A:MXR1:C2_01160W_A:HOM2:HPT1:HOG1:BAT21:LYS22:IDP1:ECM17:ILV1:SER1:IPK2:LEU42:RHR2:ERG4:ERG6:CAP1:ILV2:ALT1:LYS9:PRO2:HIS4:MET15:HIS5:LYS4:LYS1:TRP5:CBF1:TRP4:SPE2:C5_01940W_A:PGK1:SHM2:ECM42:SHM1:ARG4:HIS7:C7_04210C_A:MIS12:POT1:LEU1:ARG1:ACC1:CPA2:LYS12:TRP2:PDX3:ERG13:FDH3:TRX1:PRO1	6535:1900443:30447:6531:6071:34517:9405:1990355:44416:42450:1903715:1900835:30437:36168:6523:36091:46685:61408:6084:19346:46417:1900432:1903643:46294:2000134:7059:44030:19264:46456:36170:46854:55114:6744:19509:50821:80058:31505:6592:33859:61432:9086:71269:9098:36184:6571:1900409:19284:48315:70791:71459:1990611:1900760:9085:8295:44182:19676:6561:42307:34599:1900380:6730:60081:19878:1900444:9088:10…
71840	cellular component organization or biogenesis	227 out of 561 genes, 40.5%	1715 out of 6473 background genes, 26.5%	6.00e-11	0.00%	TUP1:RCA1:PHR2:NAA25:CMP1:RRS1:SIN3:C1_01590C_A:AGE3:GSC1:C1_02760W_A:ECM33:CDC12:BMH1:MAS1:C1_03310W_A:C1_03790C_A:C1_03830C_A:BNI4:ERB1:CDC3:ACS2:NOP4:C1_04490W_A:PIL1:RPT1:ARC35:C1_06590C_A:KIN28:C1_06760C_A:PGA63:SUI2:RIA1:SKP1:PFY1:MED15:DIP2:CDC42:SEC24:C1_09040C_A:YTM1:CLA4:CBK1:C1_10620W_A:CDC48:RTG3:C1_11150W_A:NEP1:C1_11860W_A:RPN2:CDC54:C1_12650C_A:C1_12680W_A:C1_12760W_A:ACT1:DAD1:SIM…	97010:6261:32889:30042:1900443:33157:30447:1932:463:7004:722:42254:42766:30174:45899:6657:16320:45048:71285:45732:35719:917:51987:51260:495:31929:7023:6351:43577:34517:31571:60303:10570:97237:70783:10390:9405:30518:6012:51083:288:1990355:70887:2000220:34462:6631:44416:35066:70903:447:1900231:44878:480:6303:36187:1903715:6031:34080:60237:60178:30437:43486:6457:36168:1:31031:71432:36091:46685:45184…
44085	cellular component biogenesis	144 out of 561 genes, 25.7%	920 out of 6473 background genes, 14.2%	7.13e-11	0.00%	TUP1:PHR2:RRS1:GSC1:CDC12:BMH1:C1_03790C_A:C1_03830C_A:BNI4:ERB1:CDC3:NOP4:C1_04490W_A:PIL1:RPT1:KIN28:C1_06760C_A:SUI2:RIA1:SKP1:PFY1:MED15:DIP2:C1_09040C_A:YTM1:CBK1:C1_10620W_A:C1_11150W_A:NEP1:RPN2:CDC54:C1_12650C_A:C1_12680W_A:C1_12760W_A:ACT1:SIM1:C1_14060W_A:C1_14080W_A:C2_00600C_A:DCW1:SLA1:UTP21:C2_02540W_A:NCB2:PR26:C2_04120C_A:CHS5:C2_04570W_A:C2_05160C_A:RPF2:GSP1:LSP1:ARP3:KRE30:UTP1…	97010:6261:30447:1932:463:722:42766:42254:30174:45899:6657:71285:45732:35719:917:51260:495:31571:60303:70783:97237:10390:9405:30518:6012:51083:34462:44416:35066:70903:447:44878:480:36187:6031:34080:60237:30437:43486:6457:36168:1:31031:1902404:43618:36178:1900445:51726:10914:6913:61408:71280:6754:2001020:71038:1903655:6336:48194:70914:30010:45892:724:17148:36244:97064:7059:2000217:2181:43156:31573…
1901564	organonitrogen compound metabolic process	218 out of 561 genes, 38.9%	1648 out of 6473 background genes, 25.5%	3.24e-10	0.00%	CCT8:NAA25:UBP6:TUF1:SIN3:C1_01300W_A:TIF:LSC1:UGA2:CYS4:C1_02430C_A:SNZ1:HOM6:LYS2:GGA2:BMH1:MAS1:SKO1:BNI4:C1_04230W_A:ACS2:LYS21:C1_04970W_A:CUE5:RPT1:PRC3:C1_05990C_A:GLT1:KIN28:SUI2:CCS1:SKP1:ADE4:SAM4:TCP1:C1_09040C_A:ADE12:MTS1:URA1:CLA4:C1_10280C_A:CBK1:GLY1:CDC48:ARO7:C1_11610C_A:GAD1:RPN2:TRP3:C1_12650C_A:C1_13060C_A:RPN1:OSM2:ACT1:MET3:ARO8:RFA1:C2_00390C_A:C2_00600C_A:MXR1:BCY1:C2_011…	97010:5979:6535:1900443:30447:1932:7004:722:6531:30174:45899:6657:16320:6541:71285:45732:35719:917:51260:34517:30001:31571:6425:60303:10570:96:70783:10603:10390:9405:51083:288:1990355:44416:35066:44878:6303:42450:1903715:5991:6031:6221:60237:30437:43486:36168:6457:6431:1:51447:6523:31031:71432:36091:46685:45184:16485:43624:43618:1900182:36178:6543:1900445:51726:61408:6084:6427:71280:6754:19346:46…
6807	nitrogen compound metabolic process	293 out of 561 genes, 52.2%	2450 out of 6473 background genes, 37.8%	5.86e-10	0.00%	CCT8:NAA25:UBP6:TUF1:RRS1:SIN3:C1_01300W_A:TIF:C1_01590C_A:LSC1:UGA2:CYS4:C1_02430C_A:SNZ1:HOM6:LYS2:GGA2:BMH1:MAS1:C1_03310W_A:SKO1:C1_03830C_A:BNI4:ERB1:C1_04230W_A:ACS2:NOP4:LYS21:C1_04970W_A:CUE5:RPT1:PRC3:C1_05990C_A:GLT1:C1_06590C_A:KIN28:C1_06760C_A:SUI2:CCS1:SKP1:ADE4:MED15:DIP2:SAM4:GCR3:TCP1:C1_09040C_A:ADE12:C1_09670C_A:MTS1:URA1:CLA4:C1_10280C_A:CBK1:GLY1:C1_10620W_A:NIT3:HNT1:CDC48:N…	97010:6261:5979:6535:1900443:30447:1932:463:7004:722:42254:42766:6531:30174:45899:6657:16320:6541:71285:45732:35719:917:51260:495:42780:15671:6351:34517:30001:31571:6425:60303:10570:96:98789:70783:10603:10390:9405:30518:51083:34472:288:1990355:2000220:2939:34462:44416:35066:70903:447:44878:480:6303:42450:1903715:5991:6031:6221:60237:30437:71041:43486:36168:6457:6431:1:51447:6523:31031:71432:36091…
44238	primary metabolic process	309 out of 561 genes, 55.1%	2637 out of 6473 background genes, 40.7%	1.00e-09	0.00%	CCT8:PHR2:NAA25:UBP6:TUF1:RRS1:SIN3:C1_01300W_A:TIF:C1_01590C_A:LSC1:UGA2:CYS4:C1_02320C_A:GSC1:C1_02430C_A:SNZ1:HOM6:LYS2:GGA2:BMH1:MAS1:C1_03310W_A:SKO1:C1_03830C_A:ERB1:C1_04230W_A:ACS2:NOP4:LYS21:C1_04970W_A:CUE5:RPT1:PRC3:GLT1:C1_06590C_A:KIN28:C1_06760C_A:SUI2:CCS1:SKP1:ADE4:MED15:DIP2:SAM4:GCR3:TCP1:C1_09040C_A:ADE12:C1_09670C_A:MTS1:MLS1:URA1:CLA4:C1_10280C_A:CBK1:GLY1:C1_10620W_A:HNT1:CD…	97010:6261:5979:6535:1900443:30447:1932:463:7004:722:42254:42766:6531:30174:45899:6657:16320:6541:71285:45732:35719:51260:6071:6003:495:42780:6351:34517:30001:31571:6425:60303:10570:96:98789:97237:10603:10390:9405:30518:6012:51083:34472:288:1990355:2000220:2939:34462:6631:44416:35066:70903:447:44878:480:6303:42450:1903715:5991:6031:6221:60237:30437:71041:43486:36168:6457:6431:1:51447:6523:31031:7…
42254	ribosome biogenesis	63 out of 561 genes, 11.2%	303 out of 6473 background genes, 4.7%	3.21e-08	0.00%	RRS1:C1_03830C_A:ERB1:NOP4:C1_06760C_A:RIA1:DIP2:C1_09040C_A:YTM1:C1_10620W_A:NEP1:C1_12680W_A:C1_12760W_A:C1_14080W_A:UTP21:C2_02540W_A:C2_04120C_A:C2_04570W_A:C2_05160C_A:RPF2:GSP1:KRE30:UTP15:TIF4631:PES1:PUS7:BUD21:RNA1:C3_02020W_A:C3_04380C_A:C3_06370C_A:NUP159:RLP24:HCA4:ZUO1:SSZ1:C4_05010W_A:C4_06170C_A:C4_06210C_A:NOP1:HAS1:C5_05340W_A:NOP5:RPL25:HRR25:NIP7:RVB2:C7_02780W_A:C7_02930C_A:EN…	30447:463:42254:30174:495:60303:9405:51083:34462:44416:447:480:43486:51726:6913:71038:30010:17148:97064:2181:6407:36170:45943:51276:31938:6997:60628:1904812:1990258:7096:42038:55:6281:48315:75306:44182:1902626:46827:465:1901673:42752:467:31118:51455:6452:16070:45903:472:31119:6468:70793:6607:6450:7094:30490:6412:1990481:455:6404:31120:31081:8033:2000370:6267:30242:44786:32888:6348:48280:45:6357:2…
22613	ribonucleoprotein complex biogenesis	72 out of 561 genes, 12.8%	373 out of 6473 background genes, 5.8%	4.25e-08	0.00%	RRS1:C1_03830C_A:ERB1:NOP4:KIN28:C1_06760C_A:SUI2:RIA1:DIP2:C1_09040C_A:YTM1:C1_10620W_A:NEP1:C1_12680W_A:C1_12760W_A:C1_14080W_A:UTP21:C2_02540W_A:C2_04120C_A:C2_04570W_A:C2_05160C_A:RPF2:GSP1:KRE30:UTP15:TIF4631:PES1:PUS7:BUD21:RNA1:C3_02020W_A:C3_04380C_A:C3_05880C_A:C3_06370C_A:NUP159:RLP24:HCA4:ZUO1:SSZ1:C4_04870C_A:C4_05010W_A:C4_06170C_A:C4_06210C_A:NOP1:C4_06800W_A:GCD11:HAS1:C5_05340W_A:…	97010:30447:463:42254:30174:495:31571:60303:9405:30518:51083:34462:44416:447:480:43486:6457:51726:6913:71038:1903655:30010:17148:97064:2181:6407:36170:45943:51276:31938:33962:6997:70924:60628:1904812:1990258:7096:42038:55:6281:48315:75306:43248:44182:1902626:46827:465:1901673:184:42752:467:31118:51455:6452:16070:45903:1900018:472:31119:6468:70793:6607:6450:6360:7094:30490:6412:1990481:455:70817:6…
9067	aspartate family amino acid biosynthetic process	19 out of 561 genes, 3.4%	38 out of 6473 background genes, 0.6%	6.74e-08	0.00%	CYS4:HOM6:LYS2:LYS21:SAM4:C1_11610C_A:ARO8:C2_00390C_A:MXR1:C2_01160W_A:HOM2:LYS22:LYS9:MET15:LYS4:LYS1:CBF1:LYS12:TRX1	6535:30447:6531:1990355:19346:7059:44030:55114:19509:80058:61432:9086:71269:6571:1900409:19284:71459:9085:44182:34599:19878:9088:70814:9090:34508:71266:1900478:9094:9089:9097:19343:19280:6662:9303:61427:50667:45454:19379:9074:42744:19477:1900375:1900429:6890:11:7089:9073:103:6888:34614:6338:42144:949
9066	aspartate family amino acid metabolic process	20 out of 561 genes, 3.6%	45 out of 6473 background genes, 0.7%	3.08e-07	0.00%	CYS4:HOM6:LYS2:LYS21:SAM4:C1_11610C_A:ARO8:C2_00390C_A:MXR1:C2_01160W_A:HOM2:LYS22:ILV1:LYS9:MET15:LYS4:LYS1:CBF1:LYS12:TRX1	6535:30447:6531:1990355:19346:7059:44030:55114:19509:80058:61432:9086:71269:6571:1900409:19284:71459:9085:44182:34599:19878:9088:70814:9090:34508:71266:1900478:9094:9099:9089:9097:19343:19280:6662:9303:61427:50667:45454:19379:9074:42744:19477:1900375:1900429:6890:6567:11:7089:9073:103:6888:34614:6338:42144:949
31334	positive regulation of protein complex assembly	20 out of 561 genes, 3.6%	46 out of 6473 background genes, 0.7%	5.01e-07	0.00%	RPT1:ARC35:DAD1:POB3:PR26:ARP3:RPT6:C4_01950W_A:ABP1:MYO5:CDC68:RPT5:ARC18:CRN1:ARC19:CR_01180W_A:RPT4:ARC40:ARC15:ARP2	6261:30447:45899:45732:51987:9405:36187:1:1902404:7052:36170:61641:31505:31116:43433:6511:34314:34613:30433:70651:281:51654:7015:36166:147:32258:6289:44117:2000601:31939:8608:51666:226:30466:32784:9651:71963:110055:34316:30041:51016:30476:9847:43161:52032:9267:1902801:51091:6898:7017:34724:7121:6334:30702:70682:44379:30036:6338:6368:1903475:44855:2000813:32968:71216:44396:36180:6897:35690
43254	regulation of protein complex assembly	28 out of 561 genes, 5.0%	89 out of 6473 background genes, 1.4%	1.19e-06	0.00%	RPT1:ARC35:SKP1:PFY1:DAD1:BCY1:SLA1:POB3:NCB2:PR26:ARP3:RPT6:C4_01950W_A:ABP1:MYO5:SEC23:CDC68:RPT5:ARC18:SAR1:SAC6:CRN1:ARC19:CR_01180W_A:RPT4:ARC40:ARC15:ARP2	6261:5979:30447:45899:45732:51987:10603:9405:36187:5991:1:51447:1902404:43618:61408:7052:10458:36170:101026:46907:61641:31505:31116:43433:51382:7096:48315:46827:6511:34599:34314:34613:61406:2000766:30433:9306:42752:1900444:2000812:16050:1904530:70651:122:8104:281:51654:7015:6468:7035:2000480:36166:19933:7006:147:32258:6886:6289:42989:44117:2000601:36278:31939:8608:51666:226:30466:32784:9651:60542…
16043	cellular component organization	185 out of 561 genes, 33.0%	1446 out of 6473 background genes, 22.3%	1.55e-06	0.00%	TUP1:RCA1:PHR2:NAA25:CMP1:RRS1:SIN3:C1_01590C_A:AGE3:GSC1:C1_02760W_A:ECM33:CDC12:BMH1:MAS1:C1_03310W_A:C1_03790C_A:BNI4:CDC3:ACS2:C1_04490W_A:PIL1:RPT1:ARC35:C1_06590C_A:KIN28:C1_06760C_A:PGA63:SUI2:RIA1:SKP1:PFY1:MED15:CDC42:SEC24:C1_09040C_A:YTM1:CLA4:CBK1:CDC48:RTG3:C1_11150W_A:C1_11860W_A:RPN2:CDC54:C1_12650C_A:ACT1:DAD1:SIM1:C1_14060W_A:C1_14500C_A:RFA1:C2_00600C_A:REG1:SLA1:POB3:C2_02540W_…	97010:6261:32889:30042:1900443:33157:30447:1932:463:7004:722:42766:30174:45899:6657:16320:45048:71285:45732:35719:917:51987:51260:31929:7023:6351:43577:34517:31571:60303:10570:97237:70783:10390:9405:30518:6012:288:1990355:70887:2000220:34462:6631:35066:70903:447:1900231:44878:480:6303:36187:1903715:6031:34080:60237:60178:30437:43486:6457:36168:1:31031:71432:36091:46685:45184:1902404:16485:43624:6…
34660	ncRNA metabolic process	67 out of 561 genes, 11.9%	369 out of 6473 background genes, 5.7%	3.51e-06	0.00%	RRS1:C1_03830C_A:ERB1:NOP4:C1_06760C_A:DIP2:C1_10620W_A:CDC48:NEP1:C1_14080W_A:C2_02420C_A:UTP21:C2_02540W_A:C2_04120C_A:C2_04570W_A:RPF2:GSP1:VAS1:UTP15:RPT6:PES1:PUS7:RPT2:BUD21:C3_02020W_A:C3_04380C_A:C3_06370C_A:HCA4:C4_02850W_A:ZUO1:C4_03730C_A:SSZ1:C4_06210C_A:NOP1:THS1:C5_00790C_A:C5_01940W_A:MES1:HAS1:HTS1:NOP5:HRR25:NIP7:ALA1:C7_00330C_A:SPL1:GLN4:GUS1:RVB2:LIG1:C7_02930C_A:ENP2:C7_03660…	30447:463:42254:30174:45899:16320:45732:495:42780:34517:6425:60303:9405:51083:34472:2939:34462:44416:70903:447:480:43486:71041:6431:43624:1900182:51726:6913:6427:71038:30010:30847:6419:2181:36170:45943:51276:71028:31938:6997:55114:34727:2001168:60628:1904812:1990258:43433:31134:55:6281:48315:75306:16226:44182:1902626:6511:465:51351:30433:42752:467:31118:71034:1990171:51455:70651:6452:31124:472:31…
70887	cellular response to chemical stimulus	96 out of 561 genes, 17.1%	615 out of 6473 background genes, 9.5%	4.28e-06	0.00%	TUP1:RCA1:CCT8:CMP1:RRS1:AGE3:GSC1:C1_02760W_A:SKO1:ERB1:NOP4:ARC35:C1_06760C_A:CAT1:CCS1:DIP2:CDC42:ADE12:CLA4:CBK1:CDC48:RTG3:GAD1:C1_11860W_A:ACT1:MXR1:C2_02000W_A:NCB2:EBP7:EFT2:HOG1:RPF2:GRE2:PST1:ARP3:KRE30:PST2:UTP15:DDR48:SGT1:PES1:DOT5:TFP1:ERG6:CAP1:GFA1:GLX3:KRE5:ALT1:KRE9:ARF2:YCK2:C3_06860C_A:RLP24:PGA62:GRX3:GST2:C4_05010W_A:CBF1:C5_02690W_A:VPS4:CCT3:C6_00170C_A:FET34:C6_00850W_A:C…	32889:30042:1900443:33215:33157:30447:463:30174:16320:45048:71285:35719:51260:31929:15671:43577:34517:30001:60303:10570:97237:9405:30518:1990355:70887:2000220:447:1315:1900231:480:36187:1903715:6031:1900835:60237:30437:60178:43486:36168:6457:1:6523:36091:46685:43624:43618:16458:1900182:36178:1900439:1900445:10914:61408:6913:6084:71280:2001020:30010:45892:32185:36244:1900432:1903643:46294:2000134:…
6553	lysine metabolic process	9 out of 561 genes, 1.6%	10 out of 6473 background genes, 0.2%	4.46e-06	0.00%	LYS2:LYS21:ARO8:HOM2:LYS22:LYS9:LYS4:LYS1:LYS12	6531:55114:9086:6571:9085:19878:9088:9090:9094:9089:9097:9074:19477:9073:949
9085	lysine biosynthetic process	9 out of 561 genes, 1.6%	10 out of 6473 background genes, 0.2%	4.46e-06	0.00%	LYS2:LYS21:ARO8:HOM2:LYS22:LYS9:LYS4:LYS1:LYS12	6531:55114:9086:6571:9085:19878:9088:9090:9094:9089:9097:9074:19477:9073:949
30832	regulation of actin filament length	16 out of 561 genes, 2.9%	34 out of 6473 background genes, 0.5%	7.70e-06	0.00%	ARC35:PFY1:SLA1:ARP3:C4_01950W_A:ABP1:MYO5:ARC18:SAC6:CRN1:ARC19:CR_01180W_A:SRV2:ARC40:ARC15:ARP2	30042:30447:9405:36187:36168:1:1902404:36178:36244:30836:36170:46907:31505:7265:34599:34314:45761:2000812:1904530:281:51654:7015:36166:19933:147:32258:42989:44117:2000601:51014:51666:226:9651:90338:71963:110055:34316:30041:51016:30476:9847:52032:9267:30448:6898:8154:1900442:7017:7121:36176:1900433:902:31138:755:44379:30036:34605:1903475:44855:2000813:71216:70649:44396:51211:36180:6897:35690
8064	regulation of actin polymerization or depolymerization	16 out of 561 genes, 2.9%	34 out of 6473 background genes, 0.5%	7.70e-06	0.00%	ARC35:PFY1:SLA1:ARP3:C4_01950W_A:ABP1:MYO5:ARC18:SAC6:CRN1:ARC19:CR_01180W_A:SRV2:ARC40:ARC15:ARP2	30042:30447:9405:36187:36168:1:1902404:36178:36244:30836:36170:46907:31505:7265:34599:34314:45761:2000812:1904530:281:51654:7015:36166:19933:147:32258:42989:44117:2000601:51014:51666:226:9651:90338:71963:110055:34316:30041:51016:30476:9847:52032:9267:30448:6898:8154:1900442:7017:7121:36176:1900433:902:31138:755:44379:30036:34605:1903475:44855:2000813:71216:70649:44396:51211:36180:6897:35690
30838	positive regulation of actin filament polymerization	12 out of 561 genes, 2.1%	19 out of 6473 background genes, 0.3%	8.53e-06	0.00%	ARC35:ARP3:C4_01950W_A:ABP1:MYO5:ARC18:CRN1:ARC19:CR_01180W_A:ARC40:ARC15:ARP2	30447:9405:36187:1:1902404:36170:31505:34314:281:51654:7015:36166:147:32258:44117:2000601:51666:226:9651:71963:110055:34316:30041:51016:30476:9847:52032:9267:6898:7017:7121:44379:30036:1903475:44855:2000813:71216:44396:36180:6897:35690
16072	rRNA metabolic process	47 out of 561 genes, 8.4%	227 out of 6473 background genes, 3.5%	1.64e-05	0.00%	RRS1:C1_03830C_A:ERB1:NOP4:C1_06760C_A:DIP2:C1_10620W_A:CDC48:NEP1:C1_14080W_A:UTP21:C2_02540W_A:C2_04120C_A:C2_04570W_A:RPF2:GSP1:UTP15:RPT6:PES1:PUS7:RPT2:BUD21:C3_02020W_A:C3_04380C_A:C3_06370C_A:HCA4:ZUO1:SSZ1:C4_06210C_A:NOP1:HAS1:NOP5:NIP7:RVB2:C7_02930C_A:ENP2:CR_03360W_A:CR_04240C_A:RPL7:CR_07080W_A:SSB1:RIO2:SSF1:CR_09800C_A:SIK1:HCR1:CR_10470C_A	30447:463:42254:30174:45899:16320:45732:495:34517:60303:9405:51083:34462:44416:447:480:43486:43624:1900182:51726:6913:71038:30010:2181:36170:45943:51276:31938:6997:34727:2001168:1904812:1990258:43433:31134:55:48315:44182:1902626:6511:465:30433:467:31118:1990171:70651:6452:472:31119:6468:35103:6450:30490:6412:1990481:455:31120:6289:8033:51974:43171:51306:6267:44786:61166:30970:10636:6357:27:199011…
110053	regulation of actin filament organization	17 out of 561 genes, 3.0%	40 out of 6473 background genes, 0.6%	1.72e-05	0.00%	KEL1:ARC35:PFY1:SLA1:ARP3:C4_01950W_A:ABP1:MYO5:ARC18:SAC6:CRN1:ARC19:CR_01180W_A:SRV2:ARC40:ARC15:ARP2	30042:30447:9405:36187:36168:1:1902404:90337:36178:36244:30836:36170:46907:31505:7265:44182:34599:34314:60627:45761:2000812:1904530:281:51654:7015:36166:19933:147:32258:42989:44117:2000601:51014:51666:226:9651:90338:71963:110055:34316:30041:51016:30476:9847:52032:9267:30448:6898:8154:1900442:7017:7121:36176:1900433:902:31138:755:44379:30036:34605:1903475:32465:44855:2000813:71216:70649:44396:5121…
55114	oxidation-reduction process	70 out of 561 genes, 12.5%	408 out of 6473 background genes, 6.3%	1.79e-05	0.00%	UGA2:HOM6:LYS2:GOR1:BMH1:COQ6:IFE1:C1_05990C_A:GLT1:CAT1:CCS1:URA1:C1_10280C_A:C1_10840C_A:MRF1:OSM2:MET3:MXR1:HOM2:C2_02420C_A:EBP7:RNR21:RNR1:COX6:CDC19:OSM1:IDP1:ECM17:RNR22:MET10:MDH1-3:DOT5:FOX2:POX1-3:AIP2:LYS9:C3_06700C_A:C3_06860C_A:MET8:PRO2:HIS4:SDH12:MET14:IFG3:C5_02140C_A:C5_02690W_A:QCR2:ADH1:FET34:C6_00850W_A:C6_02480W_A:GLC3:C7_00240W_A:PRX1:C7_03350C_A:MIS12:POT1:GSY1:LYS12:MCI4:A…	33215:30447:6531:15671:30001:96:9405:1990355:44416:1315:44878:30437:36168:31031:6097:36178:1900445:6123:36244:46294:6109:46456:36170:6235:10134:6099:10106:6207:55114:6744:1903457:80058:7265:42743:33859:9086:1900409:1402:9085:44182:6240:19676:6561:42843:34599:1902170:42180:44205:19878:9088:6069:9436:19354:122:70814:6878:9090:6096:44406:9450:22904:97054:71248:42147:6066:22900:105:9089:9097:1905481:…
42221	response to chemical	112 out of 561 genes, 20.0%	777 out of 6473 background genes, 12.0%	1.83e-05	0.00%	TUP1:RCA1:CCT8:CMP1:RRS1:C1_01590C_A:AGE3:GSC1:C1_02760W_A:SKO1:ERB1:NOP4:ARC35:C1_06760C_A:CAT1:CCS1:CDR4:MLT1:DIP2:CDC42:ADE12:CLA4:CBK1:CDC48:RTG3:GAD1:C1_11860W_A:HSP70:ACT1:MXR1:REG1:C2_02000W_A:LHS1:NCB2:EBP7:EFT2:HOG1:URE2:RPF2:GRE2:PST1:ARP3:KRE30:PST2:UTP15:DDR48:SGT1:PES1:C2_09930W_A:DOT5:C3_01280W_A:TFP1:ERG6:CAP1:GFA1:GLX3:KRE5:SEC13:ALT1:KRE9:ARF2:YCK2:C3_06860C_A:PRO2:RLP24:HIS5:PGA…	32889:30042:1900443:33215:33157:30447:463:30174:45899:16320:45048:71285:35719:51260:31929:15671:43577:34517:30001:60303:6616:10570:97237:9405:30518:1990355:70887:2000220:44416:447:1315:1900231:480:36187:1903715:6031:1900835:60237:30437:60178:14074:43486:36168:6457:1:6523:36091:46685:43624:43618:16458:1900182:36178:1900439:1900445:10914:61408:6913:6084:71280:2001020:30010:45892:32185:36244:1900432…
96	sulfur amino acid metabolic process	16 out of 561 genes, 2.9%	36 out of 6473 background genes, 0.6%	2.16e-05	0.00%	CYS4:SNZ1:HOM6:SAM4:C1_11610C_A:MET3:C2_00390C_A:MXR1:C2_01160W_A:HOM2:ECM17:MET15:CBF1:MET14:C7_04210C_A:TRX1	6535:30447:6531:96:1990355:19346:7059:44030:10134:55114:19509:80058:61432:9086:71269:1900409:19284:71459:44182:34599:9088:70814:9090:34508:71266:1900478:9089:9097:19343:19280:6662:9303:61427:50667:45454:19379:42744:1900375:1900429:6890:11:8615:42823:7089:103:6888:97:34614:6338:42144
65008	regulation of biological quality	79 out of 561 genes, 14.1%	486 out of 6473 background genes, 7.5%	2.29e-05	0.00%	KEL1:CMP1:C1_01300W_A:UGA2:BMH1:ARC35:GLT1:C1_06590C_A:CCS1:SKP1:PFY1:CDC42:C1_09040C_A:CBK1:GLY1:C1_12650C_A:C1_13320C_A:ACT1:RFA1:C2_00600C_A:SLA1:HOG1:HSP78:SDS22:UGA1:URE2:RFA2:ARP3:VMA5:IPK2:DOT5:PMA1:TFP1:YCK2:C3_05880C_A:C4_01950W_A:GRX3:ZUO1:ABP1:SSZ1:MYO5:VMA8:C4_06800W_A:BRE1:C5_00560W_A:GCD11:VPS4:CKS1:FET34:C6_00850W_A:ARC18:GCV1:SAC6:C6_03380W_A:SHM2:C7_00330C_A:SPL1:C7_01700W_A:RVB2…	32889:30042:1900443:33215:33157:30447:7004:722:42766:30174:71285:51260:15671:6351:30001:31571:60303:10570:10390:9405:30518:51083:1990355:44416:70903:44878:36187:1903715:60237:60178:30437:43486:6457:36168:1:31031:36091:46685:45184:1902404:90337:36178:1900445:6913:6754:70914:30010:724:36244:1900432:1903643:46294:2000134:7059:16567:30836:31065:19264:2181:31573:10458:6109:1900233:36170:101026:8298:46…
97	sulfur amino acid biosynthetic process	14 out of 561 genes, 2.5%	28 out of 6473 background genes, 0.4%	2.74e-05	0.00%	CYS4:SNZ1:HOM6:SAM4:C1_11610C_A:C2_00390C_A:MXR1:C2_01160W_A:HOM2:ECM17:MET15:CBF1:C7_04210C_A:TRX1	6535:30447:6531:1990355:19346:7059:44030:55114:19509:80058:61432:9086:71269:1900409:19284:71459:44182:34599:9088:70814:9090:34508:71266:1900478:9089:9097:19343:19280:6662:9303:61427:50667:45454:19379:42744:1900375:1900429:6890:11:8615:42823:7089:103:6888:97:34614:6338:42144
44087	regulation of cellular component biogenesis	37 out of 561 genes, 6.6%	160 out of 6473 background genes, 2.5%	3.19e-05	0.00%	KEL1:BMH1:RPT1:ARC35:SKP1:PFY1:CDC42:DAD1:BCY1:SLA1:POB3:NCB2:PR26:LSP1:ARP3:RPT6:TPD3:C4_01950W_A:ABP1:MYO5:SEC23:CDC68:CBF1:RPT5:BDF1:ARC18:SAR1:SAC6:CRN1:C7_02780W_A:ARC19:CR_01180W_A:RPT4:ARC40:ARC15:YPT31:ARP2	6261:32889:5979:33157:30447:45899:45732:51987:10603:9405:44878:36187:5991:60178:30437:36168:1:51447:31031:1902404:61509:90337:43618:36178:1900445:61408:6913:7052:30010:36244:7059:10458:6109:6407:36170:101026:46907:2000222:31938:31384:61641:31505:31116:7265:61432:70941:9086:43433:51382:7096:6281:48315:1402:32955:71459:44182:46827:6511:1901673:34599:34314:34613:60627:61406:2000766:30433:34498:9306:…
1902905	positive regulation of supramolecular fiber organization	15 out of 561 genes, 2.7%	33 out of 6473 background genes, 0.5%	4.30e-05	0.00%	ARC35:PFY1:DAD1:ARP3:C4_01950W_A:ABP1:MYO5:ARC18:CRN1:ARC19:CR_01180W_A:SRV2:ARC40:ARC15:ARP2	30042:30447:51987:9405:36187:36168:1:1902404:36178:7052:36244:30836:36170:46907:31505:31116:7265:34314:45761:2000812:1904530:281:51654:7015:36166:19933:147:32258:42989:44117:2000601:51014:8608:51666:226:9651:90338:71963:110055:34316:30041:51016:30476:9847:52032:9267:6898:8154:1900442:7017:7121:36176:1900433:902:31138:755:44379:30036:34605:1903475:44855:2000813:71216:44396:36180:6897:35690
30833	regulation of actin filament polymerization	15 out of 561 genes, 2.7%	33 out of 6473 background genes, 0.5%	4.30e-05	0.00%	ARC35:PFY1:SLA1:ARP3:C4_01950W_A:ABP1:MYO5:ARC18:SAC6:CRN1:ARC19:CR_01180W_A:ARC40:ARC15:ARP2	30447:9405:36187:1:1902404:36170:46907:31505:34599:34314:2000812:1904530:281:51654:7015:36166:147:32258:42989:44117:2000601:51666:226:9651:90338:71963:110055:34316:30041:51016:30476:9847:52032:9267:30448:6898:8154:7017:7121:755:44379:30036:1903475:44855:2000813:71216:70649:44396:51211:36180:6897:35690
22607	cellular component assembly	91 out of 561 genes, 16.2%	599 out of 6473 background genes, 9.3%	4.81e-05	0.00%	TUP1:RRS1:GSC1:CDC12:BMH1:C1_03790C_A:BNI4:CDC3:C1_04490W_A:PIL1:RPT1:KIN28:C1_06760C_A:SUI2:RIA1:SKP1:PFY1:MED15:C1_09040C_A:CBK1:C1_11150W_A:RPN2:CDC54:C1_12650C_A:ACT1:C2_00600C_A:SLA1:C2_02540W_A:NCB2:PR26:CHS5:RPF2:LSP1:ARP3:TIF4631:RPT6:SGT1:RPT2:PMA1:CSE4:ARP9:END3:C3_02020W_A:C3_04920C_A:FGR44:C3_05880C_A:RLP24:C4_01950W_A:ABP1:RPN6:C4_04870C_A:C4_05010W_A:MYO5:C4_05610C_A:CDC68:CBF1:C4_0…	97010:6261:30447:1932:463:722:42766:30174:45899:6657:71285:45732:35719:917:51260:31571:60303:70783:10390:9405:30518:6012:34462:35066:70903:447:44878:480:36187:6031:34080:60237:30437:43486:6457:36168:1:31031:1902404:43618:36178:1900445:10914:6913:61408:71280:6754:2001020:1903655:6336:48194:70914:30010:45892:724:36244:7059:2000217:43156:31573:10458:6109:1900233:36170:101026:46907:70478:33962:15986:…
17144	drug metabolic process	35 out of 561 genes, 6.2%	149 out of 6473 background genes, 2.3%	5.13e-05	0.00%	CYS4:SNZ1:BMH1:BNI4:ACS2:GLT1:CAT1:SAM4:ADE12:MLS1:GLY1:ARO7:ARO8:C2_00390C_A:MXR1:C2_01160W_A:CHS5:ECM17:PMA1:TFP1:UTR2:GFA1:CRH11:SPE2:C5_01940W_A:C6_00850W_A:GCV1:SHM2:SHM1:ATP3:PDX3:VMA2:YHB1:FDH3:TRX1	6535:30447:917:15671:70783:9405:1990355:1315:44878:6031:30437:36168:31031:6097:36178:1900445:6754:19346:46417:36244:46294:44030:19264:6109:36170:15986:55114:19509:6487:80058:31505:120029:7265:42743:33859:1302:6874:6571:90464:1900409:19284:1402:8295:6038:6893:44182:19676:34599:6730:1902170:19878:90463:6085:6069:1904263:122:71276:70814:31119:9070:7035:51453:44406:71266:19427:97054:6597:15991:9094:5…
44089	positive regulation of cellular component biogenesis	23 out of 561 genes, 4.1%	74 out of 6473 background genes, 1.1%	5.38e-05	0.00%	BMH1:RPT1:ARC35:PFY1:DAD1:POB3:PR26:ARP3:RPT6:C4_01950W_A:ABP1:MYO5:CDC68:RPT5:ARC18:CRN1:ARC19:CR_01180W_A:RPT4:ARC40:ARC15:YPT31:ARP2	6261:30447:45899:45732:51987:9405:44878:36187:30437:36168:1:31031:1902404:36178:1900445:6913:7052:36244:6109:36170:46907:61641:31505:31116:7265:43433:1402:44182:6511:34314:34613:30433:34498:1902441:2000812:1904530:70651:122:281:51654:7015:36166:147:32258:45921:6886:6289:42989:44117:2000601:31939:1905481:8608:43066:51666:226:30466:32784:1905507:6267:9651:90338:71963:110055:34316:30041:51016:30476:…
42273	ribosomal large subunit biogenesis	26 out of 561 genes, 4.6%	92 out of 6473 background genes, 1.4%	6.09e-05	0.00%	RRS1:ERB1:NOP4:C1_06760C_A:C1_09040C_A:YTM1:C2_02540W_A:C2_04120C_A:C2_04570W_A:C2_05160C_A:RPF2:TIF4631:PES1:RLP24:C4_05010W_A:C4_06210C_A:HAS1:C5_05340W_A:RPL25:HRR25:NIP7:NOC2:RPL7:CR_07080W_A:CR_08500W_A:SSF1	30447:463:30174:9405:447:480:17148:36170:51276:60628:42038:55:6281:75306:1902626:465:42752:51455:16070:45903:472:70793:7094:6412:2000370:6267:30242:44786:48280:45:27:34463:9267:10845:6606:42273:462:42255:2098:42493:280:30702:38083:1990417:747:6282:30999:464:42274:42256:6413:71216:1900435:2001159:54:36180:466:6364:34063:35690
34314	Arp2/3 complex-mediated actin nucleation	7 out of 561 genes, 1.2%	7 out of 6473 background genes, 0.1%	6.60e-05	0.00%	ARC35:ARP3:ARC18:ARC19:ARC40:ARC15:ARP2	30447:9405:1:36170:31505:34314:281:51654:147:32258:44117:51666:226:71963:30041:30476:9847:52032:9267:6898:30036:1903475:71216:44396:36180:6897:35690
6364	rRNA processing	44 out of 561 genes, 7.8%	215 out of 6473 background genes, 3.3%	7.24e-05	0.00%	RRS1:C1_03830C_A:ERB1:NOP4:C1_06760C_A:DIP2:C1_10620W_A:NEP1:C1_14080W_A:UTP21:C2_02540W_A:C2_04120C_A:C2_04570W_A:RPF2:GSP1:UTP15:PES1:PUS7:BUD21:C3_02020W_A:C3_04380C_A:C3_06370C_A:HCA4:ZUO1:SSZ1:C4_06210C_A:NOP1:HAS1:NOP5:NIP7:RVB2:C7_02930C_A:ENP2:CR_03360W_A:CR_04240C_A:RPL7:CR_07080W_A:SSB1:RIO2:SSF1:CR_09800C_A:SIK1:HCR1:CR_10470C_A	30447:463:42254:30174:495:60303:9405:51083:34462:44416:447:480:43486:51726:6913:71038:30010:2181:36170:45943:51276:31938:6997:1904812:1990258:55:48315:44182:1902626:465:467:31118:6452:472:31119:6468:6450:30490:6412:1990481:455:31120:8033:6267:44786:6357:27:34463:9267:6606:42273:70475:462:42255:16973:42493:7165:492:10972:70481:280:30702:1990417:747:42149:464:398:42274:34427:71035:7264:494:42256:64…
7010	cytoskeleton organization	40 out of 561 genes, 7.1%	187 out of 6473 background genes, 2.9%	8.62e-05	0.00%	NAA25:AGE3:CDC12:CDC3:ARC35:SKP1:PFY1:CDC42:CLA4:CBK1:CDC48:ACT1:DAD1:SLA1:C2_07290W_A:ARP3:C2_09710C_A:END3:TPD3:C4_01950W_A:GRX3:ABP1:MYO5:GVP36:CDC11:SEC14:ARC18:SUR7:SAC6:CRN1:SLA2:ARC19:CR_01180W_A:CR_02690W_A:SRV2:CDC10:ARC40:ARC15:YPT31:ARP2	32889:30042:33157:30447:6657:16320:51987:7023:34517:60303:70783:9405:70887:36187:60237:30437:60178:43486:36168:1:1902404:43624:61509:1900182:36178:1900445:6913:7052:48194:30010:32185:36244:30836:31065:10458:1900233:36170:101026:46907:2000222:31384:6892:31505:31116:34727:2001168:7265:31134:45860:51382:7096:6281:46488:48315:32955:15914:31322:44182:30037:42307:34599:34314:2000766:30433:34498:9306:45…
51130	positive regulation of cellular component organization	33 out of 561 genes, 5.9%	139 out of 6473 background genes, 2.1%	9.83e-05	0.00%	BMH1:RPT1:ARC35:PFY1:CDC48:DAD1:RFA1:POB3:PR26:HOG1:SDS22:ARP3:RPT6:C4_01950W_A:GRX3:ABP1:MYO5:CDC68:RPT5:BDF1:ARC18:HRR25:CRN1:ARC19:CR_01180W_A:RPT4:SRV2:ARC40:ARC15:YPT31:ASF1:RPN7:ARP2	6261:30042:1900443:30447:1932:7004:722:45899:16320:45732:51987:34517:9405:35066:44878:36187:1903715:30437:43486:36168:1:31031:36091:46685:45184:1902404:43624:43618:1900182:36178:1900445:6913:7052:6336:724:36244:1900432:1903643:2000134:7059:16567:30836:31065:6109:36170:46907:31938:51457:61641:50821:31505:31116:34727:2001168:60628:7265:6268:6335:43433:31134:6281:48315:1402:75306:1990611:44182:6511:…
30036	actin cytoskeleton organization	26 out of 561 genes, 4.6%	94 out of 6473 background genes, 1.5%	9.90e-05	0.00%	AGE3:ARC35:PFY1:CDC42:CBK1:ACT1:SLA1:ARP3:C2_09710C_A:END3:C4_01950W_A:GRX3:ABP1:MYO5:GVP36:ARC18:SUR7:SAC6:CRN1:SLA2:ARC19:CR_01180W_A:SRV2:ARC40:ARC15:ARP2	32889:30042:33157:30447:60303:9405:70887:36187:60237:30437:60178:43486:36168:1:1902404:36178:1900445:6913:30010:32185:36244:30836:31065:1900233:36170:46907:2000222:31384:31505:7265:7096:6281:32955:44182:30037:34599:34314:9306:45761:2000812:1904530:51220:281:51654:7015:6468:36166:43967:19933:147:32258:45921:6886:42989:44117:31106:7118:2000601:51014:2000247:7114:51666:226:32951:7266:1903026:9651:90…
44396	actin cortical patch organization	11 out of 561 genes, 2.0%	19 out of 6473 background genes, 0.3%	0.00013	0.00%	PFY1:SLA1:ARP3:C4_01950W_A:ABP1:MYO5:SAC6:SLA2:ARC19:CR_01180W_A:ARC15	30447:9405:36187:1:1902404:36170:46907:31505:44182:34599:34314:2000812:1904530:7015:36166:147:42989:2000601:51666:9651:90338:71963:110055:34316:30041:51016:9847:9267:30448:6898:8154:7121:755:44379:30036:86:1903475:44855:2000813:71216:70649:44396:51211:36180:6897:35690
50896	response to stimulus	172 out of 561 genes, 30.7%	1395 out of 6473 background genes, 21.6%	0.00015	0.00%	TUP1:RCA1:CCT8:PHR2:CMP1:RRS1:SIN3:C1_01590C_A:C1_02030C_A:AGE3:GSC1:C1_02760W_A:ECM33:BMH1:SKO1:BNI4:ERB1:NOP4:PIL1:ARC35:C1_06760C_A:CAT1:SUI2:CCS1:YPD1:CDR4:MLT1:DIP2:GCR3:CDC42:YTM1:ADE12:C1_09670C_A:MTS1:CLA4:CBK1:CDC48:RTG3:GAD1:C1_11860W_A:CDC54:C1_12650C_A:C1_13320C_A:HSP70:ACT1:GDI1:RFA1:MXR1:BCY1:REG1:C2_02000W_A:POB3:LHS1:NCB2:EBP7:EFT2:RNR1:HOG1:HSP78:SNF6:SDS22:URE2:RPF2:CDC19:GSP1:G…	6261:32889:30042:5979:1900443:33215:33157:30447:1932:463:7004:722:30174:45899:16320:45048:71285:35719:917:51260:6071:31929:15671:43577:34517:30001:31571:60303:6616:10570:98789:97237:10603:10390:9405:30518:51083:1990355:70887:2000220:44416:35066:447:1315:1900231:44878:480:6303:36187:1903715:5991:6031:1900835:60237:60178:30437:14074:43486:36168:6457:1:51447:6523:31031:71432:36091:46685:45184:16485:…
32273	positive regulation of protein polymerization	13 out of 561 genes, 2.3%	27 out of 6473 background genes, 0.4%	0.00016	0.00%	ARC35:DAD1:ARP3:C4_01950W_A:ABP1:MYO5:ARC18:CRN1:ARC19:CR_01180W_A:ARC40:ARC15:ARP2	30447:51987:9405:36187:1:1902404:7052:36170:31505:31116:34314:281:51654:7015:36166:147:32258:44117:2000601:8608:51666:226:9651:71963:110055:34316:30041:51016:30476:9847:52032:9267:6898:7017:7121:44379:30036:1903475:44855:2000813:71216:44396:36180:6897:35690
6457	protein folding	25 out of 561 genes, 4.5%	90 out of 6473 background genes, 1.4%	0.00016	0.00%	CCT8:C1_00210C_A:C1_02760W_A:C1_03790C_A:TCP1:C1_13260W_A:HSP70:OSM2:CPR3:HSP78:CCT5:C4_02780W_A:ZUO1:SSZ1:CCT7:CCT3:HCH1:HSP90:RBP1:PDI1:CR_02690W_A:YDJ1:SSB1:HSP104:AHA1	30447:45048:35719:31929:7023:6616:9405:30518:51083:44416:6457:413:2181:36170:30260:55114:50821:70924:43248:44182:34599:30433:6915:6452:1904382:6450:2:51085:6412:6620:45047:31122:6458:6325:34975:71470:42026:51598:723:70414:9408:51701:42981:9267:71218:46443:43335:1900429:6890:492:6334:1900035:35617:747:1319:42149:750:44267:19538:97316:34605:44011:34394:9636:36171:71216:70370:10038:7163:1990507:54:3…
51716	cellular response to stimulus	154 out of 561 genes, 27.5%	1216 out of 6473 background genes, 18.8%	0.00017	0.00%	TUP1:RCA1:CCT8:PHR2:CMP1:RRS1:SIN3:C1_02030C_A:AGE3:GSC1:C1_02760W_A:ECM33:BMH1:SKO1:BNI4:ERB1:NOP4:ARC35:C1_06760C_A:CAT1:SUI2:CCS1:YPD1:MLT1:DIP2:CDC42:YTM1:ADE12:C1_09670C_A:MTS1:CLA4:CBK1:CDC48:RTG3:GAD1:C1_11860W_A:CDC54:C1_12650C_A:C1_13320C_A:HSP70:ACT1:GDI1:RFA1:MXR1:BCY1:REG1:C2_02000W_A:POB3:NCB2:EBP7:EFT2:RNR1:HOG1:HSP78:SNF6:SDS22:RPF2:CDC19:GSP1:GRE2:PST1:RFA2:ARP3:APR1:KRE30:PST2:UT…	6261:32889:30042:5979:1900443:33215:33157:30447:1932:463:7004:722:30174:45899:16320:45048:71285:35719:917:51260:6071:31929:15671:43577:34517:30001:31571:60303:6616:10570:98789:97237:10603:10390:9405:30518:51083:1990355:70887:2000220:44416:35066:447:1315:1900231:44878:480:6303:36187:1903715:5991:6031:1900835:60237:60178:30437:43486:36168:6457:1:51447:6523:31031:71432:36091:46685:45184:16485:43624:…
30029	actin filament-based process	26 out of 561 genes, 4.6%	97 out of 6473 background genes, 1.5%	0.00019	0.00%	AGE3:ARC35:PFY1:CDC42:CBK1:ACT1:SLA1:ARP3:C2_09710C_A:END3:C4_01950W_A:GRX3:ABP1:MYO5:GVP36:ARC18:SUR7:SAC6:CRN1:SLA2:ARC19:CR_01180W_A:SRV2:ARC40:ARC15:ARP2	32889:30042:33157:30447:60303:9405:70887:36187:60237:30437:60178:43486:36168:1:1902404:36178:1900445:6913:30010:32185:36244:30836:31065:1900233:36170:46907:2000222:31384:31505:7265:7096:6281:32955:44182:30037:34599:34314:9306:45761:2000812:1904530:51220:281:51654:7015:6468:36166:43967:19933:147:32258:45921:6886:42989:44117:31106:7118:2000601:51014:2000247:7114:51666:226:32951:7266:1903026:9651:90…
70682	proteasome regulatory particle assembly	8 out of 561 genes, 1.4%	10 out of 6473 background genes, 0.2%	0.00021	0.00%	RPT1:C1_11150W_A:PR26:RPT6:RPT2:C3_04920C_A:RPT5:RPT4	45899:45732:61641:43433:6511:30433:70651:6289:43171:31939:43161:1902801:51091:34629:70682:6338:32968
1902903	regulation of supramolecular fiber organization	18 out of 561 genes, 3.2%	52 out of 6473 background genes, 0.8%	0.00028	0.00%	KEL1:ARC35:PFY1:DAD1:SLA1:ARP3:C4_01950W_A:ABP1:MYO5:ARC18:SAC6:CRN1:ARC19:CR_01180W_A:SRV2:ARC40:ARC15:ARP2	30042:30447:51987:9405:36187:36168:1:1902404:90337:36178:7052:36244:30836:36170:46907:31505:31116:7265:44182:34599:34314:60627:45761:2000812:1904530:281:51654:7015:36166:19933:147:32258:42989:44117:2000601:51014:8608:51666:226:9651:90338:71963:110055:34316:30041:51016:30476:9847:52032:9267:30448:6898:8154:1900442:7017:7121:36176:1900433:902:31138:755:44379:30036:34605:1903475:32465:44855:2000813:…
32535	regulation of cellular component size	16 out of 561 genes, 2.9%	42 out of 6473 background genes, 0.6%	0.00030	0.00%	ARC35:PFY1:SLA1:ARP3:C4_01950W_A:ABP1:MYO5:ARC18:SAC6:CRN1:ARC19:CR_01180W_A:SRV2:ARC40:ARC15:ARP2	30042:30447:9405:36187:36168:1:1902404:36178:36244:30836:36170:46907:31505:7265:34599:34314:45761:2000812:1904530:281:51654:7015:36166:19933:147:32258:42989:44117:2000601:51014:51666:226:9651:90338:71963:110055:34316:30041:51016:30476:9847:52032:9267:30448:6898:8154:1900442:7017:7121:36176:1900433:902:31138:755:44379:30036:34605:1903475:44855:2000813:71216:70649:44396:51211:36180:6897:35690
90066	regulation of anatomical structure size	16 out of 561 genes, 2.9%	42 out of 6473 background genes, 0.6%	0.00030	0.00%	ARC35:PFY1:SLA1:ARP3:C4_01950W_A:ABP1:MYO5:ARC18:SAC6:CRN1:ARC19:CR_01180W_A:SRV2:ARC40:ARC15:ARP2	30042:30447:9405:36187:36168:1:1902404:36178:36244:30836:36170:46907:31505:7265:34599:34314:45761:2000812:1904530:281:51654:7015:36166:19933:147:32258:42989:44117:2000601:51014:51666:226:9651:90338:71963:110055:34316:30041:51016:30476:9847:52032:9267:30448:6898:8154:1900442:7017:7121:36176:1900433:902:31138:755:44379:30036:34605:1903475:44855:2000813:71216:70649:44396:51211:36180:6897:35690
9069	serine family amino acid metabolic process	14 out of 561 genes, 2.5%	33 out of 6473 background genes, 0.5%	0.00037	0.00%	CYS4:SNZ1:HOM6:GLY1:C1_11610C_A:C2_00390C_A:HOM2:SER1:MET15:GCV1:SHM2:SHM1:C7_04210C_A:FDH3	6535:6531:9405:19346:46294:44030:19264:55114:33859:9086:71269:34599:6730:9088:6069:70814:9090:9070:71266:9089:9097:19343:19280:9113:6564:45454:947:8615:6546:42823:7089:35999:6544
6996	organelle organization	136 out of 561 genes, 24.2%	1052 out of 6473 background genes, 16.3%	0.00038	0.00%	TUP1:PHR2:NAA25:RRS1:SIN3:C1_01590C_A:AGE3:C1_02760W_A:CDC12:MAS1:C1_03310W_A:C1_03790C_A:CDC3:ACS2:C1_04490W_A:ARC35:C1_06590C_A:C1_06760C_A:PGA63:RIA1:SKP1:PFY1:CDC42:SEC24:C1_09040C_A:YTM1:CLA4:CBK1:CDC48:RTG3:C1_11860W_A:CDC54:ACT1:DAD1:SIM1:C1_14500C_A:RFA1:REG1:SLA1:POB3:C2_02540W_A:PR26:HSP78:C2_03410W_A:C2_04570W_A:RPF2:PEX6:GSP1:RFA2:C2_07290W_A:ARP3:TIF4631:RPT6:SGT1:C2_09710C_A:PHO23:G…	6261:32889:30042:33157:30447:1932:463:7004:722:42766:30174:45899:6657:16320:45048:71285:35719:51987:51260:31929:7023:6351:43577:34517:31571:60303:70783:10390:9405:30518:1990355:70887:2000220:34462:6631:35066:447:480:6303:36187:34080:60237:30437:60178:43486:36168:6457:1:45184:1902404:43624:61509:43618:43007:1900182:36178:1900445:51726:10914:6913:61408:71280:7052:2001020:1902625:6336:48194:30010:45…
32271	regulation of protein polymerization	16 out of 561 genes, 2.9%	43 out of 6473 background genes, 0.7%	0.00044	0.00%	ARC35:PFY1:DAD1:SLA1:ARP3:C4_01950W_A:ABP1:MYO5:ARC18:SAC6:CRN1:ARC19:CR_01180W_A:ARC40:ARC15:ARP2	30447:51987:9405:36187:1:1902404:7052:36170:46907:31505:31116:34599:34314:2000812:1904530:281:51654:7015:36166:147:32258:42989:44117:2000601:8608:51666:226:9651:90338:71963:110055:34316:30041:51016:30476:9847:52032:9267:30448:6898:8154:7017:7121:755:44379:30036:1903475:44855:2000813:71216:70649:44396:51211:36180:6897:35690
19878	lysine biosynthetic process via aminoadipic acid	7 out of 561 genes, 1.2%	8 out of 6473 background genes, 0.1%	0.00048	0.00%	LYS2:LYS21:ARO8:LYS22:LYS9:LYS4:LYS1	55114:6571:9085:19878:9094:9074:19477:9073:949
48194	Golgi vesicle budding	7 out of 561 genes, 1.2%	8 out of 6473 background genes, 0.1%	0.00048	0.00%	PGA63:SEC24:C2_03410W_A:GLO3:SEC13:SEC14:C5_03140C_A	6657:48194:6892:48205:46488:15914:31322:30433:43547:90114:1904263:6896:45893:6886:31081:6998:43001:6890:2001246:70973:6888:48208:16236:1901352:90110
6563	L-serine metabolic process	8 out of 561 genes, 1.4%	11 out of 6473 background genes, 0.2%	0.00073	0.00%	CYS4:SNZ1:C1_11610C_A:SER1:MET15:SHM2:SHM1:C7_04210C_A	6535:19346:19264:9086:71269:6730:70814:9070:19343:19280:9113:6564:8615:42823:7089:35999:6544
43248	proteasome assembly	13 out of 561 genes, 2.3%	30 out of 6473 background genes, 0.5%	0.00075	0.00%	RPT1:C1_11150W_A:RPN2:PR26:RPT6:RPT2:PMA1:C3_04920C_A:RPN6:RPT5:HSP90:RPT4:VMA2	30447:45899:45732:9405:30518:6457:6754:15986:61641:120029:70924:43433:6874:43248:44182:6511:30433:1904263:70651:7035:51453:6289:15991:43171:31939:55085:723:6970:42981:43161:1902801:51091:1902600:1900429:492:46034:34629:6914:70682:6338:34605:1902906:32968:35690
16192	vesicle-mediated transport	54 out of 561 genes, 9.6%	313 out of 6473 background genes, 4.8%	0.00085	0.00%	AGE3:C1_02760W_A:GGA2:PIL1:SEC21:ARC35:PGA63:C1_08180C_A:SEC24:C1_10620W_A:CDC48:C1_10840C_A:SEC2:ACT1:GDI1:SLA1:C2_02000W_A:C2_03410W_A:CHS5:LSP1:AGE2:C2_09710C_A:GLO3:END3:TFP1:SEC13:YCK2:C3_07170C_A:MYO5:GVP36:SEC23:C4_06680C_A:C5_00080C_A:SEC14:OBPA:RET2:VPS4:C5_03140C_A:SEC9:ARC18:SUR7:CTA1:CHC1:SAR1:HRR25:SAC6:C7_01660C_A:SLA2:SEC4:CR_03600C_A:YPT31:CR_08290W_A:ARP2:TRX1	30447:6657:16320:45048:71285:51260:495:34517:60303:10570:9405:1990355:70887:36187:30437:43486:1:43624:1900182:36178:6913:6612:48194:30010:32185:36244:36170:15986:55114:45053:6892:80058:31505:31321:34727:48205:2001168:60628:70941:31134:90464:1900409:6281:46488:48315:75306:15914:6893:44182:31322:30037:34599:15918:34314:30433:34498:43547:9306:6891:45761:42752:90463:1902441:90114:31118:35621:1904263:…
34470	ncRNA processing	54 out of 561 genes, 9.6%	313 out of 6473 background genes, 4.8%	0.00085	0.00%	RRS1:C1_03830C_A:ERB1:NOP4:C1_06760C_A:DIP2:C1_10620W_A:NEP1:C1_14080W_A:C2_02420C_A:UTP21:C2_02540W_A:C2_04120C_A:C2_04570W_A:RPF2:GSP1:UTP15:PES1:PUS7:BUD21:C3_02020W_A:C3_04380C_A:C3_06370C_A:HCA4:C4_02850W_A:ZUO1:C4_03730C_A:SSZ1:C4_06210C_A:NOP1:C5_00790C_A:C5_01940W_A:HAS1:NOP5:HRR25:NIP7:C7_00330C_A:SPL1:RVB2:LIG1:C7_02930C_A:ENP2:CR_03360W_A:NCS2:CR_04240C_A:RPL7:CR_07080W_A:SSB1:RIO2:SSF…	30447:463:42254:30174:495:42780:60303:9405:51083:34472:2939:34462:44416:70903:447:480:43486:71041:51726:6913:71038:30010:30847:2181:36170:45943:51276:71028:31938:6997:55114:60628:1904812:1990258:55:6281:48315:75306:16226:44182:1902626:465:42752:467:31118:71034:51455:6452:31124:472:31119:6468:70793:6450:7094:30490:30846:6412:1990481:2949:455:31120:8033:2000370:70901:6267:30242:2143:44786:723:6388:…
65007	biological regulation	199 out of 561 genes, 35.5%	1710 out of 6473 background genes, 26.4%	0.00085	0.00%	TUP1:RCA1:KEL1:PHR2:NAA25:UBP6:CMP1:SIN3:C1_01300W_A:C1_01590C_A:UGA2:CYS4:C1_02760W_A:CDC12:BMH1:C1_03310W_A:C1_03370W_A:RPN3:SKO1:C1_03790C_A:C1_03830C_A:PIL1:RPT1:C1_05630C_A:ARC35:GLT1:C1_06590C_A:KIN28:C1_06760C_A:SUI2:CCS1:YPD1:SKP1:PFY1:OFR1:MED15:GCR3:CDC42:C1_09040C_A:CLA4:CBK1:GLY1:CDC48:RTG3:C1_11860W_A:CDC54:C1_12650C_A:C1_13320C_A:HSP70:ACT1:DAD1:SIM1:C1_14080W_A:GDI1:RFA1:C2_00390C_…	6261:32889:30042:5979:6535:1900443:33215:33157:30447:1932:7004:722:42766:30174:45899:6657:16320:45048:6541:71285:45732:35719:51987:51260:31929:42780:15671:6351:43577:34517:30001:31571:6616:60303:10570:70783:10603:10390:9405:30518:51083:34472:288:1990355:70887:2000220:44416:35066:70903:447:1900231:44878:480:6303:1901918:36187:1903715:5991:1900835:60237:60178:30437:71041:43486:6457:36168:1:51447:31…
1901566	organonitrogen compound biosynthetic process	113 out of 561 genes, 20.1%	843 out of 6473 background genes, 13.0%	0.00089	0.00%	TUF1:TIF:CYS4:C1_02430C_A:SNZ1:HOM6:LYS2:BMH1:BNI4:ACS2:LYS21:C1_04970W_A:PRC3:C1_05990C_A:GLT1:SUI2:ADE4:SAM4:ADE12:MTS1:URA1:ARO7:C1_11610C_A:TRP3:C1_13060C_A:ARO8:C2_00390C_A:MXR1:C2_01160W_A:HOM2:HPT1:RNR21:EFT2:RNR1:HEM2:C2_03360W_A:BAT21:LYS22:IDP1:ECM17:ILV1:SER1:VAS1:TIF4631:SUP35:LEU42:PMA1:TFP1:GFA1:ILV2:KRE5:ALT1:C3_05300C_A:LYS9:MET8:PRO2:HIS4:MET15:HIS5:C4_00770C_A:ZUO1:LYS4:SSZ1:C4_…	97010:6535:30447:6531:6657:6541:917:34517:31571:6425:9405:51083:288:1990355:44416:44878:42450:6031:6221:30437:36168:6431:6523:31031:36178:6543:1900445:51726:6427:6754:19346:46417:48194:36244:7059:44030:19264:6419:2181:6109:36170:6235:6099:33962:15986:6078:6207:55114:19509:6487:6892:80058:31505:120029:7265:6592:61432:9086:1302:70409:71269:9098:6874:6571:90464:1900409:19284:46488:1402:70791:15914:7…
43933	protein-containing complex subunit organization	77 out of 561 genes, 13.7%	519 out of 6473 background genes, 8.0%	0.00179	0.00%	TUP1:RRS1:CDC12:BMH1:C1_03310W_A:C1_03790C_A:CDC3:C1_04490W_A:RPT1:C1_06590C_A:KIN28:C1_06760C_A:SUI2:RIA1:SKP1:PFY1:MED15:C1_09040C_A:CDC48:C1_11150W_A:RPN2:CDC54:C1_12650C_A:ACT1:POB3:C2_02540W_A:NCB2:PR26:RPF2:ARP3:TIF4631:RPT6:SGT1:SUP35:RPT2:PMA1:CSE4:ARP9:C3_02020W_A:C3_04920C_A:FGR44:C3_05880C_A:RLP24:RPN6:C4_04870C_A:C4_05010W_A:CDC68:CBF1:C4_06800W_A:RPT5:CDC11:C5_00560W_A:CEF3:GCD11:VPS…	97010:6261:30042:30447:1932:463:42766:30174:45899:16320:71285:45732:51260:6351:34517:31571:60303:70783:9405:30518:6012:288:34462:35066:447:44878:480:36187:34080:30437:43486:6457:36168:31031:43624:43618:1900182:36178:1900445:10914:61408:71280:6754:2001020:1903655:6336:70914:30010:45892:36244:7059:30836:2000217:43156:10458:6109:36170:101026:46907:70478:33962:15986:61641:98609:51834:45053:31505:1200…
9070	serine family amino acid biosynthetic process	10 out of 561 genes, 1.8%	19 out of 6473 background genes, 0.3%	0.00184	0.00%	CYS4:SNZ1:HOM6:C1_11610C_A:HOM2:SER1:MET15:SHM2:SHM1:C7_04210C_A	6535:6531:19346:19264:55114:9086:71269:6730:9088:70814:9090:9070:9089:9097:19343:19280:9113:6564:8615:42823:7089:35999:6544
32956	regulation of actin cytoskeleton organization	20 out of 561 genes, 3.6%	70 out of 6473 background genes, 1.1%	0.00197	0.00%	KEL1:NAA25:BMH1:ARC35:PFY1:SLA1:ARP3:TPD3:C4_01950W_A:ABP1:MYO5:ARC18:SAC6:CRN1:ARC19:CR_01180W_A:SRV2:ARC40:ARC15:ARP2	30042:30447:9405:44878:36187:30437:36168:1:31031:1902404:61509:90337:36178:1900445:36244:30836:6109:36170:46907:31505:7265:1402:44182:34599:34314:60627:45761:2000812:1904530:122:281:51654:7015:36166:7094:19933:147:32258:42989:44117:32186:2000601:7010:51014:1905481:43066:51666:31030:226:1905507:6267:9651:90338:71963:110055:34316:30041:51016:30476:9847:52032:9267:10515:30448:6898:8154:1900442:7017:…
32970	regulation of actin filament-based process	20 out of 561 genes, 3.6%	70 out of 6473 background genes, 1.1%	0.00197	0.00%	KEL1:NAA25:BMH1:ARC35:PFY1:SLA1:ARP3:TPD3:C4_01950W_A:ABP1:MYO5:ARC18:SAC6:CRN1:ARC19:CR_01180W_A:SRV2:ARC40:ARC15:ARP2	30042:30447:9405:44878:36187:30437:36168:1:31031:1902404:61509:90337:36178:1900445:36244:30836:6109:36170:46907:31505:7265:1402:44182:34599:34314:60627:45761:2000812:1904530:122:281:51654:7015:36166:7094:19933:147:32258:42989:44117:32186:2000601:7010:51014:1905481:43066:51666:31030:226:1905507:6267:9651:90338:71963:110055:34316:30041:51016:30476:9847:52032:9267:10515:30448:6898:8154:1900442:7017:…
33036	macromolecule localization	91 out of 561 genes, 16.2%	654 out of 6473 background genes, 10.1%	0.00300	0.00%	C1_00210C_A:RRS1:AGE3:C1_02760W_A:GGA2:BMH1:MAS1:C1_03830C_A:SEC21:C1_05630C_A:C1_06590C_A:KIN28:PGA63:PFY1:C1_08180C_A:CDC42:SEC24:CLA4:CBK1:CDC48:C1_12760W_A:HSP70:ACT1:GDI1:RFA1:BCY1:C2_02000W_A:POB3:LHS1:C2_03410W_A:SDS22:URE2:PEX6:GSP1:LSP1:RFA2:APR1:KRE30:C2_09710C_A:RPT2:CSE4:RNA1:LAP41:SEC13:ARF2:C3_06750W_A:TPD3:C3_07170C_A:NUP159:SUB2:SEC72:GRX3:ZUO1:ABP1:SEC23:C4_06210C_A:CBF1:CDC11:SE…	6261:32889:5979:33157:30447:463:7004:722:45899:6657:16320:45048:71285:45732:35719:51260:6351:34517:6616:60303:70783:10603:9405:51083:70887:2000220:6631:44416:447:44878:36187:5991:60237:60178:30437:43486:36168:6457:1:51447:31031:45184:43624:61509:1900182:36178:1900445:51726:6913:71038:6612:1903655:48194:70914:30010:724:32185:6614:17148:36244:97064:7059:16567:31065:2181:10458:6283:6109:1900233:6407…
51641	cellular localization	101 out of 561 genes, 18.0%	748 out of 6473 background genes, 11.6%	0.00301	0.00%	C1_00210C_A:NAA25:RRS1:AGE3:C1_02760W_A:GGA2:BMH1:MAS1:C1_03830C_A:SEC21:C1_05630C_A:C1_06590C_A:KIN28:PGA63:PFY1:C1_08180C_A:CDC42:SEC24:CBK1:CDC48:C1_10840C_A:C1_11860W_A:C1_12760W_A:HSP70:ACT1:C2_00600C_A:BCY1:C2_02000W_A:POB3:LHS1:C2_03410W_A:SDS22:PEX6:GSP1:LSP1:ARP3:APR1:KRE30:VMA5:AGE2:C2_09710C_A:GLO3:RPT2:CSE4:RNA1:LAP41:SEC13:ARF2:C3_06750W_A:TPD3:C3_07170C_A:NUP159:SUB2:SEC72:ZUO1:ABP1…	6261:32889:5979:33215:33157:30447:463:7004:45899:6657:16320:45048:71285:45732:35719:51260:6351:43577:34517:6616:60303:70783:10603:9405:51083:1990355:70887:2000220:6631:44416:447:44878:36187:5991:60237:60178:30437:43486:36168:6457:1:51447:31031:43624:61509:1900182:36178:1900445:51726:6913:71038:6612:1903655:48194:70914:30010:32185:6614:17148:36244:97064:7059:2181:10458:6283:6109:1900233:6407:36170…
9086	methionine biosynthetic process	11 out of 561 genes, 2.0%	24 out of 6473 background genes, 0.4%	0.00306	0.00%	CYS4:HOM6:SAM4:C1_11610C_A:C2_00390C_A:MXR1:C2_01160W_A:HOM2:MET15:CBF1:TRX1	6535:30447:6531:1990355:19346:7059:44030:55114:19509:80058:61432:9086:71269:1900409:19284:71459:44182:34599:9088:70814:9090:34508:71266:1900478:9089:9097:19343:19280:6662:9303:61427:50667:45454:19379:42744:1900375:1900429:6890:11:7089:103:6888:34614:6338:42144
6900	vesicle budding from membrane	9 out of 561 genes, 1.6%	16 out of 6473 background genes, 0.2%	0.00316	0.00%	PGA63:SEC24:C2_03410W_A:GLO3:SEC13:C5_00080C_A:SEC14:VPS4:C5_03140C_A	30447:6657:71285:51260:9405:48194:45053:6892:48205:46488:15914:44182:31322:30433:9306:43547:90114:1904263:16125:6896:45893:6886:31081:45324:6901:7033:6998:30448:43328:43001:6890:2001246:70973:6888:70676:48208:16236:6623:1901352:90110:32511
8104	protein localization	85 out of 561 genes, 15.2%	601 out of 6473 background genes, 9.3%	0.00357	0.00%	C1_00210C_A:RRS1:AGE3:C1_02760W_A:GGA2:BMH1:MAS1:C1_03830C_A:SEC21:C1_05630C_A:C1_06590C_A:KIN28:PGA63:PFY1:CDC42:SEC24:CBK1:CDC48:C1_12760W_A:HSP70:ACT1:GDI1:RFA1:BCY1:C2_02000W_A:POB3:LHS1:C2_03410W_A:SDS22:URE2:PEX6:GSP1:LSP1:RFA2:APR1:KRE30:C2_09710C_A:RPT2:CSE4:RNA1:LAP41:SEC13:ARF2:C3_06750W_A:TPD3:C3_07170C_A:NUP159:SUB2:SEC72:GRX3:ZUO1:ABP1:SEC23:C4_06210C_A:CBF1:CDC11:SEC14:C5_00560W_A:M…	6261:32889:5979:33157:30447:463:7004:722:45899:6657:16320:45048:71285:45732:35719:51260:6351:34517:6616:60303:70783:10603:9405:51083:70887:2000220:6631:44416:447:44878:36187:5991:60237:60178:30437:43486:36168:6457:1:51447:31031:45184:43624:61509:1900182:36178:1900445:51726:6913:71038:6612:1903655:48194:70914:30010:724:32185:6614:36244:97064:7059:16567:31065:2181:10458:6283:6109:1900233:6407:36170…
6897	endocytosis	22 out of 561 genes, 3.9%	85 out of 6473 background genes, 1.3%	0.00365	0.00%	AGE3:PIL1:ARC35:C1_08180C_A:C1_10620W_A:ACT1:SLA1:LSP1:C2_09710C_A:END3:TFP1:YCK2:MYO5:GVP36:OBPA:ARC18:SUR7:CHC1:SAC6:SLA2:CR_08290W_A:ARP2	30447:495:60303:10570:9405:70887:36187:30437:43486:1:36178:30010:32185:36244:36170:15986:31505:34727:70941:90464:6281:48315:44182:30037:34599:15918:34314:9306:45761:90463:31118:35621:1904530:51654:7015:16125:6468:7035:36166:43967:147:32258:1990481:6886:31120:15991:44117:2000601:45324:1903338:51666:226:1900190:9651:71963:34316:7624:7033:6895:30866:9408:916:51701:30476:1766:9847:33554:52032:9267:30…
34599	cellular response to oxidative stress	30 out of 561 genes, 5.3%	140 out of 6473 background genes, 2.2%	0.00414	0.00%	CAT1:CCS1:GAD1:ACT1:MXR1:HOG1:GRE2:PST1:PST2:DDR48:DOT5:TFP1:CAP1:GLX3:C3_06860C_A:GRX3:GST2:C6_00850W_A:CIP1:SAC6:HAT2:PRX1:C7_03350C_A:YDJ1:YCP4:PST3:YHB1:HSP104:FDH3:TRX1	1900443:30447:35719:15671:30001:60303:9405:1990355:1315:1903715:1900835:30437:43486:36168:36091:46685:61408:30010:45892:1900432:1903643:46294:2000134:31065:36170:15986:55114:50821:80058:31505:70924:42743:33859:36184:90464:1900409:44237:6281:48315:6333:1990611:1900760:44182:42307:42843:71466:34599:2000221:1900380:1902170:42180:60081:30433:9306:45761:1900444:10155:90463:6915:6069:6538:1904530:51220…
6790	sulfur compound metabolic process	27 out of 561 genes, 4.8%	119 out of 6473 background genes, 1.8%	0.00421	0.00%	LSC1:CYS4:SNZ1:HOM6:ACS2:SAM4:C1_11610C_A:MET3:C2_00390C_A:C2_00600C_A:MXR1:C2_01160W_A:HOM2:HYU1:ECM17:MET10:MET8:MET15:CBF1:MET14:SPL1:SSQ1:C7_04210C_A:ECM4:LSC2:ERG13:TRX1	6535:30447:6531:96:1990355:70903:6084:19346:7059:44030:36170:10134:6099:55114:19509:80058:61432:9086:1302:71269:1900409:19284:71459:16226:44182:34599:51604:9088:6085:19354:70814:9090:34508:6696:71266:19427:1900478:9089:9097:19343:19280:6749:6662:2143:6388:9303:6880:61427:50667:45454:106035:19379:15976:42744:9267:1900375:10142:6083:1900429:6890:11:8615:42823:7089:6879:103:6888:97:34614:6338:6104:1…
32386	regulation of intracellular transport	13 out of 561 genes, 2.3%	34 out of 6473 background genes, 0.5%	0.00424	0.00%	BMH1:CDC42:CLA4:BCY1:HOG1:RNA1:SEC23:C6_00170C_A:SAR1:HRR25:GLE2:C7_02780W_A:RIO2	32889:5979:1900443:33157:30447:34517:10603:9405:44878:36187:1903715:5991:60178:30437:36168:51447:31031:36091:46685:36178:1900445:6913:30010:36244:1900432:1903643:2000134:6109:6407:36170:2000222:31384:50821:31505:60628:7265:7096:6281:48315:1402:75306:32955:1990611:44182:46827:42307:1901673:34599:2000728:61406:60081:9306:42752:1900444:47484:10155:16050:51455:8104:122:71276:70793:6468:1900436:200048…
45898	regulation of RNA polymerase II transcriptional preinitiation complex assembly	8 out of 561 genes, 1.4%	13 out of 6473 background genes, 0.2%	0.00490	0.00%	RPT1:POB3:NCB2:PR26:RPT6:CDC68:RPT5:RPT4	6261:30447:45899:45732:43618:61408:36170:61641:43433:6511:34613:30433:70651:122:6289:31939:30466:32784:43161:9267:1902801:51091:45898:34724:6334:16480:30702:70682:6338:6368:51123:32968:71216:2001038:36180:35690
6725	cellular aromatic compound metabolic process	153 out of 561 genes, 27.3%	1271 out of 6473 background genes, 19.6%	0.00514	0.00%	TUP1:RRS1:SIN3:C1_01590C_A:LSC1:SNZ1:BMH1:C1_03310W_A:C1_03830C_A:ERB1:ACS2:NOP4:C1_06590C_A:KIN28:C1_06760C_A:ADE4:MED15:DIP2:GCR3:ADE12:C1_09670C_A:URA1:C1_10620W_A:HNT1:CDC48:NEP1:ARO7:TRP3:CDC54:C1_12650C_A:C1_12820C_A:OSM2:ACT1:C1_14080W_A:ARO8:RFA1:C2_02420C_A:UTP21:C2_02540W_A:HPT1:NCB2:RNR21:RNR1:HEM2:C2_03360W_A:C2_04120C_A:C2_04570W_A:RPF2:CDC19:SER1:GSP1:VAS1:RFA2:RNR22:UTP15:TIF4631:R…	6261:6535:30447:463:7004:722:42254:42766:30174:45899:16320:6541:45732:495:42780:6351:34517:31571:6425:60303:98789:10390:9405:30518:51083:34472:288:2000220:2939:34462:44416:70903:447:44878:480:6303:6221:1900835:30437:71041:43486:6457:36168:6431:31031:36091:45184:43624:43618:43007:1900182:36178:6543:1900445:51726:6352:10914:6913:61408:6084:6427:71280:6754:46417:2001020:71038:1902625:1903655:70914:3…
44419	interspecies interaction between organisms	54 out of 561 genes, 9.6%	331 out of 6473 background genes, 5.1%	0.00517	0.00%	TUP1:PHR2:CMP1:AGE3:GSC1:ECM33:BMH1:CSH1:CAT1:MLT1:CDC42:MTS1:CLA4:RTG3:HSP70:HOG1:CDC19:PST1:PHM7:PST2:PES1:RHR2:FOX2:TFP1:UTR2:CAP1:SAP9:YCK2:SLK19:HIS4:CDC11:OBPA:VPS4:SSD1:ADH1:HET1:FET34:PGK1:SAC6:HSP90:CSP37:SRV2:CDC10:CRG1:YCP4:PST3:VMA2:YHB1:EFG1:SSB1:HSP104:ARP2:DEF1:FDH3	32889:30042:1900443:33215:33157:30447:71285:51260:6071:15671:6616:10570:70783:9405:30518:51083:70887:2000220:44416:1900231:1315:44878:36187:1903715:1900835:60237:60178:30437:43486:6457:36168:1:31031:71432:36091:46685:6097:16485:36178:1900439:1900445:10914:61408:6913:71280:2001020:30010:1900189:45892:17148:36244:1900432:1903643:46294:2000134:1900461:30836:2000217:2181:43156:10458:6109:1900233:3617…
6950	response to stress	111 out of 561 genes, 19.8%	854 out of 6473 background genes, 13.2%	0.00554	0.00%	TUP1:RCA1:CCT8:CMP1:SIN3:C1_02030C_A:C1_02760W_A:ECM33:BMH1:SKO1:BNI4:PIL1:CAT1:SUI2:CCS1:YPD1:MLT1:DIP2:GCR3:YTM1:C1_09670C_A:CLA4:CBK1:CDC48:GAD1:CDC54:C1_12650C_A:C1_13320C_A:HSP70:ACT1:RFA1:MXR1:BCY1:REG1:C2_02000W_A:POB3:LHS1:NCB2:RNR1:HOG1:HSP78:SNF6:SDS22:CDC19:GRE2:LSP1:PST1:RFA2:APR1:PST2:RPT6:DDR48:PES1:C2_09930W_A:PHO23:RHR2:DOT5:PMA1:END3:TFP1:CAP1:GLX3:KRE5:SEC13:YCK2:C3_06860C_A:PRO…	6261:30042:5979:1900443:33215:30447:1932:7004:722:30174:45899:16320:45048:35719:917:6071:15671:34517:30001:31571:60303:6616:10570:10603:10390:9405:30518:51083:1990355:70887:2000220:44416:35066:447:1315:1900231:44878:480:6303:36187:1903715:5991:6031:1900835:60237:30437:43486:36168:6457:1:51447:31031:36091:46685:45184:43624:43618:1900182:36178:1900439:1900445:10914:61408:6084:71280:6754:2001020:633…
35690	cellular response to drug	52 out of 561 genes, 9.3%	316 out of 6473 background genes, 4.9%	0.00616	0.00%	TUP1:RCA1:CCT8:CMP1:RRS1:AGE3:GSC1:ERB1:NOP4:ARC35:C1_06760C_A:CAT1:DIP2:CLA4:CBK1:NCB2:EBP7:EFT2:RPF2:ARP3:KRE30:UTP15:SGT1:PES1:ERG6:CAP1:GFA1:KRE5:ALT1:ARF2:YCK2:RLP24:PGA62:C4_05010W_A:CCT3:C6_00850W_A:ARC18:CTA1:HSP90:RBP1:ENP2:ARC19:SEC4:FRS1:SRV2:NOC2:SFL1:ARC15:YPT31:EFG1:ARP2:ERG13	30042:30447:463:30174:31929:10570:9405:30518:70887:2000220:447:1315:1900231:480:36187:6031:1900835:60237:30437:43486:36168:6457:1:6523:36091:43618:16458:36178:1900439:1900445:10914:6913:61408:6084:71280:2001020:45892:36244:1900461:1900462:30836:2000217:43156:1900233:36170:45943:2000222:6078:71852:55114:98609:51834:6487:31505:31321:70924:128:7265:42743:10508:36184:51382:45595:7096:55:48315:70791:1…
103	sulfate assimilation	7 out of 561 genes, 1.2%	10 out of 6473 background genes, 0.2%	0.00627	0.00%	MET3:ECM17:MET10:MET8:CBF1:MET14:TRX1	30447:96:1990355:7059:10134:55114:80058:61432:9086:1900409:71459:44182:34599:19354:70814:34508:1900478:6662:9303:61427:45454:19379:42744:1900375:1900429:6890:11:103:6888:97:34614:6338:42144
1901360	organic cyclic compound metabolic process	159 out of 561 genes, 28.3%	1339 out of 6473 background genes, 20.7%	0.00701	0.00%	TUP1:RRS1:SIN3:C1_01590C_A:LSC1:SNZ1:BMH1:C1_03310W_A:C1_03830C_A:ERB1:ACS2:NOP4:C1_06590C_A:KIN28:C1_06760C_A:ADE4:MED15:DIP2:GCR3:ADE12:C1_09670C_A:URA1:C1_10620W_A:HNT1:CDC48:NEP1:ARO7:TRP3:CDC54:C1_12650C_A:C1_12820C_A:OSM2:ACT1:C1_14080W_A:ARO8:RFA1:C2_02420C_A:UTP21:C2_02540W_A:HPT1:NCB2:RNR21:RNR1:HEM2:C2_03360W_A:C2_04120C_A:C2_04570W_A:RPF2:CDC19:SER1:GSP1:VAS1:RFA2:RNR22:UTP15:TIF4631:R…	6261:6535:30447:463:7004:722:42254:42766:30174:45899:16320:6541:71285:45732:51260:495:42780:6351:34517:31571:6425:60303:98789:10390:9405:30518:51083:34472:288:2000220:2939:34462:44416:70903:447:44878:480:6303:6221:1900835:30437:71041:43486:6457:36168:6431:31031:36091:45184:43624:43618:43007:1900182:36178:6543:1900445:51726:6352:10914:6913:61408:6084:6427:71280:6754:46417:2001020:71038:1902625:190…
6555	methionine metabolic process	11 out of 561 genes, 2.0%	26 out of 6473 background genes, 0.4%	0.00808	0.00%	CYS4:HOM6:SAM4:C1_11610C_A:C2_00390C_A:MXR1:C2_01160W_A:HOM2:MET15:CBF1:TRX1	6535:30447:6531:1990355:19346:7059:44030:55114:19509:80058:61432:9086:71269:1900409:19284:71459:44182:34599:9088:70814:9090:34508:71266:1900478:9089:9097:19343:19280:6662:9303:61427:50667:45454:19379:42744:1900375:1900429:6890:11:7089:103:6888:34614:6338:42144
7015	actin filament organization	14 out of 561 genes, 2.5%	41 out of 6473 background genes, 0.6%	0.00831	0.00%	AGE3:ARC35:PFY1:ARP3:END3:ARC18:SAC6:CRN1:SLA2:ARC19:SRV2:ARC40:ARC15:ARP2	30042:30447:9405:36187:36168:1:36178:36244:30836:36170:46907:31505:7265:44182:30037:34599:34314:45761:2000812:1904530:281:51654:7015:19933:147:32258:42989:44117:2000601:51014:51666:226:90338:71963:34316:30041:30476:9847:52032:9267:30448:6898:8154:1900442:7017:43001:6974:6890:30950:36176:6888:1900433:902:31138:755:30036:34605:86:1903475:71216:70649:44396:51211:36180:6897:35690
33554	cellular response to stress	104 out of 561 genes, 18.5%	794 out of 6473 background genes, 12.3%	0.00864	0.00%	TUP1:RCA1:CCT8:CMP1:SIN3:C1_02030C_A:ECM33:BMH1:SKO1:BNI4:CAT1:SUI2:CCS1:YPD1:MLT1:DIP2:YTM1:C1_09670C_A:CLA4:CBK1:CDC48:GAD1:CDC54:C1_12650C_A:C1_13320C_A:HSP70:ACT1:RFA1:MXR1:BCY1:REG1:C2_02000W_A:POB3:NCB2:RNR1:HOG1:HSP78:SNF6:SDS22:CDC19:GRE2:PST1:RFA2:APR1:PST2:RPT6:DDR48:PES1:C2_09930W_A:PHO23:RHR2:DOT5:END3:TFP1:CAP1:GLX3:KRE5:SEC13:YCK2:C3_06860C_A:SUB2:GRX3:GST2:MYO5:BDF1:BRE1:C5_00560W_…	6261:30042:5979:1900443:33215:30447:1932:7004:722:30174:45899:16320:35719:917:6071:15671:34517:30001:31571:60303:6616:10570:10603:10390:9405:30518:51083:1990355:70887:2000220:44416:35066:447:1315:1900231:44878:480:6303:36187:1903715:5991:6031:1900835:60237:30437:43486:36168:6457:1:51447:31031:36091:46685:45184:43624:43618:1900182:36178:1900439:1900445:10914:61408:6084:71280:2001020:6336:70914:300…
6535	cysteine biosynthetic process from serine	5 out of 561 genes, 0.9%	5 out of 6473 background genes, 0.1%	0.00894	0.00%	CYS4:SNZ1:C1_11610C_A:MET15:C7_04210C_A	6535:19346:9086:71269:70814:19343:19280:8615:42823:7089
30866	cortical actin cytoskeleton organization	13 out of 561 genes, 2.3%	36 out of 6473 background genes, 0.6%	0.00898	0.00%	PFY1:CBK1:ACT1:SLA1:ARP3:C4_01950W_A:ABP1:MYO5:SUR7:SLA2:ARC19:CR_01180W_A:ARC15	30447:60303:70887:36187:60237:30437:43486:36168:1:1902404:36178:30010:32185:36244:1900233:36170:46907:31505:6281:44182:34599:34314:9306:45761:2000812:1904530:7015:6468:36166:43967:147:42989:7118:2000601:2000247:51666:9651:90338:71963:110055:34316:30041:30866:6357:916:31579:51016:30476:1766:9847:9267:920:30448:6898:8154:1900442:11:30950:7121:97248:1900433:902:42149:71472:755:44379:30036:34605:86:1…
46483	heterocycle metabolic process	153 out of 561 genes, 27.3%	1284 out of 6473 background genes, 19.8%	0.00953	0.00%	TUP1:RRS1:SIN3:C1_01590C_A:LSC1:SNZ1:BMH1:C1_03310W_A:C1_03830C_A:ERB1:ACS2:NOP4:C1_06590C_A:KIN28:C1_06760C_A:ADE4:MED15:DIP2:GCR3:ADE12:C1_09670C_A:URA1:C1_10620W_A:HNT1:CDC48:NEP1:TRP3:CDC54:C1_12650C_A:C1_12820C_A:OSM2:ACT1:C1_14080W_A:RFA1:C2_02420C_A:UTP21:C2_02540W_A:HPT1:NCB2:RNR21:RNR1:HEM2:C2_03360W_A:C2_04120C_A:C2_04570W_A:RPF2:CDC19:SER1:GSP1:VAS1:RFA2:RNR22:UTP15:TIF4631:RPT6:DDR48:…	6261:6535:30447:463:7004:722:42254:42766:30174:45899:16320:6541:45732:495:42780:6351:34517:31571:6425:60303:98789:10390:9405:30518:51083:34472:288:2000220:2939:34462:44416:70903:447:44878:480:6303:6221:1900835:30437:71041:43486:6457:36168:6431:31031:36091:45184:43624:43618:43007:1900182:36178:6543:1900445:51726:6352:10914:6913:61408:6084:6427:71280:6754:2001020:71038:1902625:1903655:70914:30010:4…
51495	positive regulation of cytoskeleton organization	15 out of 561 genes, 2.7%	47 out of 6473 background genes, 0.7%	0.00988	0.00%	ARC35:PFY1:DAD1:ARP3:C4_01950W_A:ABP1:MYO5:ARC18:CRN1:ARC19:CR_01180W_A:SRV2:ARC40:ARC15:ARP2	30042:30447:51987:9405:36187:36168:1:1902404:36178:7052:36244:30836:36170:46907:31505:31116:7265:34314:45761:2000812:1904530:281:51654:7015:36166:19933:147:32258:42989:44117:2000601:51014:8608:51666:226:9651:90338:71963:110055:34316:30041:51016:30476:9847:52032:9267:6898:8154:1900442:7017:7121:36176:1900433:902:31138:755:44379:30036:34605:1903475:44855:2000813:71216:44396:36180:6897:35690
60341	regulation of cellular localization	19 out of 561 genes, 3.4%	71 out of 6473 background genes, 1.1%	0.01076	0.00%	CMP1:BMH1:MED15:CDC42:CLA4:CDC48:RFA1:BCY1:HOG1:PHO23:RNA1:SEC23:C6_00170C_A:SAR1:HRR25:GLE2:C7_02780W_A:SFL1:RIO2	32889:5979:1900443:33157:30447:7004:722:16320:34517:10603:9405:44878:36187:1903715:5991:60178:30437:36168:51447:31031:36091:46685:45184:43624:16458:1900182:36178:1900445:61408:6913:30010:724:36244:1900432:1903643:2000134:16567:1900462:6109:1900233:6407:36170:2000222:16479:31384:50821:31505:34727:2001168:60628:128:7265:6268:10508:31134:7096:6281:48315:1402:75306:32955:1990611:44182:46827:42307:190…
51128	regulation of cellular component organization	61 out of 561 genes, 10.9%	401 out of 6473 background genes, 6.2%	0.01211	0.00%	KEL1:NAA25:SIN3:BMH1:C1_03790C_A:RPT1:C1_05630C_A:ARC35:SKP1:PFY1:CDC42:CLA4:CBK1:CDC48:CDC54:ACT1:DAD1:RFA1:BCY1:SLA1:POB3:NCB2:PR26:HOG1:SDS22:GSP1:ARP3:RPT6:PHO23:TPD3:C4_01950W_A:GRX3:ABP1:MYO5:SEC23:CDC68:RPT5:BDF1:BRE1:SSD1:ARC18:SAR1:HRR25:SAC6:HAT2:CRN1:C7_02780W_A:ARC19:CR_01180W_A:RPT4:SRV2:HMO1:SFL1:ARC40:ARC15:YPT31:ASF1:EFG1:RPN7:ARP2:CKA1	6261:32889:30042:5979:1900443:33157:30447:1932:7004:722:30174:45899:16320:45732:51987:34517:31571:60303:10603:10390:9405:70887:2000220:35066:1900231:44878:6303:36187:1903715:5991:60237:60178:30437:43486:6457:36168:1:51447:31031:36091:46685:45184:1902404:43624:61509:90337:43618:16458:1900182:36178:1900439:1900445:51726:6913:61408:7052:6336:30010:724:17148:36244:16575:1900432:1903643:2000134:7059:1…
30865	cortical cytoskeleton organization	13 out of 561 genes, 2.3%	37 out of 6473 background genes, 0.6%	0.01276	0.00%	PFY1:CBK1:ACT1:SLA1:ARP3:C4_01950W_A:ABP1:MYO5:SUR7:SLA2:ARC19:CR_01180W_A:ARC15	30447:60303:70887:36187:60237:30437:43486:36168:1:1902404:36178:30010:32185:36244:1900233:36170:46907:31505:6281:44182:34599:34314:9306:45761:2000812:1904530:7015:6468:36166:43967:147:42989:7118:2000601:2000247:51666:9651:90338:71963:110055:34316:30041:30866:6357:916:31579:51016:30476:1766:9847:9267:920:30448:6898:8154:1900442:11:30950:7121:97248:1900433:902:42149:71472:755:44379:30036:34605:86:1…
45010	actin nucleation	7 out of 561 genes, 1.2%	11 out of 6473 background genes, 0.2%	0.01595	0.00%	ARC35:ARP3:ARC18:ARC19:ARC40:ARC15:ARP2	30447:9405:1:36170:31505:34314:281:51654:147:32258:44117:51666:226:71963:30041:30476:9847:52032:9267:6898:30036:1903475:71216:44396:36180:6897:35690
45899	positive regulation of RNA polymerase II transcriptional preinitiation complex assembly	7 out of 561 genes, 1.2%	11 out of 6473 background genes, 0.2%	0.01595	0.00%	RPT1:POB3:PR26:RPT6:CDC68:RPT5:RPT4	6261:30447:45899:45732:36170:61641:43433:6511:34613:30433:70651:6289:31939:30466:32784:43161:9267:1902801:51091:34724:6334:30702:70682:6338:6368:32968:71216:36180
51704	multi-organism process	76 out of 561 genes, 13.5%	540 out of 6473 background genes, 8.3%	0.01629	0.00%	TUP1:KEL1:PHR2:CMP1:AGE3:GSC1:ECM33:BMH1:CSH1:CAT1:PFY1:MLT1:CDC42:MTS1:CLA4:CBK1:RTG3:ARO7:HSP70:ACT1:C1_14060W_A:HOG1:CHS5:CDC19:PST1:C2_07290W_A:PHM7:PST2:PES1:RHR2:FOX2:END3:TFP1:UTR2:CAP1:SAP9:YCK2:C3_06700C_A:SLK19:HIS4:TRP5:CDC11:SEC14:OBPA:VPS4:SSD1:ADH1:HET1:FET34:PGK1:SUR7:C6_02190C_A:SAC6:HSP90:RBP1:PRX1:C7_03860W_A:CSP37:TRP2:SEC4:ADH5:SRV2:CDC10:CRG1:YCP4:PST3:VMA2:SFL1:YHB1:EFG1:SSB…	32889:30042:1900443:33215:33157:30447:463:6657:71285:51260:6071:31929:15671:60303:6616:10570:70783:9405:30518:51083:70887:2000220:44416:1900231:1315:44878:6303:36187:1903715:1900835:60237:60178:30437:43486:6457:36168:1:31031:71432:36091:46685:6097:16485:90337:16458:36178:1900439:1900445:10914:61408:6913:71280:46417:2001020:48194:30010:1900189:45892:32185:17148:36244:1900432:1903643:46294:2000134:…
44248	cellular catabolic process	81 out of 561 genes, 14.4%	587 out of 6473 background genes, 9.1%	0.01709	0.00%	UBP6:C1_01300W_A:UGA2:GOR1:GGA2:C1_03830C_A:C1_04230W_A:ACS2:CUE5:RPT1:PRC3:CAT1:SKP1:C1_08180C_A:GCR3:SEC24:MLS1:CDC48:RTG3:GAD1:RPN2:SEC2:RPN1:SIM1:ARO8:REG1:C2_02020W_A:PR26:SNF6:CHS5:UGA1:BAT21:RPN10:ILV1:APR1:RPT6:APE3:SUP35:IPK2:C2_09930W_A:MDH1-3:RPT2:FOX2:POX1-3:LAP41:GLX3:AIP2:SEC13:ALT1:ARF2:C3_05880C_A:RPN6:C4_04870C_A:SEC23:RPT5:C5_00790C_A:OBPA:VPS4:C5_03140C_A:C6_00170C_A:C6_00850W_…	30447:45899:16320:6541:71285:45732:35719:51260:42780:15671:34517:9405:34472:288:1990355:1315:6303:30437:71041:6457:6523:6097:43624:1900182:6543:51726:6913:71038:30847:46294:36151:10458:6109:46456:36170:101026:6099:46854:71028:70478:33962:15986:6207:55114:61641:1903457:50821:45053:80058:31505:31321:70924:6536:34727:2001168:60628:43086:19388:42743:33859:51603:1302:70409:43433:31134:9098:51382:6874:…
65003	protein-containing complex assembly	63 out of 561 genes, 11.2%	424 out of 6473 background genes, 6.6%	0.01849	0.00%	RRS1:CDC12:BMH1:C1_03790C_A:CDC3:C1_04490W_A:RPT1:KIN28:C1_06760C_A:SUI2:RIA1:SKP1:PFY1:MED15:C1_09040C_A:C1_11150W_A:RPN2:CDC54:C1_12650C_A:C2_02540W_A:NCB2:PR26:RPF2:ARP3:TIF4631:RPT6:SGT1:RPT2:PMA1:CSE4:C3_02020W_A:C3_04920C_A:FGR44:C3_05880C_A:RLP24:RPN6:C4_04870C_A:C4_05010W_A:CDC68:CBF1:C4_06800W_A:RPT5:CDC11:C5_00560W_A:GCD11:VPS4:C5_03140C_A:C5_05340W_A:TIF3:RPL25:NIP7:SKI8:RVB2:HSP90:SUI…	97010:6261:30447:1932:463:30174:45899:71285:45732:51260:31571:60303:70783:9405:30518:6012:34462:35066:447:44878:480:34080:30437:43486:6457:36168:31031:43618:36178:1900445:61408:6754:1903655:6336:70914:36244:7059:10458:6109:101026:46907:70478:33962:15986:61641:45053:31505:120029:70924:7265:1902450:6268:6335:61432:9086:43433:45860:51382:6874:42038:7096:1990115:55:1402:71459:43248:1902626:44182:727:…
9064	glutamine family amino acid metabolic process	11 out of 561 genes, 2.0%	28 out of 6473 background genes, 0.4%	0.01911	0.00%	GLT1:GAD1:UGA1:IDP1:PRO2:ECM42:ARG4:ARG1:CPA2:URA2:PRO1	6541:34517:42450:6543:6207:55114:6536:6592:70409:19676:6561:34599:6538:9450:97054:6537:6526:36267:45984:43605:71585:6102
34622	cellular protein-containing complex assembly	61 out of 561 genes, 10.9%	408 out of 6473 background genes, 6.3%	0.02123	0.00%	RRS1:CDC12:BMH1:C1_03790C_A:CDC3:C1_04490W_A:RPT1:KIN28:C1_06760C_A:SUI2:RIA1:SKP1:PFY1:MED15:C1_09040C_A:C1_11150W_A:RPN2:CDC54:C1_12650C_A:C2_02540W_A:NCB2:PR26:RPF2:ARP3:TIF4631:RPT6:SGT1:RPT2:PMA1:CSE4:C3_02020W_A:C3_04920C_A:FGR44:C3_05880C_A:RLP24:RPN6:C4_04870C_A:C4_05010W_A:CDC68:CBF1:C4_06800W_A:RPT5:CDC11:C5_00560W_A:GCD11:C5_05340W_A:TIF3:RPL25:NIP7:SKI8:RVB2:HSP90:SUI3:ARC19:MCI4:RPT4…	97010:6261:30447:1932:463:30174:45899:45732:31571:60303:70783:9405:30518:6012:34462:35066:447:44878:480:34080:30437:43486:6457:36168:31031:43618:36178:1900445:61408:6754:1903655:6336:70914:36244:7059:10458:6109:101026:46907:70478:33962:15986:61641:31505:120029:70924:7265:1902450:6268:6335:61432:9086:43433:45860:51382:6874:42038:7096:1990115:55:1402:71459:43248:1902626:44182:727:6511:184:34314:200…
51493	regulation of cytoskeleton organization	22 out of 561 genes, 3.9%	94 out of 6473 background genes, 1.5%	0.02165	0.00%	KEL1:NAA25:BMH1:ARC35:PFY1:DAD1:SLA1:ARP3:TPD3:C4_01950W_A:ABP1:MYO5:ARC18:SAC6:CRN1:C7_02780W_A:ARC19:CR_01180W_A:SRV2:ARC40:ARC15:ARP2	30042:30447:51987:9405:44878:36187:30437:36168:1:31031:1902404:61509:90337:36178:1900445:7052:36244:30836:6109:6407:36170:46907:31505:31116:7265:7096:1402:44182:46827:1901673:34599:34314:60627:45761:2000812:1904530:122:281:51654:7015:36166:7094:19933:147:32258:42989:44117:32186:2000601:7010:51014:1905481:8608:43066:51666:31030:226:1905507:6267:9651:90338:71963:110055:32888:34316:30041:31291:51016…
10038	response to metal ion	17 out of 561 genes, 3.0%	63 out of 6473 background genes, 1.0%	0.02958	0.02%	TUP1:CMP1:C1_02760W_A:SKO1:CCS1:ADE12:CDC48:HOG1:URE2:CAP1:PRO2:HIS5:GST2:VPS4:FET34:CIP1:PRX1	1900443:33215:30447:16320:45048:71285:51260:34517:30001:9405:1903715:1900835:30437:43486:36168:36091:46685:43624:43618:1900182:10914:61408:71280:2001020:45892:1900432:1903643:2000134:2000217:43156:1900233:36170:10106:55114:98609:51834:50821:45053:31505:34727:2001168:31134:36184:48315:70791:1990611:1900760:10044:44182:6561:42307:71466:34599:754:1900380:60081:9372:30433:9306:1900444:10155:6915:768:…
10638	positive regulation of organelle organization	24 out of 561 genes, 4.3%	110 out of 6473 background genes, 1.7%	0.03128	0.02%	ARC35:PFY1:CDC48:DAD1:RFA1:HOG1:SDS22:ARP3:C4_01950W_A:GRX3:ABP1:MYO5:BDF1:ARC18:HRR25:CRN1:ARC19:CR_01180W_A:SRV2:ARC40:ARC15:ASF1:RPN7:ARP2	30042:1900443:30447:1932:7004:722:16320:51987:34517:9405:35066:36187:1903715:30437:43486:36168:1:36091:46685:45184:1902404:43624:43618:1900182:36178:7052:6336:724:36244:1900432:1903643:2000134:7059:16567:30836:31065:36170:46907:31938:51457:50821:31505:31116:34727:2001168:60628:7265:6268:6335:31134:6281:48315:75306:1990611:44182:42307:34599:34314:60081:30433:45761:42752:1900444:10155:1902969:20008…
16054	organic acid catabolic process	19 out of 561 genes, 3.4%	76 out of 6473 background genes, 1.2%	0.03142	0.02%	UGA2:GOR1:ACS2:MLS1:GAD1:ARO8:UGA1:BAT21:ILV1:MDH1-3:FOX2:POX1-3:AIP2:ALT1:GCV1:POT1:URA2:ECI1:FDH3	30447:6541:9405:6523:6097:6543:46294:46456:6099:6207:55114:1903457:6536:33859:1302:70409:9098:6571:34599:6730:19878:6085:6069:6538:9436:9450:19427:9094:9099:9097:6735:9083:45454:9074:15976:42758:19477:947:5975:6083:6524:6108:6567:45984:6546:43605:9073:9062:42760:1300:6544:16573:6635:45733:949:35690
46395	carboxylic acid catabolic process	19 out of 561 genes, 3.4%	76 out of 6473 background genes, 1.2%	0.03142	0.02%	UGA2:GOR1:ACS2:MLS1:GAD1:ARO8:UGA1:BAT21:ILV1:MDH1-3:FOX2:POX1-3:AIP2:ALT1:GCV1:POT1:URA2:ECI1:FDH3	30447:6541:9405:6523:6097:6543:46294:46456:6099:6207:55114:1903457:6536:33859:1302:70409:9098:6571:34599:6730:19878:6085:6069:6538:9436:9450:19427:9094:9099:9097:6735:9083:45454:9074:15976:42758:19477:947:5975:6083:6524:6108:6567:45984:6546:43605:9073:9062:42760:1300:6544:16573:6635:45733:949:35690
9405	pathogenesis	44 out of 561 genes, 7.8%	266 out of 6473 background genes, 4.1%	0.03164	0.02%	TUP1:PHR2:CMP1:AGE3:GSC1:ECM33:BMH1:CSH1:CAT1:MLT1:CDC42:MTS1:CLA4:RTG3:HOG1:PST1:PHM7:PST2:PES1:RHR2:FOX2:TFP1:UTR2:SLK19:CDC11:OBPA:VPS4:SSD1:HET1:FET34:SAC6:HSP90:CSP37:SRV2:CDC10:CRG1:YCP4:PST3:VMA2:YHB1:EFG1:HSP104:ARP2:FDH3	32889:30042:1900443:33215:33157:30447:71285:51260:6071:15671:70783:9405:30518:70887:2000220:1900231:1315:44878:36187:1903715:60237:60178:30437:43486:6457:36168:1:31031:36091:46685:6097:36178:1900439:1900445:10914:6913:71280:2001020:30010:45892:17148:36244:1900432:1903643:46294:2000134:1900461:30836:2000217:43156:10458:6109:1900233:36170:8298:2000222:15986:31384:10106:71852:55114:98609:51834:50821…
6413	translational initiation	13 out of 561 genes, 2.3%	40 out of 6473 background genes, 0.6%	0.03378	0.02%	TIF:C1_02430C_A:C1_04970W_A:SUI2:TIF4631:C4_00770C_A:C4_04870C_A:GCD11:C5_02660C_A:TIF3:SUI3:HCR1:EIF4E	97010:31571:51726:33962:184:2183:16070:45903:290:1731:42273:462:45947:6413:7163:34063
6979	response to oxidative stress	30 out of 561 genes, 5.3%	156 out of 6473 background genes, 2.4%	0.04058	0.02%	CAT1:CCS1:GAD1:ACT1:MXR1:HOG1:GRE2:PST1:PST2:DDR48:DOT5:TFP1:CAP1:GLX3:C3_06860C_A:GRX3:GST2:C6_00850W_A:CIP1:SAC6:HAT2:PRX1:C7_03350C_A:YDJ1:YCP4:PST3:YHB1:HSP104:FDH3:TRX1	1900443:30447:35719:15671:30001:60303:9405:1990355:1315:1903715:1900835:30437:43486:36168:36091:46685:61408:30010:45892:1900432:1903643:46294:2000134:31065:36170:15986:55114:50821:80058:31505:70924:42743:33859:36184:90464:1900409:44237:6281:48315:6333:1990611:1900760:44182:42307:42843:71466:34599:2000221:1900380:1902170:42180:60081:30433:9306:45761:1900444:10155:90463:6915:6069:6538:1904530:51220…
9056	catabolic process	85 out of 561 genes, 15.2%	639 out of 6473 background genes, 9.9%	0.04217	0.02%	UBP6:C1_01300W_A:UGA2:GOR1:GGA2:C1_03830C_A:C1_04230W_A:ACS2:CUE5:RPT1:PRC3:CAT1:SKP1:C1_08180C_A:GCR3:SEC24:MLS1:CDC48:RTG3:GAD1:RPN2:SEC2:RPN1:SIM1:ARO8:REG1:C2_02020W_A:PR26:SNF6:CHS5:UGA1:BAT21:CDC19:RPN10:ILV1:APR1:RPT6:APE3:SUP35:IPK2:C2_09930W_A:MDH1-3:RPT2:FOX2:POX1-3:LAP41:GLX3:AIP2:SEC13:ALT1:ARF2:C3_05880C_A:C3_06860C_A:RPN6:C4_04870C_A:SEC23:RPT5:C5_00790C_A:OBPA:VPS4:C5_03140C_A:C6_0…	30447:45899:16320:6541:71285:45732:35719:51260:42780:15671:34517:9405:34472:288:1990355:44416:1315:6303:30437:71041:6457:6523:6097:43624:1900182:6543:51726:6913:71038:30847:46294:36151:10458:6109:46456:36170:101026:6099:46854:71028:70478:33962:15986:6207:55114:61641:1903457:50821:45053:80058:31505:31321:70924:6536:34727:2001168:60628:43086:19388:42743:33859:51603:1302:70409:43433:31134:9098:51382…
1901576	organic substance biosynthetic process	159 out of 561 genes, 28.3%	1380 out of 6473 background genes, 21.3%	0.04291	0.02%	TUP1:PHR2:TUF1:TIF:C1_01590C_A:CYS4:GSC1:C1_02430C_A:SNZ1:HOM6:LYS2:BMH1:C1_03310W_A:COQ6:BNI4:ACS2:LYS21:C1_04970W_A:PRC3:C1_05990C_A:GLT1:C1_06590C_A:KIN28:C1_06760C_A:SUI2:ADE4:MED15:SAM4:ADE12:C1_09670C_A:MTS1:URA1:ARO7:C1_11610C_A:TRP3:CDC54:C1_12820C_A:C1_13060C_A:MUQ1:ARO8:RFA1:C2_00390C_A:MXR1:C2_01160W_A:HOM2:POB3:HPT1:NCB2:RNR21:EFT2:RNR1:HEM2:HOG1:C2_03360W_A:BAT21:LYS22:IDP1:ECM17:ILV…	97010:6261:6535:1900443:30447:7004:722:42766:6531:30174:45899:6657:6541:917:6071:42780:6351:34517:31571:6425:60303:97237:10390:9405:51083:34472:288:1990355:2000220:44416:44878:42450:1903715:6031:6221:1900835:30437:71041:43486:36168:6431:6523:31031:36091:46685:45184:5992:43618:36178:6543:1900445:51726:6352:10914:61408:6084:6427:71280:6754:19346:46417:2001020:1903655:48194:45892:724:36244:30847:190…
98657	import into cell	23 out of 561 genes, 4.1%	105 out of 6473 background genes, 1.6%	0.04374	0.02%	AGE3:PIL1:ARC35:C1_08180C_A:C1_10620W_A:ACT1:SLA1:LSP1:C2_09710C_A:END3:TFP1:YCK2:MYO5:GVP36:OBPA:FET34:ARC18:SUR7:CHC1:SAC6:SLA2:CR_08290W_A:ARP2	33215:30447:495:60303:10570:9405:70887:36187:30437:43486:1:36178:30010:32185:36244:36170:15986:10106:55114:31505:34727:70941:90464:6281:48315:44182:30037:34599:15918:34314:9306:45761:90463:31118:35621:1904530:51654:7015:16125:6468:7035:36166:43967:147:32258:1990481:6886:31120:15991:44117:2000601:45324:1903338:51666:226:1900190:1901684:9651:71963:34316:7624:7033:6895:30866:9408:916:51701:30476:176…
6888	endoplasmic reticulum to Golgi vesicle-mediated transport	17 out of 561 genes, 3.0%	65 out of 6473 background genes, 1.0%	0.04628	0.02%	AGE3:SEC21:PGA63:SEC24:C2_03410W_A:AGE2:GLO3:SEC13:C3_07170C_A:SEC23:C4_06680C_A:C5_00080C_A:RET2:C5_03140C_A:SAR1:C7_01660C_A:TRX1	30447:9405:1990355:6612:80058:48205:1900409:44182:30037:34599:30433:43547:6891:90114:1904263:16050:51645:7006:45893:6886:31081:48313:6662:6901:6998:45454:19379:18344:42744:1900429:43001:6890:3400:70973:11:30950:90630:6888:266:34614:6355:48208:7264:16236:42144:7163:90110:6897:32511:35690
90114	COPII-coated vesicle budding	5 out of 561 genes, 0.9%	6 out of 6473 background genes, 0.1%	0.04984	0.02%	PGA63:SEC24:C2_03410W_A:SEC13:C5_03140C_A	30433:43547:90114:1904263:45893:6886:31081:6998:70973:48208:16236:90110
9058	biosynthetic process	161 out of 561 genes, 28.7%	1406 out of 6473 background genes, 21.7%	0.05311	0.02%	TUP1:PHR2:TUF1:TIF:C1_01590C_A:CYS4:GSC1:C1_02430C_A:SNZ1:HOM6:LYS2:BMH1:C1_03310W_A:COQ6:BNI4:ACS2:LYS21:C1_04970W_A:PRC3:C1_05990C_A:GLT1:C1_06590C_A:KIN28:C1_06760C_A:SUI2:ADE4:MED15:SAM4:ADE12:C1_09670C_A:MTS1:URA1:ARO7:C1_11610C_A:TRP3:CDC54:C1_12820C_A:C1_13060C_A:MUQ1:ARO8:RFA1:C2_00390C_A:MXR1:C2_01160W_A:HOM2:POB3:HPT1:NCB2:RNR21:EFT2:RNR1:HEM2:HOG1:C2_03360W_A:BAT21:LYS22:IDP1:ECM17:ILV…	97010:6261:6535:1900443:30447:7004:722:42766:6531:30174:45899:6657:6541:917:6071:42780:6351:34517:31571:6425:60303:97237:10390:9405:51083:34472:288:1990355:2000220:44416:44878:42450:1903715:6031:6221:1900835:30437:71041:43486:36168:6431:6523:31031:36091:46685:45184:5992:43618:36178:6543:1900445:51726:6352:10914:61408:6084:6427:71280:6754:19346:46417:2001020:1903655:48194:45892:724:36244:30847:190…
42133	neurotransmitter metabolic process	9 out of 561 genes, 1.6%	21 out of 6473 background genes, 0.3%	0.05468	0.02%	UGA2:GLT1:GLY1:UGA1:GCV1:SHM2:SHM1:YHB1:FDH3	30447:15671:9405:46294:19264:55114:6536:33859:44182:19676:34599:6730:1902170:6069:9070:9450:97054:45454:71218:947:36267:52565:6546:46210:43605:70458:71500:35999:6544:9636
48518	positive regulation of biological process	91 out of 561 genes, 16.2%	702 out of 6473 background genes, 10.8%	0.05829	0.02%	TUP1:RCA1:CMP1:SIN3:CYS4:C1_02760W_A:CDC12:BMH1:C1_03310W_A:C1_03370W_A:SKO1:RPT1:ARC35:KIN28:PFY1:MED15:CDC42:C1_09040C_A:CLA4:CBK1:CDC48:RTG3:C1_11860W_A:C1_13320C_A:HSP70:DAD1:C1_14080W_A:RFA1:BCY1:POB3:NCB2:PR26:EFT2:HOG1:SDS22:CDC19:ARP3:UTP15:RPT6:IPK2:PHO23:RPT2:PMA1:ARP9:RNA1:CAP1:SEC13:SAP9:C3_06800C_A:C4_01950W_A:GRX3:ABP1:GST2:MYO5:CDC68:CBF1:RPT5:CDC11:BDF1:GCD11:CKS1:ADH1:PGK1:ARC18:…	6261:32889:30042:5979:6535:1900443:33157:30447:1932:7004:722:42766:30174:45899:16320:45048:45732:51987:43577:34517:60303:6616:70783:10603:9405:51083:1990355:70887:2000220:44416:35066:447:1900231:44878:480:6303:1901918:36187:1903715:5991:1900835:60237:60178:30437:43486:6457:36168:1:51447:31031:71432:36091:46685:45184:1902404:16485:43624:43618:16458:1900182:36178:1900439:1900445:10914:6913:61408:71…
42493	response to drug	58 out of 561 genes, 10.3%	395 out of 6473 background genes, 6.1%	0.06099	0.02%	TUP1:RCA1:CCT8:CMP1:RRS1:C1_01590C_A:AGE3:GSC1:ERB1:NOP4:ARC35:C1_06760C_A:CAT1:CDR4:DIP2:CLA4:CBK1:NCB2:EBP7:EFT2:HOG1:RPF2:ARP3:KRE30:UTP15:SGT1:PES1:ERG6:CAP1:GFA1:KRE5:ALT1:ARF2:YCK2:RLP24:PGA62:C4_05010W_A:C4_05630W_A:C4_06210C_A:CCT3:C6_00850W_A:ARC18:CTA1:HSP90:RBP1:ENP2:ARC19:SEC4:FRS1:SRV2:NOC2:SFL1:ARC15:YPT31:YHB1:EFG1:ARP2:ERG13	30042:1900443:30447:463:30174:31929:15671:10570:9405:30518:70887:2000220:447:1315:1900231:480:36187:1903715:6031:1900835:60237:30437:43486:36168:6457:1:6523:36091:46685:43618:16458:36178:1900439:1900445:10914:6913:61408:6084:71280:2001020:45892:36244:1900432:1903643:2000134:1900461:1900462:30836:2000217:43156:1900233:36170:45943:2000222:6078:71852:55114:98609:51834:50821:6487:31505:31321:70924:12…
50789	regulation of biological process	168 out of 561 genes, 29.9%	1488 out of 6473 background genes, 23.0%	0.07495	0.02%	TUP1:RCA1:KEL1:PHR2:NAA25:UBP6:CMP1:SIN3:C1_01300W_A:C1_01590C_A:CYS4:C1_02760W_A:CDC12:BMH1:C1_03310W_A:C1_03370W_A:RPN3:SKO1:C1_03790C_A:C1_03830C_A:PIL1:RPT1:C1_05630C_A:ARC35:C1_06590C_A:KIN28:C1_06760C_A:SUI2:YPD1:SKP1:PFY1:OFR1:MED15:GCR3:CDC42:C1_09040C_A:CLA4:CBK1:CDC48:RTG3:C1_11860W_A:CDC54:C1_13320C_A:HSP70:ACT1:DAD1:SIM1:C1_14080W_A:GDI1:RFA1:C2_00390C_A:BCY1:REG1:SLA1:C2_02000W_A:C2_…	6261:32889:30042:5979:6535:1900443:33157:30447:1932:7004:722:42766:30174:45899:6657:16320:45048:6541:45732:35719:51987:31929:42780:6351:43577:34517:31571:6616:60303:10570:70783:10603:10390:9405:30518:51083:34472:288:1990355:70887:2000220:44416:35066:447:1900231:44878:480:6303:1901918:36187:1903715:5991:1900835:60237:60178:30437:71041:43486:6457:36168:1:51447:31031:71432:36091:46685:45184:1902404:…
97435	supramolecular fiber organization	15 out of 561 genes, 2.7%	55 out of 6473 background genes, 0.8%	0.08135	0.02%	AGE3:ARC35:PFY1:ARP3:END3:ARC18:SAC6:CRN1:SLA2:ARC19:CR_02690W_A:SRV2:ARC40:ARC15:ARP2	30042:30447:7023:9405:36187:36168:1:36178:36244:30836:36170:46907:31505:7265:44182:30037:34599:34314:45761:2000812:1904530:281:51654:7015:19933:147:32258:42989:44117:31122:2000601:51014:51666:226:90338:71963:34316:30041:30476:9847:52032:9267:30448:6898:8154:1900442:7017:43001:6974:6890:30950:36176:6888:1900433:902:31138:755:30036:34605:86:1903475:71216:7163:70649:44396:51211:36180:6897:35690
61919	process utilizing autophagic mechanism	23 out of 561 genes, 4.1%	109 out of 6473 background genes, 1.7%	0.08227	0.02%	PRC3:C1_08180C_A:SEC24:CDC48:RTG3:SEC2:SIM1:APR1:IPK2:LAP41:ARF2:SEC23:OBPA:VPS4:C5_03140C_A:C6_00170C_A:HRR25:CPY1:C7_03860W_A:SEC4:VMA2:ARP2:PRO1	30447:16320:71285:51260:34517:9405:1:43624:1900182:6913:36170:46854:15986:50821:45053:31505:31321:34727:2001168:60628:43086:19388:51603:31134:6874:6281:9272:75306:6893:44182:6561:15918:34314:30433:9306:42752:47484:71400:35621:1990171:51455:70651:122:51654:16125:70793:7035:35103:31638:7094:32258:6624:821:6886:15991:44117:51974:16237:45324:2000370:55085:7039:7107:51306:46938:30242:61166:30970:48280…
70727	cellular macromolecule localization	77 out of 561 genes, 13.7%	577 out of 6473 background genes, 8.9%	0.09670	0.02%	C1_00210C_A:RRS1:AGE3:C1_02760W_A:GGA2:BMH1:MAS1:C1_03830C_A:SEC21:C1_05630C_A:C1_06590C_A:KIN28:PGA63:PFY1:CDC42:SEC24:CBK1:CDC48:C1_12760W_A:HSP70:BCY1:C2_02000W_A:POB3:LHS1:C2_03410W_A:SDS22:PEX6:GSP1:LSP1:APR1:KRE30:C2_09710C_A:RPT2:CSE4:RNA1:LAP41:SEC13:ARF2:C3_06750W_A:TPD3:C3_07170C_A:NUP159:SUB2:SEC72:ZUO1:ABP1:SEC23:C4_06210C_A:CBF1:CDC11:SEC14:C5_00560W_A:MAS2:RET2:VPS4:C5_03140C_A:SSD1…	6261:32889:5979:33157:30447:463:7004:45899:6657:16320:45048:71285:45732:35719:51260:6351:34517:6616:60303:70783:10603:9405:51083:70887:2000220:6631:44416:447:44878:36187:5991:60237:60178:30437:36168:6457:1:51447:31031:43624:61509:1900182:36178:1900445:51726:6913:71038:6612:1903655:48194:70914:30010:32185:6614:17148:36244:97064:7059:2181:6283:6109:1900233:6407:36170:30260:51276:8298:46907:2000222:…
*Relevant processes represented in heatmaps in figure 4 are shaded
