# Supplementary material for: Extending the Proteomic Characterization of Candida albicans Exposed to Stress and Apoptotic Inducers through Data-Independent Acquisition Mass Spectrometry
Source: mSystems. 2021 Oct 5;6(5):e00946-21. doi: 10.1128/mSystems.00946-21 (PMC8547427; doi:10.1128/mSystems.00946-21)
Supplement: TABLE S4 [file msystems.00946-21-st004.xls]

## Sheet: S4. SRM method
Supplemental table 4. SRM method
Precursor Mz	Product Mz	Dwell time	Protein name	Peptide	Precursor charge/Fragment Ion		Collision Energy	Declustering potential
852.469969	1046.599306	20	NDE1	NLDTTLYNVVIVSPR	+2y9	light	93.3	39.5
852.469969	883.535977	20	NDE1	NLDTTLYNVVIVSPR	+2y8	light	93.3	39.5
852.469969	571.356222	20	NDE1	NLDTTLYNVVIVSPR	+2y5	light	93.3	39.5
852.469969	359.203744	20	NDE1	NLDTTLYNVVIVSPR	+2y3	light	93.3	39.5
857.474103	1056.607575	20	NDE1	NLDTTLYNVVIVSPR	+2y9	heavy	93.3	39.5
857.474103	893.544246	20	NDE1	NLDTTLYNVVIVSPR	+2y8	heavy	93.3	39.5
857.474103	581.364491	20	NDE1	NLDTTLYNVVIVSPR	+2y5	heavy	93.3	39.5
857.474103	369.212013	20	NDE1	NLDTTLYNVVIVSPR	+2y3	heavy	93.3	39.5
879.493444	1046.56292	20	NDE1	VSLVEALPNVLNTFNK	+2y9	light	95.2	40.5
879.493444	949.510157	20	NDE1	VSLVEALPNVLNTFNK	+2y8	light	95.2	40.5
879.493444	623.314751	20	NDE1	VSLVEALPNVLNTFNK	+2y5	light	95.2	40.5
883.500543	1054.577119	20	NDE1	VSLVEALPNVLNTFNK	+2y9	heavy	95.2	40.5
883.500543	957.524356	20	NDE1	VSLVEALPNVLNTFNK	+2y8	heavy	95.2	40.5
883.500543	631.32895	20	NDE1	VSLVEALPNVLNTFNK	+2y5	heavy	95.2	40.5
937.435466	941.439694	20	NDE1	VDGTDNIFALGDC[CAM]TFTK	+2y8	light	99.5	42.6
937.435466	828.35563	20	NDE1	VDGTDNIFALGDC[CAM]TFTK	+2y7	light	99.5	42.6
937.435466	656.307223	20	NDE1	VDGTDNIFALGDC[CAM]TFTK	+2y5	light	99.5	42.6
937.435466	693.839745	20	NDE1	VDGTDNIFALGDC[CAM]TFTK	+2y12+2	light	99.5	42.6
941.442565	949.453893	20	NDE1	VDGTDNIFALGDC[CAM]TFTK	+2y8	heavy	99.5	42.6
941.442565	836.369829	20	NDE1	VDGTDNIFALGDC[CAM]TFTK	+2y7	heavy	99.5	42.6
941.442565	664.321422	20	NDE1	VDGTDNIFALGDC[CAM]TFTK	+2y5	heavy	99.5	42.6
941.442565	697.846844	20	NDE1	VDGTDNIFALGDC[CAM]TFTK	+2y12+2	heavy	99.5	42.6
502.271627	847.4461	20	EFG1	GVWIPFER	+2y6	light	67.7	26.9
502.271627	661.366787	20	EFG1	GVWIPFER	+2y5	light	67.7	26.9
502.271627	548.282723	20	EFG1	GVWIPFER	+2y4	light	67.7	26.9
507.275761	857.454369	20	EFG1	GVWIPFER	+2y6	heavy	67.7	26.9
507.275761	671.375056	20	EFG1	GVWIPFER	+2y5	heavy	67.7	26.9
507.275761	558.290992	20	EFG1	GVWIPFER	+2y4	heavy	67.7	26.9
811.934176	907.54	20	EFG1	EQIVDMLYPLFVR	+2y7	light	90.3	38.1
811.934176	794.455936	20	EFG1	EQIVDMLYPLFVR	+2y6	light	90.3	38.1
811.934176	631.392608	20	EFG1	EQIVDMLYPLFVR	+2y5	light	90.3	38.1
811.934176	421.25578	20	EFG1	EQIVDMLYPLFVR	+2y3	light	90.3	38.1
816.938311	917.548269	20	EFG1	EQIVDMLYPLFVR	+2y7	heavy	90.3	38.1
816.938311	804.464205	20	EFG1	EQIVDMLYPLFVR	+2y6	heavy	90.3	38.1
816.938311	641.400877	20	EFG1	EQIVDMLYPLFVR	+2y5	heavy	90.3	38.1
816.938311	431.264049	20	EFG1	EQIVDMLYPLFVR	+2y3	heavy	90.3	38.1
669.327859	979.499592	20	PET9	TAADEGVVSFWR	+2y8	light	79.9	33
669.327859	850.456999	20	PET9	TAADEGVVSFWR	+2y7	light	79.9	33
669.327859	694.367121	20	PET9	TAADEGVVSFWR	+2y5	light	79.9	33
669.327859	595.298707	20	PET9	TAADEGVVSFWR	+2y4	light	79.9	33
674.331993	989.507861	20	PET9	TAADEGVVSFWR	+2y8	heavy	79.9	33
674.331993	860.465268	20	PET9	TAADEGVVSFWR	+2y7	heavy	79.9	33
674.331993	704.37539	20	PET9	TAADEGVVSFWR	+2y5	heavy	79.9	33
674.331993	605.306976	20	PET9	TAADEGVVSFWR	+2y4	heavy	79.9	33
618.832777	1022.526535	20	PET9	TLASDGIAGLYR	+2y10	light	76.2	31.1
618.832777	951.489421	20	PET9	TLASDGIAGLYR	+2y9	light	76.2	31.1
618.832777	749.43045	20	PET9	TLASDGIAGLYR	+2y7	light	76.2	31.1
618.832777	579.324922	20	PET9	TLASDGIAGLYR	+2y5	light	76.2	31.1
623.836911	1032.534804	20	PET9	TLASDGIAGLYR	+2y10	heavy	76.2	31.1
623.836911	961.49769	20	PET9	TLASDGIAGLYR	+2y9	heavy	76.2	31.1
623.836911	759.438719	20	PET9	TLASDGIAGLYR	+2y7	heavy	76.2	31.1
623.836911	589.333191	20	PET9	TLASDGIAGLYR	+2y5	heavy	76.2	31.1
588.834788	978.525472	20	PET9	VVAAEGVGSLFK	+2y10	light	74	30.1
588.834788	907.488358	20	PET9	VVAAEGVGSLFK	+2y9	light	74	30.1
588.834788	836.451245	20	PET9	VVAAEGVGSLFK	+2y8	light	74	30.1
592.841888	986.539671	20	PET9	VVAAEGVGSLFK	+2y10	heavy	74	30.1
592.841888	915.502558	20	PET9	VVAAEGVGSLFK	+2y9	heavy	74	30.1
592.841888	844.465444	20	PET9	VVAAEGVGSLFK	+2y8	heavy	74	30.1
480.917604	725.368912	20	NUC1	FGFPGPIHDLANR	+3y6	light	66.2	23.8
480.917604	545.293622	20	NUC1	FGFPGPIHDLANR	+3y10+2	light	66.2	23.8
480.917604	496.76724	20	NUC1	FGFPGPIHDLANR	+3y9+2	light	66.2	23.8
484.253693	735.377181	20	NUC1	FGFPGPIHDLANR	+3y6	heavy	66.2	23.8
484.253693	550.297756	20	NUC1	FGFPGPIHDLANR	+3y10+2	heavy	66.2	23.8
484.253693	501.771374	20	NUC1	FGFPGPIHDLANR	+3y9+2	heavy	66.2	23.8
739.396523	875.4774	20	NUC1	VTYEVIGSPPNIAVPTHFFK	+3y7	light	85	37.8
739.396523	776.408986	20	NUC1	VTYEVIGSPPNIAVPTHFFK	+3y6	light	85	37.8
739.396523	684.377154	20	NUC1	VTYEVIGSPPNIAVPTHFFK	+3y12+2	light	85	37.8
742.067923	883.491599	20	NUC1	VTYEVIGSPPNIAVPTHFFK	+3y7	heavy	85	37.8
742.067923	784.423185	20	NUC1	VTYEVIGSPPNIAVPTHFFK	+3y6	heavy	85	37.8
742.067923	688.384254	20	NUC1	VTYEVIGSPPNIAVPTHFFK	+3y12+2	heavy	85	37.8
573.803685	934.447616	20	NUC1	LVVGETQGSEK	+2y9	light	72.9	29.5
573.803685	835.379202	20	NUC1	LVVGETQGSEK	+2y8	light	72.9	29.5
573.803685	778.357738	20	NUC1	LVVGETQGSEK	+2y7	light	72.9	29.5
573.803685	649.315145	20	NUC1	LVVGETQGSEK	+2y6	light	72.9	29.5
577.810784	942.461815	20	NUC1	LVVGETQGSEK	+2y9	heavy	72.9	29.5
577.810784	843.393401	20	NUC1	LVVGETQGSEK	+2y8	heavy	72.9	29.5
577.810784	786.371937	20	NUC1	LVVGETQGSEK	+2y7	heavy	72.9	29.5
577.810784	657.329344	20	NUC1	LVVGETQGSEK	+2y6	heavy	72.9	29.5
594.316959	900.478522	20	BCY	TSVSAEALNPAK	+2y9	light	74.4	30.3
594.316959	813.446494	20	BCY	TSVSAEALNPAK	+2y8	light	74.4	30.3
594.316959	742.40938	20	BCY	TSVSAEALNPAK	+2y7	light	74.4	30.3
598.324059	908.492721	20	BCY	TSVSAEALNPAK	+2y9	heavy	74.4	30.3
598.324059	821.460693	20	BCY	TSVSAEALNPAK	+2y8	heavy	74.4	30.3
598.324059	750.423579	20	BCY	TSVSAEALNPAK	+2y7	heavy	74.4	30.3
613.326796	890.53458	20	BCY	GDYFGELALIK	+2y8	light	75.8	30.9
613.326796	743.466166	20	BCY	GDYFGELALIK	+2y7	light	75.8	30.9
613.326796	279.204693	20	BCY	GDYFGELALIK	+2y5+2	light	75.8	30.9
617.333895	898.548779	20	BCY	GDYFGELALIK	+2y8	heavy	75.8	30.9
617.333895	751.480365	20	BCY	GDYFGELALIK	+2y7	heavy	75.8	30.9
617.333895	283.211792	20	BCY	GDYFGELALIK	+2y5+2	heavy	75.8	30.9
533.847167	840.51893	20	BCY	LLGPVVEVLK	+2y8	light	70	28.1
533.847167	686.444703	20	BCY	LLGPVVEVLK	+2y6	light	70	28.1
533.847167	392.252371	20	BCY	LLGPVVEVLK	+2y7+2	light	70	28.1
537.854267	848.533129	20	BCY	LLGPVVEVLK	+2y8	heavy	70	28.1
537.854267	694.458902	20	BCY	LLGPVVEVLK	+2y6	heavy	70	28.1
537.854267	396.259471	20	BCY	LLGPVVEVLK	+2y7+2	heavy	70	28.1
629.8299	943.509488	20	orf19_643	DSLELENPITK	+2y8	light	77	31.5
629.8299	814.466895	20	orf19_643	DSLELENPITK	+2y7	light	77	31.5
629.8299	701.382831	20	orf19_643	DSLELENPITK	+2y6	light	77	31.5
629.8299	458.29731	20	orf19_643	DSLELENPITK	+2y4	light	77	31.5
633.836999	951.523687	20	orf19_643	DSLELENPITK	+2y8	heavy	77	31.5
633.836999	822.481094	20	orf19_643	DSLELENPITK	+2y7	heavy	77	31.5
633.836999	709.39703	20	orf19_643	DSLELENPITK	+2y6	heavy	77	31.5
633.836999	466.311509	20	orf19_643	DSLELENPITK	+2y4	heavy	77	31.5
952.453233	1048.490543	20	orf19_643	SSGLPNSNVPTTDANNSTK	+2y10	light	100.6	43.1
952.453233	749.342422	20	orf19_643	SSGLPNSNVPTTDANNSTK	+2y7	light	100.6	43.1
952.453233	634.315479	20	orf19_643	SSGLPNSNVPTTDANNSTK	+2y6	light	100.6	43.1
952.453233	780.36844	20	orf19_643	SSGLPNSNVPTTDANNSTK	+2y15+2	light	100.6	43.1
956.460332	1056.504742	20	orf19_643	SSGLPNSNVPTTDANNSTK	+2y10	heavy	100.6	43.1
956.460332	757.356622	20	orf19_643	SSGLPNSNVPTTDANNSTK	+2y7	heavy	100.6	43.1
956.460332	642.329678	20	orf19_643	SSGLPNSNVPTTDANNSTK	+2y6	heavy	100.6	43.1
956.460332	784.37554	20	orf19_643	SSGLPNSNVPTTDANNSTK	+2y15+2	heavy	100.6	43.1
648.298767	1020.463266	20	orf19_916	QFGDNIPDDFK	+2y9	light	78.4	32.2
648.298767	621.287868	20	orf19_916	QFGDNIPDDFK	+2y5	light	78.4	32.2
652.305866	1028.477465	20	orf19_916	QFGDNIPDDFK	+2y9	heavy	78.4	32.2
652.305866	629.302067	20	orf19_916	QFGDNIPDDFK	+2y5	heavy	78.4	32.2
738.336078	1018.447616	20	CYC	SGLAEGYSYTDANK	+2y9	light	84.9	35.4
738.336078	961.426152	20	CYC	SGLAEGYSYTDANK	+2y8	light	84.9	35.4
738.336078	798.362824	20	CYC	SGLAEGYSYTDANK	+2y7	light	84.9	35.4
738.336078	711.330795	20	CYC	SGLAEGYSYTDANK	+2y6	light	84.9	35.4
742.343177	1026.461815	20	CYC	SGLAEGYSYTDANK	+2y9	heavy	84.9	35.4
742.343177	969.440351	20	CYC	SGLAEGYSYTDANK	+2y8	heavy	84.9	35.4
742.343177	806.377023	20	CYC	SGLAEGYSYTDANK	+2y7	heavy	84.9	35.4
742.343177	719.344994	20	CYC	SGLAEGYSYTDANK	+2y6	heavy	84.9	35.4
630.679253	782.415528	20	CYR1	LPVLYGTHQVPHVTNSK	+3y7	light	77.1	31.9
630.679253	790.912621	20	CYR1	LPVLYGTHQVPHVTNSK	+3y14+2	light	77.1	31.9
630.679253	734.370589	20	CYR1	LPVLYGTHQVPHVTNSK	+3y13+2	light	77.1	31.9
630.679253	391.711402	20	CYR1	LPVLYGTHQVPHVTNSK	+3y7+2	light	77.1	31.9
633.350653	790.429727	20	CYR1	LPVLYGTHQVPHVTNSK	+3y7	heavy	77.1	31.9
633.350653	794.919721	20	CYR1	LPVLYGTHQVPHVTNSK	+3y14+2	heavy	77.1	31.9
633.350653	738.377689	20	CYR1	LPVLYGTHQVPHVTNSK	+3y13+2	heavy	77.1	31.9
633.350653	395.718501	20	CYR1	LPVLYGTHQVPHVTNSK	+3y7+2	heavy	77.1	31.9
403.889097	659.387522	20	SOD2	NLWHVINWK	+3y5	light	60.6	19.6
403.889097	447.235044	20	SOD2	NLWHVINWK	+3y3	light	60.6	19.6
403.889097	491.766512	20	SOD2	NLWHVINWK	+3y7+2	light	60.6	19.6
403.889097	398.726855	20	SOD2	NLWHVINWK	+3y6+2	light	60.6	19.6
406.560496	667.401721	20	SOD2	NLWHVINWK	+3y5	heavy	60.6	19.6
406.560496	455.249243	20	SOD2	NLWHVINWK	+3y3	heavy	60.6	19.6
406.560496	495.773611	20	SOD2	NLWHVINWK	+3y7+2	heavy	60.6	19.6
406.560496	402.733955	20	SOD2	NLWHVINWK	+3y6+2	heavy	60.6	19.6
433.250248	601.391939	20	TPK1	DLKPENILLDK	+3y5	light	62.7	21.2
433.250248	375.223811	20	TPK1	DLKPENILLDK	+3y3	light	62.7	21.2
433.250248	535.316231	20	TPK1	DLKPENILLDK	+3y9+2	light	62.7	21.2
435.921648	609.406138	20	TPK1	DLKPENILLDK	+3y5	heavy	62.7	21.2
435.921648	383.23801	20	TPK1	DLKPENILLDK	+3y3	heavy	62.7	21.2
435.921648	539.323331	20	TPK1	DLKPENILLDK	+3y9+2	heavy	62.7	21.2
585.629571	821.436323	20	WWM1	GIGSFVMNQAISSATGSK	+3y9	light	73.8	29.4
585.629571	750.399209	20	WWM1	GIGSFVMNQAISSATGSK	+3y8	light	73.8	29.4
585.629571	637.315145	20	WWM1	GIGSFVMNQAISSATGSK	+3y7	light	73.8	29.4
585.629571	550.283117	20	WWM1	GIGSFVMNQAISSATGSK	+3y6	light	73.8	29.4
588.30097	829.450522	20	WWM1	GIGSFVMNQAISSATGSK	+3y9	heavy	73.8	29.4
588.30097	758.413408	20	WWM1	GIGSFVMNQAISSATGSK	+3y8	heavy	73.8	29.4
588.30097	645.329344	20	WWM1	GIGSFVMNQAISSATGSK	+3y7	heavy	73.8	29.4
588.30097	558.297316	20	WWM1	GIGSFVMNQAISSATGSK	+3y6	heavy	73.8	29.4
656.88976	957.561523	20	POR1	IELSELLTPGLK	+2y9	light	79	32.5
656.88976	515.318774	20	POR1	IELSELLTPGLK	+2y5	light	79	32.5
656.88976	414.271095	20	POR1	IELSELLTPGLK	+2y4	light	79	32.5
660.89686	965.575722	20	POR1	IELSELLTPGLK	+2y9	heavy	79	32.5
660.89686	523.332973	20	POR1	IELSELLTPGLK	+2y5	heavy	79	32.5
660.89686	422.285294	20	POR1	IELSELLTPGLK	+2y4	heavy	79	32.5
598.301309	808.419945	20	POR1	SSNVNVEFATK	+2y7	light	74.7	30.4
598.301309	694.377017	20	POR1	SSNVNVEFATK	+2y6	light	74.7	30.4
598.301309	595.308603	20	POR1	SSNVNVEFATK	+2y5	light	74.7	30.4
598.301309	466.26601	20	POR1	SSNVNVEFATK	+2y4	light	74.7	30.4
602.308409	816.434144	20	POR1	SSNVNVEFATK	+2y7	heavy	74.7	30.4
602.308409	702.391216	20	POR1	SSNVNVEFATK	+2y6	heavy	74.7	30.4
602.308409	603.322802	20	POR1	SSNVNVEFATK	+2y5	heavy	74.7	30.4
602.308409	474.280209	20	POR1	SSNVNVEFATK	+2y4	heavy	74.7	30.4
890.950555	938.421401	20	CPR3	IIPQFMLQGGDFETGK	+2y9	light	96.1	40.9
890.950555	810.362824	20	CPR3	IIPQFMLQGGDFETGK	+2y8	light	96.1	40.9
890.950555	305.181946	20	CPR3	IIPQFMLQGGDFETGK	+2y3	light	96.1	40.9
890.950555	777.866491	20	CPR3	IIPQFMLQGGDFETGK	+2y14+2	light	96.1	40.9
894.957654	946.4356	20	CPR3	IIPQFMLQGGDFETGK	+2y9	heavy	96.1	40.9
894.957654	818.377023	20	CPR3	IIPQFMLQGGDFETGK	+2y8	heavy	96.1	40.9
894.957654	313.196145	20	CPR3	IIPQFMLQGGDFETGK	+2y3	heavy	96.1	40.9
894.957654	781.87359	20	CPR3	IIPQFMLQGGDFETGK	+2y14+2	heavy	96.1	40.9
549.290995	878.461809	20	CPR3	HVVFGEVVDGFDVVK	+3y8	light	71.2	27.5
549.290995	779.393395	20	CPR3	HVVFGEVVDGFDVVK	+3y7	light	71.2	27.5
549.290995	664.366452	20	CPR3	HVVFGEVVDGFDVVK	+3y6	light	71.2	27.5
549.290995	669.335487	20	CPR3	HVVFGEVVDGFDVVK	+3b6	light	71.2	27.5
551.962395	886.476008	20	CPR3	HVVFGEVVDGFDVVK	+3y8	heavy	71.2	27.5
551.962395	787.407594	20	CPR3	HVVFGEVVDGFDVVK	+3y7	heavy	71.2	27.5
551.962395	672.380651	20	CPR3	HVVFGEVVDGFDVVK	+3y6	heavy	71.2	27.5
551.962395	669.335487	20	CPR3	HVVFGEVVDGFDVVK	+3b6	heavy	71.2	27.5
678.361898	924.587679	20	RAS1	DSDNVPVLVVGNK	+2y9	light	80.6	33.3
678.361898	825.519265	20	RAS1	DSDNVPVLVVGNK	+2y8	light	80.6	33.3
678.361898	516.314023	20	RAS1	DSDNVPVLVVGNK	+2y5	light	80.6	33.3
678.361898	417.245609	20	RAS1	DSDNVPVLVVGNK	+2y4	light	80.6	33.3
682.368998	932.601878	20	RAS1	DSDNVPVLVVGNK	+2y9	heavy	80.6	33.3
682.368998	833.533464	20	RAS1	DSDNVPVLVVGNK	+2y8	heavy	80.6	33.3
682.368998	524.328222	20	RAS1	DSDNVPVLVVGNK	+2y5	heavy	80.6	33.3
682.368998	425.259808	20	RAS1	DSDNVPVLVVGNK	+2y4	heavy	80.6	33.3
705.374809	954.504343	20	RAS1	INVEEAFYGLVR	+2y8	light	82.5	34.3
705.374809	825.46175	20	RAS1	INVEEAFYGLVR	+2y7	light	82.5	34.3
705.374809	754.424636	20	RAS1	INVEEAFYGLVR	+2y6	light	82.5	34.3
705.374809	444.292893	20	RAS1	INVEEAFYGLVR	+2y4	light	82.5	34.3
710.378943	964.512612	20	RAS1	INVEEAFYGLVR	+2y8	heavy	82.5	34.3
710.378943	835.470019	20	RAS1	INVEEAFYGLVR	+2y7	heavy	82.5	34.3
710.378943	764.432905	20	RAS1	INVEEAFYGLVR	+2y6	heavy	82.5	34.3
710.378943	454.301162	20	RAS1	INVEEAFYGLVR	+2y4	heavy	82.5	34.3
429.595468	715.434866	20	CPD1	TIFPIKPTIEK	+3y6	light	62.4	21
429.595468	587.339903	20	CPD1	TIFPIKPTIEK	+3y5	light	62.4	21
429.595468	536.823692	20	CPD1	TIFPIKPTIEK	+3y9+2	light	62.4	21
429.595468	463.289485	20	CPD1	TIFPIKPTIEK	+3y8+2	light	62.4	21
432.266867	723.449065	20	CPD1	TIFPIKPTIEK	+3y6	heavy	62.4	21
432.266867	595.354102	20	CPD1	TIFPIKPTIEK	+3y5	heavy	62.4	21
432.266867	540.830792	20	CPD1	TIFPIKPTIEK	+3y9+2	heavy	62.4	21
432.266867	467.296585	20	CPD1	TIFPIKPTIEK	+3y8+2	heavy	62.4	21
929.993474	1100.583381	20	CDC48	NSPSIIFIDEIDSIAPK	+2y10	light	98.9	42.3
929.993474	987.499317	20	CDC48	NSPSIIFIDEIDSIAPK	+2y9	light	98.9	42.3
929.993474	515.318774	20	CDC48	NSPSIIFIDEIDSIAPK	+2y5	light	98.9	42.3
934.000573	1108.59758	20	CDC48	NSPSIIFIDEIDSIAPK	+2y10	heavy	98.9	42.3
934.000573	995.513516	20	CDC48	NSPSIIFIDEIDSIAPK	+2y9	heavy	98.9	42.3
934.000573	523.332973	20	CDC48	NSPSIIFIDEIDSIAPK	+2y5	heavy	98.9	42.3
588.824223	907.467229	20	CDC48	GVLFFGPPGTGK	+2y9	light	74	30.1
588.824223	760.398815	20	CDC48	GVLFFGPPGTGK	+2y8	light	74	30.1
588.824223	613.330401	20	CDC48	GVLFFGPPGTGK	+2y7	light	74	30.1
588.824223	556.308937	20	CDC48	GVLFFGPPGTGK	+2y6	light	74	30.1
592.831323	915.481428	20	CDC48	GVLFFGPPGTGK	+2y9	heavy	74	30.1
592.831323	768.413014	20	CDC48	GVLFFGPPGTGK	+2y8	heavy	74	30.1
592.831323	621.3446	20	CDC48	GVLFFGPPGTGK	+2y7	heavy	74	30.1
592.831323	564.323136	20	CDC48	GVLFFGPPGTGK	+2y6	heavy	74	30.1
432.243317	444.28166	20	orf19_2541	LHENLPFPSIK	+3y4	light	62.6	21.1
432.243317	494.235772	20	orf19_2541	LHENLPFPSIK	+3b4	light	62.6	21.1
432.243317	607.319837	20	orf19_2541	LHENLPFPSIK	+3b5	light	62.6	21.1
434.914716	452.295859	20	orf19_2541	LHENLPFPSIK	+3y4	heavy	62.6	21.1
434.914716	494.235772	20	orf19_2541	LHENLPFPSIK	+3b4	heavy	62.6	21.1
434.914716	607.319837	20	orf19_2541	LHENLPFPSIK	+3b5	heavy	62.6	21.1
672.369526	1056.583656	20	OYE32	SSIPNDVPVFLR	+2y9	light	80.1	33.1
672.369526	845.487965	20	OYE32	SSIPNDVPVFLR	+2y7	light	80.1	33.1
672.369526	528.795466	20	OYE32	SSIPNDVPVFLR	+2y9+2	light	80.1	33.1
677.373661	1066.591925	20	OYE32	SSIPNDVPVFLR	+2y9	heavy	80.1	33.1
677.373661	855.496234	20	OYE32	SSIPNDVPVFLR	+2y7	heavy	80.1	33.1
677.373661	533.7996	20	OYE32	SSIPNDVPVFLR	+2y9+2	heavy	80.1	33.1
761.878444	1069.454492	20	OYE32	GIALVDVSSGGNDYR	+2y10	light	86.7	36.3
761.878444	855.359135	20	OYE32	GIALVDVSSGGNDYR	+2y8	light	86.7	36.3
761.878444	768.327107	20	OYE32	GIALVDVSSGGNDYR	+2y7	light	86.7	36.3
761.878444	681.295078	20	OYE32	GIALVDVSSGGNDYR	+2y6	light	86.7	36.3
766.882578	1079.462761	20	OYE32	GIALVDVSSGGNDYR	+2y10	heavy	86.7	36.3
766.882578	865.367404	20	OYE32	GIALVDVSSGGNDYR	+2y8	heavy	86.7	36.3
766.882578	778.335376	20	OYE32	GIALVDVSSGGNDYR	+2y7	heavy	86.7	36.3
766.882578	691.303347	20	OYE32	GIALVDVSSGGNDYR	+2y6	heavy	86.7	36.3
899.412513	809.40396	20	TMA19	AYLAENDPDSVEAFEK	+2y7	light	96.7	41.2
899.412513	623.303518	20	TMA19	AYLAENDPDSVEAFEK	+2y5	light	96.7	41.2
899.412513	494.260925	20	TMA19	AYLAENDPDSVEAFEK	+2y4	light	96.7	41.2
899.412513	423.223811	20	TMA19	AYLAENDPDSVEAFEK	+2y3	light	96.7	41.2
903.419613	817.418159	20	TMA19	AYLAENDPDSVEAFEK	+2y7	heavy	96.7	41.2
903.419613	631.317717	20	TMA19	AYLAENDPDSVEAFEK	+2y5	heavy	96.7	41.2
903.419613	502.275124	20	TMA19	AYLAENDPDSVEAFEK	+2y4	heavy	96.7	41.2
903.419613	431.23801	20	TMA19	AYLAENDPDSVEAFEK	+2y3	heavy	96.7	41.2
690.345717	977.545479	20	TMA19	EDGTTPYVAIWK	+2y8	light	81.4	33.7
690.345717	876.497801	20	TMA19	EDGTTPYVAIWK	+2y7	light	81.4	33.7
690.345717	438.752538	20	TMA19	EDGTTPYVAIWK	+2y7+2	light	81.4	33.7
694.352816	985.559678	20	TMA19	EDGTTPYVAIWK	+2y8	heavy	81.4	33.7
694.352816	884.512	20	TMA19	EDGTTPYVAIWK	+2y7	heavy	81.4	33.7
694.352816	442.759638	20	TMA19	EDGTTPYVAIWK	+2y7+2	heavy	81.4	33.7
656.37956	969.561523	20	NMA11	LTQLELAPDLAK	+2y9	light	79	32.5
656.37956	856.477459	20	NMA11	LTQLELAPDLAK	+2y8	light	79	32.5
656.37956	727.434866	20	NMA11	LTQLELAPDLAK	+2y7	light	79	32.5
660.386659	977.575722	20	NMA11	LTQLELAPDLAK	+2y9	heavy	79	32.5
660.386659	864.491658	20	NMA11	LTQLELAPDLAK	+2y8	heavy	79	32.5
660.386659	735.449065	20	NMA11	LTQLELAPDLAK	+2y7	heavy	79	32.5
853.49037	911.483273	20	NMA11	VGLLVAELVLPDGPADK	+2y9	light	93.3	39.6
853.49037	812.414859	20	NMA11	VGLLVAELVLPDGPADK	+2y8	light	93.3	39.6
853.49037	699.330795	20	NMA11	VGLLVAELVLPDGPADK	+2y7	light	93.3	39.6
853.49037	430.229624	20	NMA11	VGLLVAELVLPDGPADK	+2y4	light	93.3	39.6
857.497469	919.497472	20	NMA11	VGLLVAELVLPDGPADK	+2y9	heavy	93.3	39.6
857.497469	820.429058	20	NMA11	VGLLVAELVLPDGPADK	+2y8	heavy	93.3	39.6
857.497469	707.344994	20	NMA11	VGLLVAELVLPDGPADK	+2y7	heavy	93.3	39.6
857.497469	438.243823	20	NMA11	VGLLVAELVLPDGPADK	+2y4	heavy	93.3	39.6
927.947055	958.462872	20	OYE2	DNIPTDLQLEYYSQR	+2y7	light	98.8	42.3
927.947055	845.378808	20	OYE2	DNIPTDLQLEYYSQR	+2y6	light	98.8	42.3
927.947055	716.336215	20	OYE2	DNIPTDLQLEYYSQR	+2y5	light	98.8	42.3
927.947055	756.870088	20	OYE2	DNIPTDLQLEYYSQR	+2y12+2	light	98.8	42.3
932.951189	968.471141	20	OYE2	DNIPTDLQLEYYSQR	+2y7	heavy	98.8	42.3
932.951189	855.387077	20	OYE2	DNIPTDLQLEYYSQR	+2y6	heavy	98.8	42.3
932.951189	726.344484	20	OYE2	DNIPTDLQLEYYSQR	+2y5	heavy	98.8	42.3
932.951189	761.874222	20	OYE2	DNIPTDLQLEYYSQR	+2y12+2	heavy	98.8	42.3
493.287474	759.399543	20	OYE2	LIDIVGAER	+2y7	light	67.1	26.6
493.287474	644.3726	20	OYE2	LIDIVGAER	+2y6	light	67.1	26.6
493.287474	531.288536	20	OYE2	LIDIVGAER	+2y5	light	67.1	26.6
493.287474	432.220122	20	OYE2	LIDIVGAER	+2y4	light	67.1	26.6
498.291608	769.407812	20	OYE2	LIDIVGAER	+2y7	heavy	67.1	26.6
498.291608	654.380869	20	OYE2	LIDIVGAER	+2y6	heavy	67.1	26.6
498.291608	541.296805	20	OYE2	LIDIVGAER	+2y5	heavy	67.1	26.6
498.291608	442.228391	20	OYE2	LIDIVGAER	+2y4	heavy	67.1	26.6
1035.557501	1186.66778	20	RSM23	NLNLEQTAPTLIAETLSNK	+2y11	light	106.6	46.1
1035.557501	875.483273	20	RSM23	NLNLEQTAPTLIAETLSNK	+2y8	light	106.6	46.1
1035.557501	762.399209	20	RSM23	NLNLEQTAPTLIAETLSNK	+2y7	light	106.6	46.1
1035.557501	691.362095	20	RSM23	NLNLEQTAPTLIAETLSNK	+2y6	light	106.6	46.1
1039.5646	1194.681979	20	RSM23	NLNLEQTAPTLIAETLSNK	+2y11	heavy	106.6	46.1
1039.5646	883.497472	20	RSM23	NLNLEQTAPTLIAETLSNK	+2y8	heavy	106.6	46.1
1039.5646	770.413408	20	RSM23	NLNLEQTAPTLIAETLSNK	+2y7	heavy	106.6	46.1
1039.5646	699.376294	20	RSM23	NLNLEQTAPTLIAETLSNK	+2y6	heavy	106.6	46.1
807.399543	1042.495235	20	RSM23	ANTATLYDFLSQNR	+2y8	light	90	37.9
807.399543	879.431906	20	RSM23	ANTATLYDFLSQNR	+2y7	light	90	37.9
807.399543	764.404963	20	RSM23	ANTATLYDFLSQNR	+2y6	light	90	37.9
807.399543	504.252485	20	RSM23	ANTATLYDFLSQNR	+2y4	light	90	37.9
812.403678	1052.503504	20	RSM23	ANTATLYDFLSQNR	+2y8	heavy	90	37.9
812.403678	889.440175	20	RSM23	ANTATLYDFLSQNR	+2y7	heavy	90	37.9
812.403678	774.413232	20	RSM23	ANTATLYDFLSQNR	+2y6	heavy	90	37.9
812.403678	514.260754	20	RSM23	ANTATLYDFLSQNR	+2y4	heavy	90	37.9
882.420339	1022.478916	20	RSM23	ISDSPEINIDEQFEK	+2y8	light	95.4	40.6
882.420339	908.435989	20	RSM23	ISDSPEINIDEQFEK	+2y7	light	95.4	40.6
882.420339	795.351925	20	RSM23	ISDSPEINIDEQFEK	+2y6	light	95.4	40.6
882.420339	681.332807	20	RSM23	ISDSPEINIDEQFEK	+2y11+2	light	95.4	40.6
886.427438	1030.493115	20	RSM23	ISDSPEINIDEQFEK	+2y8	heavy	95.4	40.6
886.427438	916.450188	20	RSM23	ISDSPEINIDEQFEK	+2y7	heavy	95.4	40.6
886.427438	803.366124	20	RSM23	ISDSPEINIDEQFEK	+2y6	heavy	95.4	40.6
886.427438	685.339906	20	RSM23	ISDSPEINIDEQFEK	+2y11+2	heavy	95.4	40.6
888.480533	1035.572088	20	RNY1-A	GSILQQNYLPIDTVSK	+2y9	light	95.9	40.8
888.480533	872.50876	20	RNY1-A	GSILQQNYLPIDTVSK	+2y8	light	95.9	40.8
888.480533	759.424696	20	RNY1-A	GSILQQNYLPIDTVSK	+2y7	light	95.9	40.8
888.480533	549.287868	20	RNY1-A	GSILQQNYLPIDTVSK	+2y5	light	95.9	40.8
892.487633	1043.586287	20	RNY1-A	GSILQQNYLPIDTVSK	+2y9	heavy	95.9	40.8
892.487633	880.522959	20	RNY1-A	GSILQQNYLPIDTVSK	+2y8	heavy	95.9	40.8
892.487633	767.438895	20	RNY1-A	GSILQQNYLPIDTVSK	+2y7	heavy	95.9	40.8
892.487633	557.302067	20	RNY1-A	GSILQQNYLPIDTVSK	+2y5	heavy	95.9	40.8
750.695914	914.505406	20	CST20	SELDSETDTLSSATNSPNLLR	+3y8	light	85.8	38.4
750.695914	813.457727	20	CST20	SELDSETDTLSSATNSPNLLR	+3y7	light	85.8	38.4
750.695914	699.4148	20	CST20	SELDSETDTLSSATNSPNLLR	+3y6	light	85.8	38.4
750.695914	612.382771	20	CST20	SELDSETDTLSSATNSPNLLR	+3y5	light	85.8	38.4
754.032004	924.513675	20	CST20	SELDSETDTLSSATNSPNLLR	+3y8	heavy	85.8	38.4
754.032004	823.465996	20	CST20	SELDSETDTLSSATNSPNLLR	+3y7	heavy	85.8	38.4
754.032004	709.423069	20	CST20	SELDSETDTLSSATNSPNLLR	+3y6	heavy	85.8	38.4
754.032004	622.39104	20	CST20	SELDSETDTLSSATNSPNLLR	+3y5	heavy	85.8	38.4
635.335264	998.55571	20	CST20	GSSHPNIVNFIDSYLLK	+3y8	light	77.4	32.2
635.335264	851.487296	20	CST20	GSSHPNIVNFIDSYLLK	+3y7	light	77.4	32.2
635.335264	738.403232	20	CST20	GSSHPNIVNFIDSYLLK	+3y6	light	77.4	32.2
635.335264	693.331464	20	CST20	GSSHPNIVNFIDSYLLK	+3b7	light	77.4	32.2
638.006663	1006.569909	20	CST20	GSSHPNIVNFIDSYLLK	+3y8	heavy	77.4	32.2
638.006663	859.501495	20	CST20	GSSHPNIVNFIDSYLLK	+3y7	heavy	77.4	32.2
638.006663	746.417431	20	CST20	GSSHPNIVNFIDSYLLK	+3y6	heavy	77.4	32.2
638.006663	693.331464	20	CST20	GSSHPNIVNFIDSYLLK	+3b7	heavy	77.4	32.2
655.333338	908.468351	20	orf19_4423	SNSLIVSSSNSSK	+2y9	light	78.9	32.4
655.333338	795.384287	20	orf19_4423	SNSLIVSSSNSSK	+2y8	light	78.9	32.4
655.333338	696.315873	20	orf19_4423	SNSLIVSSSNSSK	+2y7	light	78.9	32.4
659.340437	916.48255	20	orf19_4423	SNSLIVSSSNSSK	+2y9	heavy	78.9	32.4
659.340437	803.398486	20	orf19_4423	SNSLIVSSSNSSK	+2y8	heavy	78.9	32.4
659.340437	704.330072	20	orf19_4423	SNSLIVSSSNSSK	+2y7	heavy	78.9	32.4
556.977076	782.477066	20	orf19_4423	LTSAQGSELLLNPPTK	+3y7	light	71.7	27.9
556.977076	669.393001	20	orf19_4423	LTSAQGSELLLNPPTK	+3y6	light	71.7	27.9
556.977076	556.308937	20	orf19_4423	LTSAQGSELLLNPPTK	+3y5	light	71.7	27.9
556.977076	442.26601	20	orf19_4423	LTSAQGSELLLNPPTK	+3y4	light	71.7	27.9
559.648476	790.491265	20	orf19_4423	LTSAQGSELLLNPPTK	+3y7	heavy	71.7	27.9
559.648476	677.4072	20	orf19_4423	LTSAQGSELLLNPPTK	+3y6	heavy	71.7	27.9
559.648476	564.323136	20	orf19_4423	LTSAQGSELLLNPPTK	+3y5	heavy	71.7	27.9
559.648476	450.280209	20	orf19_4423	LTSAQGSELLLNPPTK	+3y4	heavy	71.7	27.9
551.286579	976.536312	20	YMX6	THAQTHFHTLVGFR	+3y8	light	71.3	27.6
551.286579	829.467898	20	YMX6	THAQTHFHTLVGFR	+3y7	light	71.3	27.6
551.286579	692.408986	20	YMX6	THAQTHFHTLVGFR	+3y6	light	71.3	27.6
551.286579	707.372935	20	YMX6	THAQTHFHTLVGFR	+3y12+2	light	71.3	27.6
554.622668	986.544581	20	YMX6	THAQTHFHTLVGFR	+3y8	heavy	71.3	27.6
554.622668	839.476167	20	YMX6	THAQTHFHTLVGFR	+3y7	heavy	71.3	27.6
554.622668	702.417255	20	YMX6	THAQTHFHTLVGFR	+3y6	heavy	71.3	27.6
554.622668	712.377069	20	YMX6	THAQTHFHTLVGFR	+3y12+2	heavy	71.3	27.6
500.787307	830.461809	20	YMX6	GLLVDDQLK	+2y7	light	67.6	26.9
500.787307	717.377745	20	YMX6	GLLVDDQLK	+2y6	light	67.6	26.9
500.787307	618.309331	20	YMX6	GLLVDDQLK	+2y5	light	67.6	26.9
500.787307	503.282388	20	YMX6	GLLVDDQLK	+2y4	light	67.6	26.9
504.794406	838.476008	20	YMX6	GLLVDDQLK	+2y7	heavy	67.6	26.9
504.794406	725.391944	20	YMX6	GLLVDDQLK	+2y6	heavy	67.6	26.9
504.794406	626.32353	20	YMX6	GLLVDDQLK	+2y5	heavy	67.6	26.9
504.794406	511.296587	20	YMX6	GLLVDDQLK	+2y4	heavy	67.6	26.9
372.196144	420.245275	20	PEX28	DVAPPQSTATK	+3y4	light	58.3	17.8
372.196144	415.224342	20	PEX28	DVAPPQSTATK	+3y8+2	light	58.3	17.8
372.196144	366.69796	20	PEX28	DVAPPQSTATK	+3y7+2	light	58.3	17.8
374.867543	428.259474	20	PEX28	DVAPPQSTATK	+3y4	heavy	58.3	17.8
374.867543	419.231442	20	PEX28	DVAPPQSTATK	+3y8+2	heavy	58.3	17.8
374.867543	370.70506	20	PEX28	DVAPPQSTATK	+3y7+2	heavy	58.3	17.8
761.903596	902.519324	20	PEX28	SLQEYLAELELSK	+2y8	light	86.7	36.3
761.903596	789.43526	20	PEX28	SLQEYLAELELSK	+2y7	light	86.7	36.3
761.903596	718.398146	20	PEX28	SLQEYLAELELSK	+2y6	light	86.7	36.3
761.903596	589.355553	20	PEX28	SLQEYLAELELSK	+2y5	light	86.7	36.3
765.910696	910.533523	20	PEX28	SLQEYLAELELSK	+2y8	heavy	86.7	36.3
765.910696	797.449459	20	PEX28	SLQEYLAELELSK	+2y7	heavy	86.7	36.3
765.910696	726.412345	20	PEX28	SLQEYLAELELSK	+2y6	heavy	86.7	36.3
765.910696	597.369752	20	PEX28	SLQEYLAELELSK	+2y5	heavy	86.7	36.3
1033.4949	1031.475228	20	PEX28	VFLDIDANFGDEQPQTTR	+2y9	light	106.5	46.1
1033.4949	859.426821	20	PEX28	VFLDIDANFGDEQPQTTR	+2y7	light	106.5	46.1
1033.4949	730.384228	20	PEX28	VFLDIDANFGDEQPQTTR	+2y6	light	106.5	46.1
1033.4949	602.32565	20	PEX28	VFLDIDANFGDEQPQTTR	+2y5	light	106.5	46.1
1038.499035	1041.483497	20	PEX28	VFLDIDANFGDEQPQTTR	+2y9	heavy	106.5	46.1
1038.499035	869.43509	20	PEX28	VFLDIDANFGDEQPQTTR	+2y7	heavy	106.5	46.1
1038.499035	740.392497	20	PEX28	VFLDIDANFGDEQPQTTR	+2y6	heavy	106.5	46.1
1038.499035	612.333919	20	PEX28	VFLDIDANFGDEQPQTTR	+2y5	heavy	106.5	46.1
720.914101	972.551293	20	MCA1	QNILDAIQWLVK	+2y8	light	83.7	34.8
720.914101	857.52435	20	MCA1	QNILDAIQWLVK	+2y7	light	83.7	34.8
720.914101	786.487236	20	MCA1	QNILDAIQWLVK	+2y6	light	83.7	34.8
720.914101	673.403172	20	MCA1	QNILDAIQWLVK	+2y5	light	83.7	34.8
724.921201	980.565492	20	MCA1	QNILDAIQWLVK	+2y8	heavy	83.7	34.8
724.921201	865.538549	20	MCA1	QNILDAIQWLVK	+2y7	heavy	83.7	34.8
724.921201	794.501435	20	MCA1	QNILDAIQWLVK	+2y6	heavy	83.7	34.8
724.921201	681.417371	20	MCA1	QNILDAIQWLVK	+2y5	heavy	83.7	34.8
891.427975	1170.520798	20	MCA1	EAGAGLLQSAMAYATGDR	+2y11	light	96.1	40.9
891.427975	1042.46222	20	MCA1	EAGAGLLQSAMAYATGDR	+2y10	light	96.1	40.9
891.427975	955.430192	20	MCA1	EAGAGLLQSAMAYATGDR	+2y9	light	96.1	40.9
891.427975	884.393078	20	MCA1	EAGAGLLQSAMAYATGDR	+2y8	light	96.1	40.9
896.432109	1180.529067	20	MCA1	EAGAGLLQSAMAYATGDR	+2y11	heavy	96.1	40.9
896.432109	1052.470489	20	MCA1	EAGAGLLQSAMAYATGDR	+2y10	heavy	96.1	40.9
896.432109	965.438461	20	MCA1	EAGAGLLQSAMAYATGDR	+2y9	heavy	96.1	40.9
896.432109	894.401347	20	MCA1	EAGAGLLQSAMAYATGDR	+2y8	heavy	96.1	40.9
584.987864	763.894094	20	SVF1	ILIASIDNQVVHSDTK	+3y14+2	light	73.8	29.4
584.987864	707.352062	20	SVF1	ILIASIDNQVVHSDTK	+3y13+2	light	73.8	29.4
584.987864	671.833505	20	SVF1	ILIASIDNQVVHSDTK	+3y12+2	light	73.8	29.4
587.659264	767.901193	20	SVF1	ILIASIDNQVVHSDTK	+3y14+2	heavy	73.8	29.4
587.659264	711.359161	20	SVF1	ILIASIDNQVVHSDTK	+3y13+2	heavy	73.8	29.4
587.659264	675.840605	20	SVF1	ILIASIDNQVVHSDTK	+3y12+2	heavy	73.8	29.4
688.368138	931.524744	20	SVF1	VDVMAEIPQFVK	+2y8	light	81.3	33.6
688.368138	860.48763	20	SVF1	VDVMAEIPQFVK	+2y7	light	81.3	33.6
688.368138	731.445037	20	SVF1	VDVMAEIPQFVK	+2y6	light	81.3	33.6
688.368138	618.360973	20	SVF1	VDVMAEIPQFVK	+2y5	light	81.3	33.6
692.375237	939.538943	20	SVF1	VDVMAEIPQFVK	+2y8	heavy	81.3	33.6
692.375237	868.501829	20	SVF1	VDVMAEIPQFVK	+2y7	heavy	81.3	33.6
692.375237	739.459236	20	SVF1	VDVMAEIPQFVK	+2y6	heavy	81.3	33.6
692.375237	626.375172	20	SVF1	VDVMAEIPQFVK	+2y5	heavy	81.3	33.6
801.406503	981.525138	20	TDH3	SGVDYVIESTGVFTK	+2y9	light	89.5	37.7
801.406503	868.441074	20	TDH3	SGVDYVIESTGVFTK	+2y8	light	89.5	37.7
801.406503	739.398481	20	TDH3	SGVDYVIESTGVFTK	+2y7	light	89.5	37.7
801.406503	395.228896	20	TDH3	SGVDYVIESTGVFTK	+2y3	light	89.5	37.7
805.413602	989.539337	20	TDH3	SGVDYVIESTGVFTK	+2y9	heavy	89.5	37.7
805.413602	876.455273	20	TDH3	SGVDYVIESTGVFTK	+2y8	heavy	89.5	37.7
805.413602	747.41268	20	TDH3	SGVDYVIESTGVFTK	+2y7	heavy	89.5	37.7
805.413602	403.243095	20	TDH3	SGVDYVIESTGVFTK	+2y3	heavy	89.5	37.7
750.917038	888.514908	20	TDH3	VPTTDVSVVDLTVR	+2y8	light	85.9	35.9
750.917038	801.482879	20	TDH3	VPTTDVSVVDLTVR	+2y7	light	85.9	35.9
750.917038	702.414465	20	TDH3	VPTTDVSVVDLTVR	+2y6	light	85.9	35.9
750.917038	701.382831	20	TDH3	VPTTDVSVVDLTVR	+2y13+2	light	85.9	35.9
755.921172	898.523177	20	TDH3	VPTTDVSVVDLTVR	+2y8	heavy	85.9	35.9
755.921172	811.491148	20	TDH3	VPTTDVSVVDLTVR	+2y7	heavy	85.9	35.9
755.921172	712.422734	20	TDH3	VPTTDVSVVDLTVR	+2y6	heavy	85.9	35.9
755.921172	706.386965	20	TDH3	VPTTDVSVVDLTVR	+2y13+2	heavy	85.9	35.9
561.829506	924.514908	20	TDH3	VVDLLEHVAK	+2y8	light	72.1	29.1
561.829506	809.487965	20	TDH3	VVDLLEHVAK	+2y7	light	72.1	29.1
561.829506	696.403901	20	TDH3	VVDLLEHVAK	+2y6	light	72.1	29.1
561.829506	583.319837	20	TDH3	VVDLLEHVAK	+2y5	light	72.1	29.1
565.836605	932.529107	20	TDH3	VVDLLEHVAK	+2y8	heavy	72.1	29.1
565.836605	817.502164	20	TDH3	VVDLLEHVAK	+2y7	heavy	72.1	29.1
565.836605	704.4181	20	TDH3	VVDLLEHVAK	+2y6	heavy	72.1	29.1
565.836605	591.334036	20	TDH3	VVDLLEHVAK	+2y5	heavy	72.1	29.1
796.037723	947.473377	20	DNM1	SLDESLFDEQQFFANHPAYK	+3y8	light	89.1	40.9
796.037723	800.404963	20	DNM1	SLDESLFDEQQFFANHPAYK	+3y7	light	89.1	40.9
796.037723	478.26601	20	DNM1	SLDESLFDEQQFFANHPAYK	+3y4	light	89.1	40.9
796.037723	871.402086	20	DNM1	SLDESLFDEQQFFANHPAYK	+3y14+2	light	89.1	40.9
798.709123	955.487576	20	DNM1	SLDESLFDEQQFFANHPAYK	+3y8	heavy	89.1	40.9
798.709123	808.419162	20	DNM1	SLDESLFDEQQFFANHPAYK	+3y7	heavy	89.1	40.9
798.709123	486.280209	20	DNM1	SLDESLFDEQQFFANHPAYK	+3y4	heavy	89.1	40.9
798.709123	875.409186	20	DNM1	SLDESLFDEQQFFANHPAYK	+3y14+2	heavy	89.1	40.9
686.335992	847.426821	20	DNM1	FANSFVGSIEGTSVNETAAR	+3y8	light	81.2	34.9
686.335992	760.394792	20	DNM1	FANSFVGSIEGTSVNETAAR	+3y7	light	81.2	34.9
686.335992	661.326378	20	DNM1	FANSFVGSIEGTSVNETAAR	+3y6	light	81.2	34.9
686.335992	418.240858	20	DNM1	FANSFVGSIEGTSVNETAAR	+3y4	light	81.2	34.9
689.672082	857.43509	20	DNM1	FANSFVGSIEGTSVNETAAR	+3y8	heavy	81.2	34.9
689.672082	770.403061	20	DNM1	FANSFVGSIEGTSVNETAAR	+3y7	heavy	81.2	34.9
689.672082	671.334647	20	DNM1	FANSFVGSIEGTSVNETAAR	+3y6	heavy	81.2	34.9
689.672082	428.249127	20	DNM1	FANSFVGSIEGTSVNETAAR	+3y4	heavy	81.2	34.9
749.668024	932.457118	20	DNM1	ENQDGNNSEEVVEDLEADIK	+3y8	light	85.8	38.4
749.668024	803.414525	20	DNM1	ENQDGNNSEEVVEDLEADIK	+3y7	light	85.8	38.4
749.668024	446.260925	20	DNM1	ENQDGNNSEEVVEDLEADIK	+3y4	light	85.8	38.4
752.339424	940.471317	20	DNM1	ENQDGNNSEEVVEDLEADIK	+3y8	heavy	85.8	38.4
752.339424	811.428724	20	DNM1	ENQDGNNSEEVVEDLEADIK	+3y7	heavy	85.8	38.4
752.339424	454.275124	20	DNM1	ENQDGNNSEEVVEDLEADIK	+3y4	heavy	85.8	38.4
